# Supplementary material for: The WOPR Protein Ros1 Is a Master Regulator of Sporogenesis and Late Effector Gene Expression in the Maize Pathogen Ustilago maydis
Source: PLoS Pathog. 2016 Jun 22;12(6):e1005697. doi: 10.1371/journal.ppat.1005697 (PMC4917244; doi:10.1371/journal.ppat.1005697)
Supplement: S1 Table — (XLSX) [file ppat.1005697.s008.xlsx]

## Sheet: Sheet1
	Table S1: ros1-dependently regulated U. maydis genes 8 days after infection determined by RNA-seq
	Gene ID	Gene name	Fold change (WT vs Dros1)	p-Value	False discovery rate (FDR)	Annotation (1)	Predicted domains(1)	Predicted subcellular localization(1)	effector?(2)	b-regulation(3)	Direct regulation by Ros1?(4)
	UMAG_05853	ros1	1657.24	2.71977e-270	9.22955e-267	uncharacterized protein		N			yes
	UMAG_04101		901.513	4.68864e-205	6.36436e-202	related to BAS1 - transcription factor	IPR009057 Homeodomain-like	NS			yes
	UMAG_05550		831.719	0	8.95688e-306	related to EXG1 - exo-beta-1,3-glucanase	IPR001547 Glycoside hydrolase, family 5	SP			yes
	UMAG_02758		441.834	7.81628e-182	5.30491e-179	related to Chitinase A precursor	IPR001223 Glycoside hydrolase, family 18, catalytic domain	SP		Rbf1 or b	yes
	UMAG_00102		226.377	1.0382e-18	1.24933e-17	uncharacterized protein	IPR017853 Glycoside hydrolase, superfamily	SP
	UMAG_02753		220.673	3.09882e-188	3.00452e-185	uncharacterized protein	IPR007736 Caleosin related	Mb			yes
	UMAG_03138		197.932	4.06366e-208	6.89502e-205	Uncharacterized protein		SP	effector?		yes
	UMAG_03090		150.878	4.24082e-14	3.7575e-13	uncharacterized protein	IPR013103 Reverse transcriptase, RNA-dependent DNA polymerase	NS
	UMAG_11112		137.286	9.78672e-14	8.48307e-13	related to Versicolorin B synthase	IPR012132 Glucose-methanol-choline oxidoreductase	SP
	UMAG_03924	rep1	131.501	3.1917e-129	8.023e-127	repellent protein 1 precursor		SP		Rbf1 s	yes
	UMAG_04107		118.295	1.83434e-45	6.25613e-44	related to Phenol 2-monooxygenase	IPR003042 Aromatic-ring hydroxylase-like
	UMAG_03560		73.5312	2.45956e-07	1.24411e-06	related to beta-1,3-glucan binding protein	IPR013320 Concanavalin A-like lectin/glucanase, subgroup	Mb			yes
	UMAG_05926		69.3861	1.37809e-155	6.23542e-153	uncharacterized protein		SP	effector?		yes
	UMAG_05074	cyp3	65.4125	1.69255e-213	3.82912e-210	probable Cytochrome P450 monooxygenase/Phenylacetate hydroxylase	IPR001128 Cytochrome P450	Mb
	UMAG_03046		57.7509	4.01474e-144	1.29753e-141	uncharacterized protein		SP	effector?		yes
	UMAG_12258		56.287	2.40052e-183	1.81026e-180	uncharacterized protein		SP	effector?		yes
	UMAG_01649		55.5442	1.6099e-102	2.3753e-100	uncharacterized protein	IPR000571 Zinc finger, CCCH-type	NS
	UMAG_00154		52.2242	1.07428e-191	1.21519e-188	related to Para-nitrobenzyl esterase	IPR002018 Carboxylesterase, type B	SP		Rbf1 s	yes
	UMAG_03612		42.7548	3.90456e-140	1.15218e-137	uncharacterized protein	IPR011701 Major facilitator superfamily	Mb			yes
	UMAG_11778	adi1	41.4175	1.73393e-63	9.72578e-62	uncharacterized protein	IPR007400 PrpF protein	NS
	UMAG_02506		39.1157	0.000110185	0.00038213	uncharacterized protein	IPR000675 Cutinase	SP			yes
	UMAG_05079	ctp1	37.8551	1.75481e-94	2.08946e-92	probable CTP1 - Mitochondrial citrate transporter	IPR001993 Mitochondrial substrate carrier	M
	UMAG_03382		37.3017	6.96574e-113	1.18191e-110	related to 3-phytase A precursor	IPR000560 Histidine acid phosphatase	SP			yes
	UMAG_01785		31.9213	4.09029e-13	3.3896e-12	uncharacterized protein		Mb
	UMAG_02212		31.3704	7.03459e-142	2.17017e-139	related to trehalase precursor	IPR001661 Glycoside hydrolase, family 37	SP		Rbf1 s	yes
	UMAG_06119		31.0279	3.98328e-23	5.99436e-22	uncharacterized protein	IPR004963 Pectinacetylesterase	SP			yes
	UMAG_01842		29.5416	2.85297e-32	6.12756e-31	uncharacterized protein					yes
	UMAG_11651		27.2839	2.57514e-157	1.24839e-154	related to Betaine lipid synthase	IPR029063 S-adenosyl-L-methionine-dependent methyltransferase	C		Rbf1 s
	UMAG_05076	tad1	24.5619	4.3571e-103	6.57147e-101	related to 3-carboxy-cis,cis-muconate cycloisomerase	IPR019468 Adenylosuccinate lyase C-terminal	NS
	UMAG_11365		24.0302	2.33279e-135	6.33307e-133	uncharacterized protein	IPR001138 Zn(2)-C6 fungal-type DNA-binding domain	M			yes
	UMAG_11777	itp1	23.7323	4.77493e-81	4.37938e-79	related to QDR2 multidrug transporter of the major facilitator superfamily	IPR011701 Major facilitator superfamily	Mb		Rbf1 s
	UMAG_03643		23.6546	2.66835e-09	1.6554e-08	uncharacterized protein		Mb
	UMAG_10201		23.5798	2.47844e-09	1.54749e-08	uncharacterized protein	IPR023801 Histone deacetylase domain
	UMAG_02756		22.971	0.0084949	0.019511	uncharacterized protein		SP	effector?
	UMAG_02157		22.8796	3.31775e-145	1.12588e-142	uncharacterized protein	IPR006094 FAD linked oxidase, N-terminal	SP		Rbf1 s
	UMAG_04686		22.3084	2.11918e-35	5.21119e-34	putative protein		NS			yes
	UMAG_01703		21.9461	1.32391e-154	5.28551e-152	uncharacterized protein	IPR001611 Leucine-rich repeat	NS
	UMAG_05384		21.8822	2.52266e-178	1.55648e-175	uncharacterized protein		NS			yes
	UMAG_04064		21.8043	4.24222e-175	2.39933e-172	related to Glucoamylase precursor	IPR000165 Glycoside hydrolase, family 15	Mb		Rbf1 s	yes
	UMAG_05439		21.748	7.56658e-101	1.04805e-98	related to Chitin-binding protein	IPR004302 Chitin-binding, domain 3	SP			yes
	UMAG_02727		21.6414	5.64275e-49	2.08138e-47	probable lysozyme	IPR002053 Glycoside hydrolase, family 25	SP			yes
	UMAG_01171		20.2904	5.25152e-185	4.45526e-182	related to 4-coumarate-CoA ligase	IPR000873 AMP-dependent synthetase and ligase				yes
	UMAG_02294		19.8396	2.96346e-109	4.67744e-107	uncharacterized protein		SP	effector?		yes
	UMAG_00876		19.2479	6.8631e-38	1.85577e-36	related to SPR1 - exo-1,3-beta-glucanase precursor	IPR001547 Glycoside hydrolase, family 5	SP
	UMAG_03908		18.7218	5.85984e-96	7.10192e-94	related to TPO1 - Vacuolar polyamine-H+ antiporter	IPR011701 Major facilitator superfamily	Mb			yes
	UMAG_03349		18.5465	7.11408e-115	1.27955e-112	uncharacterized protein		SP	effector?		yes
	UMAG_12030		17.7014	1.34875e-49	5.05745e-48	putative protein		NS
	UMAG_10221		16.5465	1.45114e-32	3.16685e-31	uncharacterized protein	IPR018535 Domain of unknown function DUF1996	SP	effector?		yes
	UMAG_05724		16.4733	3.12016e-101	4.41178e-99	putative protein		NS
	UMAG_12299	rdo1	16.4413	6.5655e-112	1.08683e-109	uncharacterized protein	IPR025870 Glyoxalase-like domain	M
	UMAG_00118		16.0363	3.39671e-13	2.82865e-12	probable UDP-glucose 6-dehydrogenase	IPR001732 UDP-glucose/GDP-mannose dehydrogenase, N-terminal	NS		Rbf1 and b
	UMAG_03024		16.0178	4.97223e-31	1.02262e-29	related to subtilisin-like serine protease	IPR000209 Peptidase S8 and S53, subtilisin, kexin, sedolisin	SP			yes
	UMAG_12031		15.5226	1.06657e-38	2.96673e-37	putative protein		NS
	UMAG_00466		15.4007	4.29176e-61	2.20668e-59	uncharacterized protein		SP	effector?		yes
	UMAG_01424		15.2671	3.72789e-70	2.55568e-68	probable Cytochrome P450 monooxygenase/Phenylacetate hydroxylase	IPR001128 Cytochrome P450				yes
	UMAG_01070		15.2393	2.58439e-86	2.74067e-84	related to cyclopropane-fatty-acyl-phospholipid synthase	IPR003333 Mycolic acid cyclopropane synthase	NS		Rbf1 and b	yes
	UMAG_06434		15.2083	2.10723e-91	2.42403e-89	uncharacterized protein	IPR017853 Glycoside hydrolase, superfamily	SP			yes
	UMAG_11693		15.0122	8.39817e-116	1.62853e-113	related to Glucose 1-dehydrogenase / uncharacterized protein	IPR002347 Glucose/ribitol dehydrogenase	NS			yes
	UMAG_00822		15.0071	2.01249e-05	7.98292e-05	uncharacterized protein	IPR000028 Chloroperoxidase	SP
	UMAG_10228		14.9198	6.78395e-12	5.24404e-11	uncharacterized protein		NS
	UMAG_10419		14.5688	7.16413e-115	1.27955e-112	chitinase Cts1	IPR011583 Chitinase II	NS			yes
	UMAG_05704		14.331	3.69727e-61	1.93026e-59	uncharacterized protein	IPR017853 Glycoside hydrolase, superfamily	SP			yes
	UMAG_03650		13.7367	2.67277e-32	5.75875e-31	uncharacterized protein		SP	effector?
	UMAG_04044		13.7112	7.97972e-98	1.02186e-95	related to Glucose oxidase	IPR012132 Glucose-methanol-choline oxidoreductase	SP		Rbf1 s	yes
	UMAG_01731		13.6641	4.54444e-34	1.0599e-32	uncharacterized protein		Mb			yes
	UMAG_10962		13.6583	1.34975e-08	7.78314e-08	uncharacterized protein		NS			yes
	UMAG_02004		13.4451	1.07307e-77	9.33709e-76	uncharacterized protein	IPR023393 START-like domain	NS			yes
	UMAG_02428		13.2669	1.93038e-83	1.84528e-81	uncharacterized protein		NS
	UMAG_05421		12.887	1.52065e-115	2.86686e-113	related to Multidrug resistance protein	IPR007114 Major facilitator superfamily	Mb			yes
	UMAG_05033		12.467	4.9245e-74	3.97888e-72	related to glucose/galactose transporter	IPR011701 Major facilitator superfamily MFS-1	Mb			yes
	UMAG_12275		12.452	6.22346e-48	2.23485e-46	uncharacterized protein		M			yes
	UMAG_03569		12.3917	2.09202e-121	4.17604e-119	related to KRE6 - beta-1,6-glucan synthetase	IPR005629 Beta-glucan synthesis-associated, SKN1	Mb		Rbf1 r	yes
	UMAG_05930		12.2428	1.74989e-71	1.26346e-69	uncharacterized protein		SP	effector?
	UMAG_12112		12.1584	0.000184694	0.000614848	uncharacterized protein
	UMAG_10761		12.022	8.45483e-58	4.06971e-56	related to FLC2 - putative FAD transporter	IPR010308 TRP-like family	Mb
	UMAG_12155		11.8767	9.20736e-124	2.08301e-121	related to MutS protein homolog 5	IPR000432 DNA mismatch repair protein MutS, C-terminal	NS			yes
	UMAG_02853		11.6861	7.71483e-53	3.17337e-51	uncharacterized protein		SP	effector?		yes
	UMAG_05170		11.67	4.04317e-96	4.98928e-94	probable formate dehydrogenase	IPR006139 D-isomer specific 2-hydroxyacid dehydrogenase, catalytic region	NS			yes
	UMAG_11690		11.3797	1.52159e-60	7.64965e-59	uncharacterized protein		SP	effector?		yes
	UMAG_10714		11.2944	8.52004e-123	1.86534e-120	uncharacterized protein	IPR020915 Uncharacterised protein family UPF0311	NS			yes
	UMAG_06370		10.5063	2.79038e-70	1.93248e-68	uncharacterized protein	IPR001303 Class II aldolase/adducin, N-terminal	SP
	UMAG_02721		10.4239	1.00883e-33	2.31316e-32	uncharacterized protein	IPR001347 Sugar isomerase (SIS)	NS		Rbf1 s
	UMAG_10378		10.3188	4.49352e-50	1.73281e-48	related to DIP5 - glutamate and aspartate permease (N-terminal fragment)	IPR004841 Amino acid permease domain	Mb			yes
	UMAG_04015		10.2546	9.85814e-122	2.09085e-119	steroid 5alpha-reductase	IPR001104 3-oxo-5-alpha-steroid 4-dehydrogenase, C-terminal	Mb			yes
	UMAG_10040		9.7095	1.72279e-83	1.68387e-81	uncharacterized protein	IPR000058 Zinc finger, AN1-type	NS			yes
	UMAG_05344		9.5562	3.96411e-96	4.9823e-94	uncharacterized protein	IPR018712 Domain of unknown function DUF2235	NS			yes
	UMAG_12339		9.5393	7.78558e-09	4.62299e-08	uncharacterized protein		NS
	UMAG_02226		9.53621	4.6176e-68	2.95657e-66	uncharacterized protein		M			yes
	UMAG_11002		9.41959	1.35005e-32	2.95574e-31	uncharacterized protein		SP	effector?
	UMAG_02003		9.40877	1.44876e-05	5.89138e-05	uncharacterized protein
	UMAG_12161		9.31093	8.55595e-40	2.47103e-38	related to lipase family	IPR005152 Lipase, secreted			Rbf1 or b	yes
	UMAG_05361		9.14224	3.53544e-76	3.03734e-74	related to Laccase I precursor	IPR001117 Multicopper oxidase, type 1	SP
	UMAG_00278		8.81658	2.17967e-09	1.36976e-08	uncharacterized protein		M
	UMAG_05397		8.68836	0.00494342	0.0122093	uncharacterized protein		NS			yes
	UMAG_05308		8.19058	2.5082e-69	1.68546e-67	uncharacterized protein		SP	eff cluster 19A		yes
	UMAG_04104		8.16637	0.00218815	0.00585377	uncharacterized protein		SP	effector?
	UMAG_11709		8.12312	1.02746e-61	5.44793e-60	uncharacterized protein		NS			yes
	UMAG_12173		8.02176	1.69948e-07	8.79813e-07	uncharacterized protein
	UMAG_11582		7.95929	5.41195e-64	3.06091e-62	related to LEU3 - Zinc-finger transcription factor	IPR001138 Zn(2)-C6 fungal-type DNA-binding domain
	UMAG_00148		7.93563	3.96951e-21	5.43166e-20	uncharacterized protein		NS
	UMAG_11058		7.9315	1.68549e-60	8.41132e-59	uncharacterized protein		SP	effector?		yes
	UMAG_01902		7.91803	6.77542e-61	3.4575e-59	uncharacterized protein		Mb			yes
	UMAG_01524		7.83037	1.0485e-47	3.70633e-46	uncharacterized protein
	UMAG_10690		7.72375	0.00225694	0.00601881	uncharacterized protein
	UMAG_03023		7.69605	2.85145e-12	2.26084e-11	related to Ribonuclease Trv	IPR001568 Ribonuclease T2-like	SP
	UMAG_02301		7.65817	3.27344e-56	1.49106e-54	related to C2H2-type zinc finger protein	IPR007087 Zinc finger, C2H2-type	N		Rbf1 r	yes
	UMAG_02219		7.63526	2.19563e-64	1.26286e-62	putative protein		Mb
	UMAG_12119		7.5257	5.67348e-12	4.40067e-11	uncharacterized protein		Mb			yes
	UMAG_05436		7.46121	4.71548e-87	5.07999e-85	uncharacterized protein		NS
	UMAG_05942		7.45236	1.53794e-73	1.19977e-71	related to monocarboxylate permease	IPR011701 Major facilitator superfamily MFS-1	Mb			yes
	UMAG_10068		7.42458	3.57038e-11	2.64543e-10	related to Acid phosphatase precursor	IPR025733 Iron/zinc purple acid phosphatase-like C-terminal domain	SP			yes
	UMAG_03932		7.40532	2.39002e-06	1.0771e-05	uncharacterized protein		Mb			yes
	UMAG_05600	uga2	7.37199	6.83928e-94	8.00313e-92	probable UGA2 - succinate semialdehyde dehydrogenase	IPR015590 Aldehyde dehydrogenase domain	NS		Rbf1 s
	UMAG_03047		7.35408	8.70078e-08	4.66447e-07	uncharacterized protein		NS			yes
	UMAG_11763		7.29993	2.21766e-72	1.67236e-70	related to acetylxylan esterase	IPR010126 Esterase, PHB depolymerase	SP	effector?		yes
	UMAG_02489		7.28757	3.179e-72	2.37097e-70	putative protein	IPR002921 Lipase, class 3	NS			yes
	UMAG_05036		7.13542	1.20513e-64	6.99077e-63	related to endo-1,3(4)-beta-glucanase	IPR013022 Xylose isomerase-like, TIM barrel domain	SP			yes
	UMAG_12032		7.05166	1.0562e-16	1.09109e-15	related to ATP-dependent DNA helicase RecQ	IPR001650 DNA/RNA helicase, C-terminal	Mb		Rbf1 s
	UMAG_12090		7.00371	4.95617e-67	3.08601e-65	related to SUR4 - elongase, involved in fatty acid and sphingolipid biosynthesis	IPR002076 GNS1/SUR4 membrane protein	Mb			yes
	UMAG_05493		7.00349	8.24649e-17	8.62387e-16	uncharacterized protein		M
	UMAG_11874		6.91267	8.86772e-45	2.96479e-43	uncharacterized protein (C-terminal fragment)
	UMAG_05082		6.83879	1.74776e-27	3.20597e-26	uncharacterized protein	IPR010640 Low temperature requirement A	Mb			yes
	UMAG_03116	mac1	6.79717	1.59938e-62	8.82521e-61	Acyltransferase invovled in MEL production		NS		b	yes
	UMAG_10636	mac2	6.78836	2.01373e-30	4.00796e-29	Acyltransferase invovled in MEL production				Rbf1 and b	yes
	UMAG_03115	mmf1	6.71948	0.00010645	0.00037069	Major Facilitator invovled in MEL transport	IPR011701 Major facilitator superfamily	Mb		b	yes
	UMAG_00796		6.70219	1.27361e-43	4.13589e-42	uncharacterized protein		NS			yes
	UMAG_00013		6.55397	5.87578e-05	0.000213943	uncharacterized protein		SP	effector?	Rbf1 r
	UMAG_02877		6.48145	7.33712e-23	1.08727e-21	uncharacterized protein	IPR016196 Major facilitator superfamily domain, general substrate transporter	Mb
	UMAG_10420		6.38246	7.05314e-65	4.12669e-63	related to meiotic recombination protein SPO11	IPR002815 Spo11/DNA topoisomerase VI, subunit A	NS
	UMAG_00831		6.32433	3.16626e-18	3.67969e-17	uncharacterized protein		Mb			yes
	UMAG_11138		6.24822	3.79954e-37	9.91825e-36	uncharacterized protein	IPR013087 Zinc finger C2H2-type/integrase DNA-binding domain	NS			yes
	UMAG_11152		6.23505	9.9052e-75	8.09959e-73	related to 2-amino-3-carboxylmuconate-6-semialdehyde decarboxylase	IPR006992 Amidohydrolase 2	NS			yes
	UMAG_04478		6.14105	6.44933e-69	4.20881e-67	probable ITR2 - myo-inositol transporter (sugar transporter)	IPR003663 Sugar/inositol transporter	Mb			yes
	UMAG_05346		6.10785	2.20516e-53	9.41284e-52	uncharacterized protein	IPR011701 Major facilitator superfamily	Mb			yes
	UMAG_10002		6.0756	4.70085e-24	7.36829e-23	related to NADH-dependent flavin oxidoreductase	IPR001155 NADH:flavin oxidoreductase/NADH oxidase, N-terminal	NS
	UMAG_05593		5.95263	3.93996e-53	1.67128e-51	uncharacterized protein					yes
	UMAG_01334		5.92138	5.8676e-56	2.65489e-54	uncharacterized protein		SP	effector?
	UMAG_06414	pks1	5.71745	6.30562e-65	3.72141e-63	related to Polyketide synthase (melanin production)	IPR020806 Polyketide synthase, phosphopantetheine-binding domain	NS			yes
	UMAG_00533		5.67154	4.55588e-71	3.22092e-69	related to PPR1 - transcription factor regulating pyrimidine pathway	IPR001138 Zn(2)-C6 fungal-type DNA-binding domain	NS			yes
	UMAG_10444		5.60155	3.94056e-19	4.84503e-18	putative nitrilase Nit1	IPR000132 Nitrilase/cyanide hydratase	NS			yes
	UMAG_05785		5.40558	5.04765e-05	0.000186491	acyl transferase-like protein	IPR002656 Acyltransferase 3	Mb		Rbf1 s
	UMAG_06302		5.39158	7.75153e-75	6.41581e-73	putative protein		NS			yes
	UMAG_01900		5.37137	2.37092e-57	1.12528e-55	uncharacterized protein	IPR002656 Acyltransferase 3	Mb			yes
	UMAG_03642		5.33952	0.00205667	0.00553913	uncharacterized protein
	UMAG_02163		5.29736	2.25515e-32	4.90567e-31	uncharacterized protein		NS
	UMAG_10769		5.26598	9.83029e-31	1.97977e-29	probable potassium channel beta subunit protein	IPR005399 Potassium channel, voltage-dependent, beta subunit, KCNAB-related	NS
	UMAG_00913		5.24183	6.77526e-46	2.34611e-44	glyoxaloxidase 2	IPR009880 Glyoxal oxidase, N-terminal	SP		Rbf1 s	yes
	UMAG_02022		5.21037	8.83617e-11	6.26003e-10	uncharacterized protein	IPR001138 Zn(2)-C6 fungal-type DNA-binding domain
	UMAG_00188		5.20357	1.21632e-05	4.98499e-05	uncharacterized protein	IPR001792 Acylphosphatase-like	NS
	UMAG_04622		5.20032	9.99823e-58	4.77873e-56	probable AMD1 - AMP deaminase	IPR006650 Adenosine/AMP deaminase active site	NS			yes
	UMAG_11113		5.14302	0.00326141	0.0083909	related to NADP(+)-dependent dehydrogenase	IPR002347 Glucose/ribitol dehydrogenase	NS			yes
	UMAG_04262		5.13509	6.37019e-73	4.85781e-71	probable BNA6 - nicotinate-nucleotide diphosphorylase (carboxylating)	IPR004393 Nicotinate-nucleotide pyrophosphorylase	NS			yes
	UMAG_04885		5.12548	6.39435e-30	1.25793e-28	uncharacterized protein	IPR001138 Zn(2)-C6 fungal-type DNA-binding domain				yes
	UMAG_11349		4.9818	3.05154e-28	5.72122e-27	related to PUN1 - plasma membrane protein with a role in cell wall integrity	IPR009571 Actin cortical patch SUR7/pH-response regulator PalI	Mb
	UMAG_05050		4.97209	2.25783e-56	1.0354e-54	uncharacterized protein	IPR001138 Zn(2)-C6 fungal-type DNA-binding domain	NS
	UMAG_11908		4.92737	2.4741e-26	4.31663e-25	related to cathepsin d (lysosomal aspartyl protease)	IPR001461 Peptidase A1	SP			yes
	UMAG_02192		4.92037	2.6356e-40	7.7773e-39	uncharacterized protein		SP	eff cluster 5A		yes
	UMAG_05080	ria1	4.84786	4.17789e-38	1.14799e-36	uncharacterized protein	IPR011598 Helix-loop-helix DNA-binding	NS			yes
	UMAG_01498		4.80844	4.05747e-20	5.28561e-19	probable ERG4 - sterol C-24 reductase	IPR001171 ERG4/ERG24 ergosterol biosynthesis protein	Mb
	UMAG_03415		4.7449	3.6326e-36	9.23387e-35	related to putative monooxygenase	IPR000103 Pyridine nucleotide-disulphide oxidoreductase, class-II	NS			yes
	UMAG_05122		4.74213	1.93978e-41	5.9303e-40	related to carboxylic acid transport protein JEN1	IPR011701 Major facilitator superfamily	Mb			yes
	UMAG_03117	emt1	4.67075	1.96085e-07	1.00516e-06	Erythritol-mannosyl-transferase invovled in MEL production	IPR002213 UDP-glucuronosyl/UDP-glucosyltransferase	NS			yes
	UMAG_01772		4.65719	7.33526e-31	1.49503e-29	related to Aldose 1-epimerase precursor	IPR008183 Aldose 1-/Glucose-6-phosphate 1-epimerase	SP			yes
	UMAG_10452		4.64051	3.12294e-25	5.16961e-24	related to channel protein	IPR000425 Major intrinsic protein	Mb			yes
	UMAG_02917		4.625	1.12723e-49	4.25027e-48	uncharacterized protein		NS		Rbf1 r	yes
	UMAG_11839		4.58633	6.73663e-07	3.24496e-06	uncharacterized protein		SP	effector?
	UMAG_04613		4.54503	6.67359e-18	7.61238e-17	related to APP1 - Actin Patch Protein	IPR017210 Uncharacterised conserved protein UCP037464, actin patch protein 1	NS
	UMAG_05708	rsp2	4.54328	1.36398e-47	4.79654e-46	uncharacterized protein		SP	effector?
	UMAG_00061		4.51386	1.1017e-11	8.41086e-11	related to quinate transport protein	IPR003663 Sugar/inositol transporter	Mb			yes
	UMAG_00326		4.47285	1.95072e-52	7.88068e-51	uncharacterized protein	IPR008914 Phosphatidylethanolamine-binding protein PEBP	SP			yes
	UMAG_11957		4.44628	1.50497e-29	2.91836e-28	related to histidine kinase	IPR005467 Signal transduction histidine kinase, core	NS			yes
	UMAG_03515		4.41159	4.49402e-51	1.77331e-49	related to LCB1 - serine C-palmitoyltransferase subunit	IPR004839 Aminotransferase, class I and II	NS			yes
	UMAG_03498		4.40512	5.13453e-40	1.50207e-38	related to CAF4 - CCR4 associated factor	IPR001680 WD40 repeat	NS			yes
	UMAG_01755		4.3796	4.52554e-21	6.18004e-20	putative protein		NS			yes
	UMAG_05422		4.37518	3.28336e-37	8.63728e-36	uncharacterized protein	IPR026055 Fatty acyl-CoA reductase			Rbf1 or b	yes
	UMAG_04323		4.35786	1.42777e-51	5.66684e-50	related to CDC24 - Guanine nucleotide exchange factor (GEF or GDP-release factor)	IPR011993 Pleckstrin homology-like domain				yes
	UMAG_12193		4.34922	2.64184e-20	3.47484e-19	related to multidrug resistant protein	IPR011701 Major facilitator superfamily	Mb			yes
	UMAG_00392		4.34293	1.8982e-07	9.75255e-07	uncharacterized protein	IPR009297 Protein of unknown function DUF952	NS
	UMAG_02223		4.32922	0.000491889	0.00150449	related to acid phosphatase	IPR000560 Histidine phosphatase superfamily, clade-2	NS
	UMAG_00477		4.3213	1.61194e-06	7.46263e-06	related to Monocarboxylate transporter 1	IPR011701 Major facilitator superfamily	Mb			yes
	UMAG_06431		4.30089	1.98146e-56	9.21108e-55	uncharacterized protein	IPR010502 Carbohydrate-binding domain family 9-like	Mb			yes
	UMAG_06083		4.28768	9.69465e-27	1.72245e-25	related to Aromatic-L-amino-acid decarboxylase	IPR010977 Aromatic-L-amino-acid decarboxylase				yes
	UMAG_01082		4.2755	1.79328e-21	2.49917e-20	uncharacterized protein		SP	effector?	Rbf1 s	yes
	UMAG_03749		4.24907	3.74544e-24	5.92548e-23	uncharacterized protein		SP	eff cluster 10A		yes
	UMAG_03524		4.20856	2.45661e-22	3.55502e-21	related to peroxisomal amine oxidase (copper-containing)	IPR000269 Copper amine oxidase	NS			yes
	UMAG_03615		4.20532	7.73121e-50	2.93138e-48	related to Glucose oxidase	IPR000172 Glucose-methanol-choline oxidoreductase, N-terminal	SP	eff cluster 5A
	UMAG_03381		4.12316	1.15172e-11	8.78284e-11	uncharacterized protein	IPR005135 Endonuclease/exonuclease/phosphatase	SP
	UMAG_00064		4.10682	0.00503463	0.0123984	related to pepsin precursor (aspartate protease)	IPR021109 Peptidase aspartic	SP
	UMAG_02459		4.10417	4.36418e-46	1.51896e-44	related to neutral amino acid permease	IPR013057 Amino acid transporter, transmembrane	Mb		Rbf1 and b	yes
	UMAG_06332	egl1	4.08991	1.22096e-16	1.25365e-15	endoglucanase 1 precursor (egl1)	IPR000334 Glycoside hydrolase, family 45	SP		Rbf1 s	yes
	UMAG_05312		4.07608	7.80402e-45	2.62207e-43	uncharacterized protein		SP	eff cluster 19A
	UMAG_03034		4.02834	1.09543e-41	3.39484e-40	related to HXT5 - Hexose transporter with moderate affinity for glucose	IPR003663 Sugar/inositol transporter	Mb		Rbf1 s	yes
	UMAG_11540		4.02597	7.26062e-43	2.31351e-41	related to carboxylesterase/lipase EstA precursor	IPR002018 Carboxylesterase, type B	SP			yes
	UMAG_12308		3.98922	1.78175e-49	6.60804e-48	uncharacterized protein		NS			yes
	UMAG_04033		3.9533	1.71975e-36	4.438e-35	uncharacterized protein		SP	effector?
	UMAG_10865		3.93912	1.69822e-21	2.38136e-20	related to ELO1 - Elongase I	IPR002076 GNS1/SUR4 membrane protein	Mb			yes
	UMAG_05192		3.9288	1.59108e-34	3.74953e-33	uncharacterized protein	IPR023395 Mitochondrial carrier domain	Mb			yes
	UMAG_01213		3.88656	6.00694e-15	5.62333e-14	uncharacterized protein	IPR014733 Barwin-like endoglucanase	SP			yes
	UMAG_00119		3.87651	1.87648e-28	3.56742e-27	related to protein FR, involved in hyphal branching	IPR004843 Metallophosphoesterase	Mb
	UMAG_12303		3.86771	7.10752e-36	1.78662e-34	uncharacterized protein	IPR000223 Peptidase S26A, signal peptidase I	NS
	UMAG_00181		3.85615	2.75221e-34	6.46342e-33	uncharacterized protein	IPR001138 Zn(2)-C6 fungal-type DNA-binding domain	NS			yes
	UMAG_02296		3.83161	1.26827e-35	3.16462e-34	uncharacterized protein		SP	effector?		yes
	UMAG_03454		3.81015	3.08575e-17	3.33487e-16	related to ATP-binding cassette, sub-family A	IPR003439 ABC transporter related	Mb			yes
	UMAG_01794		3.77817	1.62169e-15	1.56341e-14	related to adenosine deaminase	IPR001365 Adenosine/AMP deaminase	NS
	UMAG_01970		3.77105	7.35303e-18	8.34532e-17	uncharacterized protein		SP	effector?		yes
	UMAG_01945		3.76065	3.6009e-41	1.09104e-39	probable SUC2 - invertase (sucrose hydrolyzing enzyme)	IPR001362 Glycoside hydrolase, family 32	SP			yes
	UMAG_11444		3.74768	4.9551e-16	4.95291e-15	uncharacterized protein		SP	effector?
	UMAG_00637		3.73937	2.92874e-06	1.30515e-05	related to triacyglycerol lipase	IPR013094 Alpha/beta hydrolase fold-3
	UMAG_05972		3.73688	5.17399e-36	1.31029e-34	probable Maltose permease	IPR003663 Sugar/inositol transporter	Mb			yes
	UMAG_12096		3.72681	6.18304e-23	9.24324e-22	uncharacterized protein	IPR007568 RTA1 like protein	Mb			yes
	UMAG_05857		3.69904	8.2941e-32	1.73206e-30	related to NGL3 - putative endonuclease	IPR005135 Endonuclease/exonuclease/phosphatase	NS
	UMAG_00221		3.65949	4.41817e-33	9.96216e-32	uncharacterized protein		Mb			yes
	UMAG_01888		3.60557	1.41229e-37	3.75891e-36	probable serine-type carboxypeptidase f precursor	IPR001563 Peptidase S10, serine carboxypeptidase	SP			yes
	UMAG_11574		3.57755	1.50076e-15	1.45302e-14	related to Carboxymuconolactone decarboxylase	IPR003779 Carboxymuconolactone decarboxylase	NS
	UMAG_15025		3.5695	4.80631e-25	7.89841e-24	probable NADP-dependent alcohol dehydrogenase	IPR002085 Alcohol dehydrogenase superfamily, zinc-containing	NS			yes
	UMAG_04481		3.5683	0.000106848	0.000371694	related to ADH2 - Alcohol dehydrogenase II	IPR002085 Alcohol dehydrogenase superfamily, zinc-type				yes
	UMAG_00156		3.56744	1.2739e-10	8.92257e-10	uncharacterized protein	IPR005123 Oxoglutarate/iron-dependent dioxygenase	NS
	UMAG_03824		3.54491	4.85045e-38	1.32742e-36	probable Pyridoxine biosynthesis protein PDX1	IPR001852 Vitamin B6 biosynthesis protein	NS			yes
	UMAG_06079		3.53416	4.06654e-29	7.86314e-28	related to deoxyribodipyrimidine photo-lyase PHR	IPR005101 DNA photolyase, FAD-binding/Cryptochrome, C-terminal
	UMAG_02311		3.52381	6.82812e-48	2.43908e-46	uncharacterized protein	IPR001965 Zinc finger, PHD-type	M
	UMAG_05814		3.48163	0.00320119	0.00826102	uncharacterized protein	IPR002198 Short-chain dehydrogenase/reductase SDR	NS
	UMAG_03648		3.4778	4.81825e-29	9.2902e-28	related to TRZ1 - tRNase Z, involved in RNA processing		NS			yes
	UMAG_03923		3.4601	2.02836e-24	3.23157e-23	uncharacterized protein	IPR018466 Cell wall beta-glucan synthesis	SP		Rbf1 s	yes
	UMAG_02820		3.45147	8.77107e-31	1.7717e-29	uncharacterized protein		Mb			yes
	UMAG_00083		3.44685	3.90157e-12	3.05883e-11	related to formate/nitrite transporter	IPR000292 Formate/nitrite transporter	Mb			yes
	UMAG_03747		3.44678	1.57963e-37	4.18787e-36	uncharacterized protein		SP	eff cluster 10A		yes
	UMAG_00532		3.437	6.99529e-38	1.88401e-36	putative protein	IPR003892 Ubiquitin system component Cue				yes
	UMAG_00598		3.42988	2.64327e-05	0.00010269	uncharacterized protein		SP	effector?		yes
	UMAG_10045		3.42079	0.000488882	0.00149596	uncharacterized protein		NS
	UMAG_01389		3.4074	0.00530049	0.0129498	uncharacterized protein		NS
	UMAG_05927		3.39746	2.65352e-18	3.11043e-17	uncharacterized protein		SP	effector?
	UMAG_03149		3.36674	6.22661e-07	3.00783e-06	related to molybdenum cofactor sulfurase	IPR000192 Aminotransferase, class V/Cysteine desulfurase	NS			yes
	UMAG_02804		3.35362	2.48816e-08	1.40726e-07	uncharacterized protein		NS
	UMAG_04283		3.34565	9.30902e-32	1.93805e-30	putative protein		NS			yes
	UMAG_01946		3.33566	1.24671e-34	2.97157e-33	putative protein	IPR003114 Phox-associated domain	M			yes
	UMAG_11306		3.32109	4.95818e-43	1.58732e-41	uncharacterized protein		NS			yes
	UMAG_02585		3.3188	5.24684e-14	4.63676e-13	related to TPO1 - Vacuolar polyamine-H+ antiporter	IPR011701 Major facilitator superfamily	Mb
	UMAG_12304		3.31584	8.02029e-17	8.40026e-16	uncharacterized protein	IPR001138 Zn(2)-C6 fungal-type DNA-binding domain
	UMAG_04063		3.31569	2.46722e-36	6.29511e-35	related to soluble epoxide hydrolase	IPR000639 Epoxide hydrolase-like	NS			yes
	UMAG_00262		3.31028	1.53028e-35	3.80441e-34	uncharacterized protein		Mb			yes
	UMAG_10753		3.30827	3.65975e-33	8.30727e-32	uncharacterized protein	IPR011008 Dimeric alpha-beta barrel	NS			yes
	UMAG_04278		3.29438	1.24782e-34	2.97157e-33	putative protein					yes
	UMAG_01720		3.28947	7.637e-25	1.24298e-23	probable phosphomannomutase	IPR005841 Alpha-D-phosphohexomutase superfamily	NS			yes
	UMAG_11173		3.28446	2.08207e-18	2.46185e-17	putative protein		SP	effector?	Rbf1 r
	UMAG_00097		3.26591	3.54684e-34	8.30083e-33	uncharacterized protein
	UMAG_01505		3.25541	3.98648e-26	6.88454e-25	probable HTB2 - histone H2B.2	IPR000558 Histone H2B	NS
	UMAG_02611		3.25524	4.77069e-35	1.16053e-33	related to ribonuclease M	IPR001568 Ribonuclease T2	SP			yes
	UMAG_02664		3.2525	2.8419e-26	4.94563e-25	related to zinc finger protein white collar 2 (wc-2)	IPR000679 Zinc finger, GATA-type	NS			yes
	UMAG_02169		3.24701	2.17588e-30	4.31804e-29	related to aquaporin 3	IPR000425 Major intrinsic protein	Mb			yes
	UMAG_03822		3.23753	2.60756e-12	2.08206e-11	uncharacterized protein		SP	effector?		yes
	UMAG_02852		3.22963	1.4252e-12	1.15566e-11	uncharacterized protein		SP	effector?
	UMAG_01297		3.22895	8.56827e-31	1.73591e-29	uncharacterized protein		SP	eff cluster 2B	Rbf1 s	yes
	UMAG_03813		3.22128	2.04577e-31	4.22025e-30	related to NIC96 - nuclear pore protein	IPR007231 Nucleoporin interacting component Nup93/Nic96				yes
	UMAG_04988		3.21779	2.4054e-25	3.99155e-24	probable ODC2 - Mitochondrial 2-oxodicarboxylate carrier	IPR001993 Mitochondrial substrate carrier	NS		Rbf1 r	yes
	UMAG_03456		3.21764	9.98389e-19	1.20571e-17	putative protein		M			yes
	UMAG_11981		3.20842	9.19725e-35	2.21354e-33	putative protein		M
	UMAG_11378		3.20248	2.20432e-16	2.23962e-15	probable Cyanate hydratase	IPR008076 Cyanate hydratase	NS
	UMAG_11883		3.19707	5.01575e-27	8.98203e-26	uncharacterized protein		NS
	UMAG_11430		3.19107	4.66894e-26	8.02229e-25	related to CSR1 - phosphatidylinositol transfer protein	IPR001251 CRAL-TRIO domain			Rbf1 and b
	UMAG_11245		3.16656	4.53096e-11	3.30663e-10	related to FRE6 - Ferric reductase	IPR013121 Ferric reductase, NAD binding	Mb
	UMAG_02573		3.13428	2.97453e-08	1.66844e-07	uncharacterized protein					yes
	UMAG_02851		3.12541	2.32721e-27	4.24591e-26	putative protein		SP	effector?		yes
	UMAG_10421		3.12417	9.30451e-39	2.60949e-37	related to DPP1 - diacylglycerol pyrophosphate phosphatase	IPR000326 Phosphatidic acid phosphatase type 2-like	Mb			yes
	UMAG_10759		3.12254	1.50632e-10	1.04963e-09	uncharacterized protein (C-terminal fragment)		NS		Rbf1 s
	UMAG_05601		3.1209	1.76836e-30	3.54037e-29	uncharacterized protein	IPR001138 Zn(2)-C6 fungal-type DNA-binding domain	NS			yes
	UMAG_05396		3.11997	2.64457e-28	4.97194e-27	related to PHO84 - high-affinity inorganic phosphate transporter	IPR011701 Major facilitator superfamily	Mb
	UMAG_02303		3.11412	4.1233e-32	8.76143e-31	uncharacterized protein	IPR024950 Dual specificity phosphatase	NS			yes
	UMAG_02190		3.10977	0.00412861	0.0103858	uncharacterized protein		NS			yes
	UMAG_04490		3.09862	1.1258e-15	1.10098e-14	uncharacterized protein		NS			yes
	UMAG_10888		3.05887	3.47257e-12	2.73415e-11	putative protein		NS			yes
	UMAG_10329		3.05842	6.59865e-32	1.38653e-30	related to guanine deaminase	IPR014311 Guanine deaminase	NS			yes
	UMAG_11699		3.05406	5.30278e-07	2.58363e-06	uncharacterized protein		NS			yes
	UMAG_06418		3.05005	1.46532e-26	2.58315e-25	related to polyketide synthase	IPR020801 Polyketide synthase, acyl transferase domain
	UMAG_05703		3.04853	4.55256e-33	1.02312e-31	related to D-amino-acid oxidase	IPR023209 D-amino-acid oxidase	SP
	UMAG_01333		3.0352	3.12091e-20	4.08912e-19	uncharacterized protein	IPR009851 Modifier of rudimentary, Modr	NS
	UMAG_00037		3.03337	2.46834e-28	4.65351e-27	uncharacterized protein	IPR013027 FAD-dependent pyridine nucleotide-disulphide oxidoreductase	NS			yes
	UMAG_02426		3.02335	1.00588e-18	1.21259e-17	probable ubiquitin-conjugating enzyme E2	IPR000608 Ubiquitin-conjugating enzyme, E2	NS			yes
	UMAG_05370		3.00826	2.09245e-28	3.96689e-27	putative protein					yes
	UMAG_12336		2.99951	1.35547e-37	3.62189e-36	related to meiosis-specific MutS homolog	IPR000432 DNA mismatch repair protein MutS, C-terminal
	UMAG_03807		2.99566	8.11895e-19	9.91067e-18	uncharacterized protein	IPR001938 Thaumatin, pathogenesis-related	SP		Rbf1 s	yes
	UMAG_11481		2.97316	3.4737e-06	1.53191e-05	related to aquaporin	IPR023271 Aquaporin-like	Mb
	UMAG_03049		2.97193	2.74881e-05	0.000106242	related to neutral amino acid permease	IPR013057 Amino acid transporter, transmembrane	Mb			yes
	UMAG_01390		2.97075	1.37256e-34	3.25718e-33	uncharacterized protein	IPR009071 High mobility group, superfamily	NS		Rbf1 s
	UMAG_06001		2.96332	4.01924e-13	3.33887e-12	uncharacterized protein	IPR009071 High mobility group, superfamily	NS			yes
	UMAG_04220		2.9615	1.40174e-19	1.76833e-18	probable ARO7 - chorismate mutase	IPR008238 Chorismate mutase, AroQ class, eukaryotic type	NS			yes
	UMAG_15053		2.95788	1.08332e-27	2.01438e-26	uncharacterized protein		NS		Rbf1 s	yes
	UMAG_04014		2.95731	1.24085e-23	1.91837e-22	uncharacterized protein					yes
	UMAG_01052		2.95613	3.12733e-33	7.12255e-32	putative protein		M
	UMAG_05588		2.94091	4.56866e-34	1.0619e-32	related to FAD carrier protein FLX1	IPR023395 Mitochondrial carrier domain
	UMAG_11168		2.92453	5.3311e-10	3.55424e-09	probable TIM8 - Translocase of the mitochondrial inner Membrane	IPR004217 Zinc finger, Tim10/DDP-type	NS
	UMAG_01435		2.91894	8.62573e-26	1.45992e-24	related to MCH4 - monocarboxylate transporter	IPR007114 Major facilitator superfamily	Mb			yes
	UMAG_12305		2.91437	6.91319e-31	1.41752e-29	probable GTP-binding protein 1	IPR000795 Protein synthesis factor, GTP-binding	NS			yes
	UMAG_03507		2.91376	8.81361e-16	8.66927e-15	related to TNA1 - high affinity nicotinic acid plasma membrane permease	IPR007114 Major facilitator superfamily	Mb			yes
	UMAG_01181		2.91253	2.19379e-24	3.48694e-23	uncharacterized protein	IPR018852 Protein of unknown function DUF2456	Mb			yes
	UMAG_06102		2.89864	1.73208e-25	2.89548e-24	related to Glucan 1,3-beta-glucosidase precursor	IPR001547 Glycoside hydrolase, family 5	Mb			yes
	UMAG_00375		2.89737	1.37051e-24	2.19378e-23	uncharacterized protein	IPR008811 Raffinose synthase	NS			yes
	UMAG_02461		2.88557	3.30653e-30	6.54268e-29	probable LPD1 - dihydrolipoamide dehydrogenase precursor	IPR006258 Dihydrolipoamide dehydrogenase	M			yes
	UMAG_05301		2.87961	5.18758e-16	5.17766e-15	uncharacterized protein		SP	eff cluster 19A		yes
	UMAG_05931		2.87235	4.89705e-18	5.62374e-17	uncharacterized protein		SP	effector?
	UMAG_00350	erg5	2.87043	1.0952e-32	2.41335e-31	probable ERG5 - C-22 sterol desaturase	IPR001128 Cytochrome P450	M		Rbf1 r	yes
	UMAG_00177		2.83543	3.43734e-28	6.42679e-27	uncharacterized protein	IPR000683 Oxidoreductase, N-terminal	NS			yes
	UMAG_04182		2.82936	1.92426e-16	1.96096e-15	probable TYR1 - prephenate dehydrogenase (NADP+)	IPR003099 Prephenate dehydrogenase	NS			yes
	UMAG_04915		2.80222	1.21404e-25	2.03952e-24	probable Major allergen Mal f 1 precursor		SP			yes
	UMAG_01425		2.79925	0.0062058	0.0148619	probable homogentisate 1,2-dioxygenase	IPR005708 Homogentisate 1,2-dioxygenase				yes
	UMAG_01979		2.78323	4.18616e-11	3.07151e-10	related to MTQ2 - Putative S-adenosylmethionine-dependent methyltransferase	IPR002052 DNA methylase, N-6 adenine-specific, conserved site	NS
	UMAG_02718		2.7768	1.21178e-16	1.24612e-15	related to PIF1 - DNA helicase involved in mitochondrial DNA repair and telomere length control	IPR010285 DNA helicase PIF1, ATP-dependent	M
	UMAG_04621		2.77469	3.73954e-25	6.17525e-24	putative protein	IPR013966 DASH complex, subunit Spc34	NS			yes
	UMAG_05198		2.77394	6.2554e-14	5.50654e-13	uncharacterized protein		NS		Rbf1 s
	UMAG_04778		2.77364	3.03e-22	4.36615e-21	uncharacterized protein	IPR003163 Transcription regulator HTH, APSES-type DNA-binding domain	NS			yes
	UMAG_02752		2.74131	9.59715e-24	1.48712e-22	putative protein	IPR000719 Protein kinase, catalytic domain	NS		Rbf1 s	yes
	UMAG_01985		2.73974	3.3022e-17	3.53502e-16	uncharacterized protein		Mb			yes
	UMAG_02297		2.72572	3.70201e-20	4.84115e-19	uncharacterized protein		SP	effector?		yes
	UMAG_10640		2.71299	3.05989e-06	1.35913e-05	uncharacterized protein	IPR014733 Barwin-like endoglucanase	SP
	UMAG_00946		2.71133	1.57246e-23	2.40909e-22	putative protein	IPR007087 Zinc finger, C2H2-type	NS
	UMAG_02537		2.70861	4.41691e-22	6.33775e-21	uncharacterized protein		SP	eff cluster 6A		yes
	UMAG_10229		2.69	8.49301e-31	1.72581e-29	probable BET3 - involved in targeting and fusion of ER to golgi transport vesicles	IPR024096 NO signalling/Golgi transport ligand-binding domain
	UMAG_10390		2.68516	1.23595e-18	1.47165e-17	uncharacterized protein	IPR000086 NUDIX hydrolase, core	NS			yes
	UMAG_01610		2.68398	1.69123e-19	2.12562e-18	uncharacterized protein					yes
	UMAG_01639		2.66945	2.40376e-25	3.99155e-24	probable 1,3-beta-D-glucan synthase subunit	IPR003440 Glycosyl transferase, family 48	Mb			yes
	UMAG_11927		2.66397	6.3158e-26	1.07432e-24	related to ROT1 - molecular chaperone in the endoplasmic reticulum	IPR019623 Chaperone, endoplasmic reticulum protein-folding, fungi	SP			yes
	UMAG_00250		2.63867	2.01452e-13	1.70694e-12	uncharacterized protein	IPR009009 Barwin-related endoglucanase	SP			yes
	UMAG_11423		2.62282	9.47462e-14	8.23358e-13	uncharacterized protein	IPR015157 Translation machinery associated TMA7
	UMAG_02415		2.61823	1.65164e-09	1.05157e-08	related to anti-silencing protein 1	IPR006818 Histone chaperone, ASF1-like	NS
	UMAG_00405		2.61594	7.84781e-21	1.05891e-19	uncharacterized protein	IPR006600 HTH CenpB-type DNA-binding domain				yes
	UMAG_01476		2.60955	3.2663e-19	4.0233e-18	related to HXT1 - Low-affinity hexose facilitator	IPR003663 Sugar/inositol transporter	Mb			yes
	UMAG_01756		2.60348	2.05319e-23	3.13852e-22	probable Purine Transporter AzgA	IPR006043 Xanthine/uracil/vitamin C permease	Mb			yes
	UMAG_06401		2.59262	1.87529e-22	2.73711e-21	related to SSU1 - plasma membrane sulfite pump	IPR004695 C4-dicarboxylate transporter/malic acid transport protein	Mb
	UMAG_04575		2.58697	1.03778e-08	6.07715e-08	uncharacterized protein
	UMAG_03315	ukb1	2.58172	1.77533e-24	2.8351e-23	serine/threonine protein kinase B-related Ukb1	IPR000719 Protein kinase, catalytic domain	NS		Rbf1 s	yes
	UMAG_01513		2.58103	1.21201e-20	1.61292e-19	uncharacterized protein	IPR014733 Barwin-like endoglucanase	SP
	UMAG_12307		2.57537	3.84157e-21	5.26723e-20	uncharacterized protein	IPR000357 HEAT				yes
	UMAG_06383		2.5689	3.09499e-26	5.3723e-25	related to MAP kinase	IPR003527 Mitogen-activated protein (MAP) kinase, conserved site	NS			yes
	UMAG_03050		2.56422	1.05366e-09	6.80418e-09	uncharacterized protein		Mb			yes
	UMAG_11674		2.56371	5.00146e-22	7.1463e-21	related to COQ1 - hexaprenyl pyrophosphate synthetase precursor	IPR000092 Polyprenyl synthetase	SP
	UMAG_00921		2.56056	6.67147e-23	9.90794e-22	related to DBP6 - ATP-dependent RNA helicase	IPR011545 DNA/RNA helicase, DEAD/DEAH box type, N-terminal	NS
	UMAG_12321		2.55897	1.55236e-26	2.72951e-25	uncharacterized protein	IPR006603 Cystinosin/ERS1p repeat	Mb			yes
	UMAG_15048		2.55769	4.86228e-13	4.00976e-12	related to 4-coumarate-CoA ligase 1	IPR000873 AMP-dependent synthetase and ligase	NS
	UMAG_11600		2.55519	7.35115e-26	1.24731e-24	related to GAL10 - UDP-glucose 4-epimerase	IPR005886 UDP-glucose 4-epimerase	NS
	UMAG_11946		2.55437	1.59817e-21	2.25505e-20	probable UDP-galactopyranose mutase		NS
	UMAG_00079		2.55072	7.27314e-07	3.49347e-06	uncharacterized protein	IPR001509 NAD-dependent epimerase/dehydratase	SP
	UMAG_10555		2.54768	4.02213e-24	6.33368e-23	uncharacterized protein		SP	eff cluster 19A		yes
	UMAG_03593		2.54517	3.50804e-12	2.75887e-11	probable sterol delta 5,6-desaturase	IPR006694 Fatty acid hydroxylase	Mb			yes
	UMAG_02299		2.54154	3.23925e-21	4.45939e-20	uncharacterized protein		SP	effector?		yes
	UMAG_03649		2.53027	1.11156e-26	1.96462e-25	uncharacterized protein		NS			yes
	UMAG_11059		2.52759	0.00860455	0.0197361	uncharacterized protein		NS			yes
	UMAG_00762		2.52317	4.82592e-08	2.65425e-07	uncharacterized protein					yes
	UMAG_04712		2.50928	1.64857e-14	1.50793e-13	related to N-methyltransferase	IPR003333 Mycolic acid cyclopropane synthase
	UMAG_01694		2.50471	5.60664e-14	4.94185e-13	uncharacterized protein		NS		Rbf1 or b
	UMAG_00629		2.49966	3.7197e-23	5.62502e-22	uncharacterized protein					yes
	UMAG_04027		2.47128	7.73578e-05	0.000275894	uncharacterized protein		SP	effector?		yes
	UMAG_04805		2.46767	3.31078e-10	2.24928e-09	uncharacterized protein
	UMAG_05310		2.46353	2.64932e-14	2.38158e-13	uncharacterized protein		SP	effector?		yes
	UMAG_04910		2.44807	0.00545616	0.013287	uncharacterized protein		NS
	UMAG_11392		2.44322	9.28035e-21	1.24478e-19	uncharacterized protein					yes
	UMAG_10570		2.4407	2.15282e-18	2.53667e-17	uncharacterized protein	IPR012677 Nucleotide-binding, alpha-beta plait	NS			yes
	UMAG_10214		2.43304	1.02006e-17	1.14244e-16	putative protein		NS			yes
	UMAG_03812		2.42972	2.42455e-21	3.35824e-20	probable NHX1 - Na+/H+ exchanger of the prevacuolar compartment - involved in salt tolerance	IPR006153 Cation/H+ exchanger	Mb			yes
	UMAG_03523		2.42393	3.99423e-18	4.60252e-17	probable aldehyde dehydrogenase	IPR015590 Aldehyde dehydrogenase domain	NS			yes
	UMAG_00961		2.42376	2.51999e-18	2.95903e-17	uncharacterized protein		SP	effector?
	UMAG_04695		2.4225	4.37925e-07	2.15065e-06	probable HNM1 - Choline permease	IPR002293 Amino acid/polyamine transporter I	Mb			yes
	UMAG_05385		2.40944	1.04916e-22	1.54797e-21	guanine nucleotide-binding protein alpha-4 subunit	IPR001019 Guanine nucleotide binding protein (G-protein), alpha subunit	M			yes
	UMAG_04092		2.40824	0.000885422	0.00255066	uncharacterized protein	IPR024079 Metallopeptidase, catalytic domain	NS
	UMAG_01614		2.39741	3.27931e-06	1.45089e-05	uncharacterized protein		NS
	UMAG_02293		2.38978	8.39878e-21	1.131e-19	uncharacterized protein		SP	effector?		yes
	UMAG_01997		2.37882	1.83299e-08	1.04806e-07	putative protein		SP	effector?	Rbf1 and b
	UMAG_01831		2.37545	3.27637e-17	3.51291e-16	uncharacterized protein	IPR023214 HAD-like domain	SP			yes
	UMAG_05627		2.37031	5.85575e-07	2.83473e-06	related to XPT1 - xanthine phosphoribosyl transferase	IPR000836 Phosphoribosyltransferase domain
	UMAG_11207		2.35424	1.05123e-18	1.26277e-17	related to PNP1 - purine-nucleoside phosphorylase	IPR011268 Inosine guanosine/xanthosine phosphorylase	NS			yes
	UMAG_11938	scp2	2.35349	7.66218e-20	9.79345e-19	Scp2	IPR003033 SCP2 sterol-binding domain				yes
	UMAG_04013		2.35165	1.52178e-19	1.9162e-18	uncharacterized protein	IPR006880 PAPA-1-like conserved region				yes
	UMAG_00343		2.34275	1.71852e-21	2.40487e-20	probable GAP1 - amino acid transport protein	IPR002293 Amino acid/polyamine transporter I	Mb			yes
	UMAG_01219		2.342	6.11239e-15	5.71416e-14	uncharacterized protein	IPR017956 AT hook, DNA-binding motif	NS			yes
	UMAG_01332		2.33912	1.24198e-07	6.54958e-07	related to coenzyme A diphosphatase	IPR000086 NUDIX hydrolase domain	NS
	UMAG_06266		2.33108	1.92435e-13	1.63257e-12	putative protein		NS			yes
	UMAG_04183		2.31675	7.09039e-13	5.81892e-12	uncharacterized protein	IPR013957 Protein of unknown function DUF1777
	UMAG_05633		2.31439	5.32669e-07	2.59342e-06	uncharacterized protein		SP	effector?	Rbf1 r	yes
	UMAG_02460		2.31125	3.19164e-17	3.43291e-16	putative protein	IPR001810 Cyclin-like F-box	NS			yes
	UMAG_10423		2.30457	5.4078e-14	4.77279e-13	uncharacterized protein	IPR007318 Phospholipid methyltransferase	Mb			yes
	UMAG_11545		2.30185	6.21638e-11	4.46461e-10	uncharacterized protein	IPR013272 YL1 nuclear, C-terminal	M			yes
	UMAG_02919		2.30099	1.15657e-20	1.54216e-19	related to tRNA dihydrouridine synthase		NS
	UMAG_11330		2.29716	3.88928e-13	3.23487e-12	related to O-methyltransferase	IPR002935 O-methyltransferase, family 3	NS
	UMAG_02351		2.28706	1.60387e-17	1.76712e-16	related to mitochondrial carrier protein	IPR001993 Mitochondrial substrate carrier	M
	UMAG_04530		2.28605	2.33321e-19	2.91093e-18	probable GGC1 - Protein of the mitochondrial carrier family (MCF)	IPR018108 Mitochondrial substrate/solute carrier	NS			yes
	UMAG_05803		2.28571	8.49008e-16	8.36316e-15	related to acid phosphatase	IPR007312 Phosphoesterase	SP			yes
	UMAG_01456		2.28049	1.29511e-17	1.43861e-16	uncharacterized protein	IPR001138 Zn(2)-C6 fungal-type DNA-binding domain	NS
	UMAG_04479		2.26589	3.86036e-09	2.36251e-08	related to 4-coumarate--CoA ligase	IPR000873 AMP-dependent synthetase/ligase	NS			yes
	UMAG_05114		2.26531	5.51433e-16	5.49571e-15	related to multidrug resistance protein 4	IPR017871 ABC transporter, conserved site	Mb			yes
	UMAG_11988		2.26148	7.97861e-08	4.30452e-07	putative protein		Mb
	UMAG_04715		2.25887	2.57359e-19	3.1874e-18	uncharacterized protein	IPR001214 SET domain	NS			yes
	UMAG_11588		2.24979	3.05546e-05	0.000117293	related to copper transport protein	IPR007274 Ctr copper transporter	Mb			yes
	UMAG_04219		2.24841	1.11786e-13	9.64026e-13	uncharacterized protein	IPR004274 NLI interacting factor	NS
	UMAG_04529		2.24082	2.60802e-13	2.18797e-12	related to POL1 - DNA-directed DNA polymerase alpha, 180 KD subunit	IPR024647 DNA polymerase alpha catalytic subunit, N-terminal domain	NS		Rbf1 r
	UMAG_11819		2.23989	2.16388e-20	2.85724e-19	related to SUR2 - sphingosine hydroxylase	IPR006694 Fatty acid hydroxylase	Mb			yes
	UMAG_06359		2.2389	9.30186e-09	5.47543e-08	uncharacterized protein		M
	UMAG_00824		2.23277	0.00740288	0.0173253	uncharacterized protein		Mb			yes
	UMAG_04043		2.22533	6.8393e-07	3.29208e-06	uncharacterized protein	IPR022036 Protein of unknown function DUF3605	NS
	UMAG_04926		2.2253	1.48791e-17	1.6447e-16	probable PEP4 - aspartyl protease	IPR001461 Peptidase A1	SP
	UMAG_03089		2.22345	8.7238e-17	9.08105e-16	uncharacterized protein	IPR000467 G-patch domain				yes
	UMAG_06406		2.2157	6.57601e-16	6.50604e-15	related to Peripheral-type benzodiazepine receptor	IPR004307 TspO/MBR-related protein	Mb			yes
	UMAG_03971		2.21417	1.43479e-13	1.22798e-12	related to thermoresistant gluconokinase					yes
	UMAG_03436		2.21365	9.74195e-19	1.18069e-17	related to triacylglycerol lipase	IPR006693 AB-hydrolase associated lipase region	NS			yes
	UMAG_04083		2.21013	3.47521e-07	1.72667e-06	uncharacterized protein	IPR001138 Zn(2)-C6 fungal-type DNA-binding domain	NS
	UMAG_00006		2.20928	4.08097e-13	3.386e-12	related to IZH3 - membrane protein involved in zinc ion homeostasis	IPR004254 Hly-III-related	Mb
	UMAG_15002		2.20538	2.51892e-17	2.73973e-16	probable 3-hydroxy-3-methylglutaryl-coenzyme A reductase	IPR002202 Hydroxymethylglutaryl-CoA reductase, class I/II	M			yes
	UMAG_06153		2.20493	5.82142e-16	5.77631e-15	related to 4-coumarate--CoA ligase 1	IPR000873 AMP-dependent synthetase and ligase	NS			yes
	UMAG_05923		2.20268	8.37269e-14	7.31344e-13	probable 2-deoxy-D-gluconate 3-dehydrogenase	IPR002347 Glucose/ribitol dehydrogenase	NS
	UMAG_10261		2.2021	4.44246e-05	0.000165483	related to HOT13 - Zinc-binding mitochondrial intermembrane space protein	IPR008913 Zinc finger, CHY-type	NS
	UMAG_00753		2.19466	4.86818e-15	4.58894e-14	related to DDR48 - heat shock protein
	UMAG_04203	umv3	2.18919	1.63422e-12	1.32041e-11	Umv3 velvet protein 3	IPR021740 Velvet factor				yes
	UMAG_00486		2.18621	7.47429e-18	8.46879e-17	probable PGM2 - phosphoglucomutase	IPR005841 Alpha-D-phosphohexomutase superfamily	NS			yes
	UMAG_10212		2.18591	1.84021e-12	1.48155e-11	uncharacterized protein		NS
	UMAG_02133		2.1857	5.14995e-07	2.51278e-06	uncharacterized protein	IPR001345 Phosphoglycerate/bisphosphoglycerate mutase	NS			yes
	UMAG_03232		2.18453	4.80431e-15	4.53502e-14	uncharacterized protein					yes
	UMAG_00847		2.16865	4.03336e-11	2.96581e-10	uncharacterized protein		NS			yes
	UMAG_05225		2.16548	8.87293e-16	8.71499e-15	uncharacterized protein	IPR003034 DNA-binding SAP
	UMAG_05819		2.16343	1.79781e-11	1.35726e-10	uncharacterized protein		SP	effector?		yes
	UMAG_02398		2.15901	1.05987e-16	1.09321e-15	related to squalene monooxygenase	IPR013698 Squalene epoxidase	Mb
	UMAG_03752		2.15757	8.27581e-17	8.64122e-16	uncharacterized protein		SP	eff cluster 10A		yes
	UMAG_03970		2.155	5.479e-11	3.96439e-10	putative protein
	UMAG_06453		2.15434	1.80793e-05	7.22214e-05	related to Transaldolase B	IPR001585 Transaldolase	NS
	UMAG_02775		2.14904	4.83529e-20	6.28681e-19	uncharacterized protein	IPR024061 NDT80 DNA-binding domain	NS			yes
	UMAG_04689		2.14582	3.55705e-10	2.41176e-09	uncharacterized protein		NS
	UMAG_06308		2.14172	1.79594e-17	1.97234e-16	related to RFX1 ? major transcriptional repressor of DNA-damage-regulated genes	IPR003150 DNA-binding RFX-type winged-helix domain	NS			yes
	UMAG_01957		2.13595	1.61681e-13	1.37683e-12	related to Mannosyl-oligosaccharide alpha-1,2-mannosidase precursor	IPR001382 Glycoside hydrolase, family 47	SP		Rbf1 s	yes
	UMAG_03386		2.12777	0.00175209	0.00478914	uncharacterized protein	IPR003819 Taurine catabolism dioxygenase TauD/TfdA	NS			yes
	UMAG_01716		2.12671	5.68239e-10	3.78102e-09	uncharacterized protein	IPR022036 Protein of unknown function DUF3605	NS			yes
	UMAG_02300		2.12215	1.24891e-19	1.58437e-18	probable alpha-amylase	IPR015902 Glycoside hydrolase, family 13	NS			yes
	UMAG_03033		2.11607	3.75424e-14	3.34384e-13	related to AGE2 - ADP-ribosylation factor and GTPase activating protein effector	IPR001164 Arf GTPase activating protein	NS			yes
	UMAG_04032		2.11203	9.80258e-19	1.18592e-17	probable beta-glucosidase	IPR001764 Glycoside hydrolase, family 3, N-terminal	SP
	UMAG_03872		2.11025	2.7158e-10	1.85808e-09	related to VPS25 - vacuolar protein sorting	IPR008570 ESCRT-II complex, vps25 subunit	NS			yes
	UMAG_05222		2.10996	4.76931e-10	3.19539e-09	uncharacterized protein		SP	effector?
	UMAG_10317		2.10377	1.62389e-10	1.12577e-09	uncharacterized protein		SP	effector?		yes
	UMAG_06381		2.10126	2.64252e-17	2.86498e-16	putative protein					yes
	UMAG_10492		2.09941	4.52749e-17	4.80877e-16	uncharacterized protein		Mb		Rbf1 r
	UMAG_11973		2.09267	9.72617e-10	6.31085e-09	probable NIT2 - nitrilase	IPR003010 Carbon-nitrogen hydrolase	C			yes
	UMAG_05960		2.09245	8.88986e-11	6.2915e-10	uncharacterized protein	IPR004104 Oxidoreductase, C-terminal	NS			yes
	UMAG_03588	med1	2.09097	9.96546e-06	4.12915e-05	related to transcription factor medusa		NS		Rbf1 s
	UMAG_10013		2.09095	5.99485e-18	6.86123e-17	related to l-gulonolactone oxidase	IPR007173 D-arabinono-1,4-lactone oxidase	NS
	UMAG_01701		2.08739	3.90415e-09	2.38501e-08	uncharacterized protein		NS
	UMAG_00492		2.08246	0.000169651	0.000568604	uncharacterized protein		Mb
	UMAG_02284		2.07779	0.000160411	0.000539768	uncharacterized protein	IPR013178 Histone H3-K56 acetyltransferase, RTT109
	UMAG_02584		2.07553	7.18865e-05	0.000257057	uncharacterized protein		NS
	UMAG_12036		2.07392	3.24921e-09	2.00294e-08	uncharacterized protein	IPR018628 Coiled-coil domain-containing protein 56	M
	UMAG_05383		2.07138	7.65868e-15	7.12048e-14	uncharacterized protein	IPR002913 Lipid-binding START	Mb
	UMAG_11147		2.06853	9.9179e-06	4.11196e-05	uncharacterized protein		NS		Rbf1 r
	UMAG_06455		2.06427	1.45134e-11	1.10305e-10	uncharacterized protein		NS			yes
	UMAG_06365		2.06178	5.66197e-15	5.32241e-14	uncharacterized protein	IPR004911 Gamma interferon inducible lysosomal thiol reductase GILT	SP			yes
	UMAG_02039		2.06103	8.94808e-07	4.2469e-06	uncharacterized protein	IPR013785 Aldolase-type TIM barrel	NS
	UMAG_10170		2.05184	2.96165e-15	2.82313e-14	related to multidrug resistance protein 1	IPR001140 ABC transporter, transmembrane region	Mb
	UMAG_05604		2.04747	4.38253e-14	3.878e-13	putative protein		SP	effector?		yes
	UMAG_10053		2.04646	1.05283e-15	1.0311e-14	related to carbonic anhydrase	IPR001765 Carbonic anhydrase	M			yes
	UMAG_02413		2.04627	9.08444e-06	3.78491e-05	uncharacterized protein		NS		Rbf1 r
	UMAG_05964		2.04466	1.77916e-15	1.70553e-14	related to esterase	IPR002018 Carboxylesterase, type B	SP			yes
	UMAG_05146		2.03158	1.74192e-10	1.20391e-09	putative protein	IPR016181 Acyl-CoA N-acyltransferase	M			yes
	UMAG_04797		2.02754	1.81475e-14	1.64662e-13	probable RPE1 - D-ribulose-5-phosphate 3-epimerase	IPR000056 Ribulose-phosphate 3-epimerase-like	NS
	UMAG_04655		2.02707	4.14482e-05	0.000155077	uncharacterized protein	IPR011701 Major facilitator superfamily	Mb
	UMAG_03076		2.02608	0.000130539	0.000446332	uncharacterized protein	IPR008334 5'-Nucleotidase, C-terminal	SP
	UMAG_03011		2.02462	2.16321e-08	1.23065e-07	uncharacterized protein	IPR011059 Metal-dependent hydrolase, composite	NS
	UMAG_10816		2.01871	1.11457e-05	4.59015e-05	uncharacterized protein	IPR018466 Cell wall beta-glucan synthesis	SP		Rbf1 r	yes
	UMAG_02023		2.01804	0.000863795	0.00249578	related to long chain fatty alcohol oxidase	IPR012400 Alcohol dehydrogenase, long-chain fatty	NS			yes
	UMAG_01645		2.01635	9.74599e-15	9.03634e-14	uncharacterized protein	IPR006745 Protein of unknown function DUF605	NS
	UMAG_02128		2.01533	9.80171e-07	4.6326e-06	related to PLP1 - protein involved in actin and tubulin folding	IPR012336 Thioredoxin-like fold	NS
	UMAG_01576		2.0108	9.33312e-10	6.07324e-09	uncharacterized protein	IPR001447 Arylamine N-acetyltransferase	NS			yes
	UMAG_11017		2.00327	3.2627e-16	3.28545e-15	related to CAP59 (required for capsule formation)	IPR021047 Mannosyltransferase 1, CMT1	Mb			yes
	UMAG_11554		2.00077	4.76283e-13	3.93252e-12	related to Glucose oxidase	IPR000172 Glucose-methanol-choline oxidoreductase, N-terminal	SP
	UMAG_00357		2.00071	1.12476e-12	9.13124e-12	uncharacterized protein		Mb			yes
	UMAG_02494		1.99981	2.12961e-12	1.70847e-11	GTP binding protein Rho2	IPR001806 Small GTPase superfamily	NS
	UMAG_05391		1.99959	2.93054e-14	2.63089e-13	uncharacterized protein		M
	UMAG_10376		1.99914	8.23998e-10	5.40335e-09	uncharacterized protein	IPR012901 N2227-like	C/N
	UMAG_12261		1.99706	1.5691e-05	6.35413e-05	related to lipase/esterase	IPR013094 Alpha/beta hydrolase fold-3	NS
	UMAG_05852		1.9946	5.75754e-05	0.000210088	uncharacterized protein					yes
	UMAG_02779		1.99249	3.55886e-14	3.17815e-13	uncharacterized protein		M			yes
	UMAG_00172		1.99231	8.89746e-10	5.81204e-09	related to meiotic recombination protein rec8	IPR023093 Rad21/Rec8-like protein, C-terminal	NS			yes
	UMAG_02035		1.98677	6.39663e-15	5.97165e-14	related to yellowish-green 1 (ayg1)	IPR010520 Protein of unknown function DUF1100, hydrolase-like	SP			yes
	UMAG_06335		1.98561	3.70834e-05	0.000139825	uncharacterized protein		Mb
	UMAG_11940		1.98472	2.9468e-12	2.33371e-11	uncharacterized protein		SP	effector?		yes
	UMAG_02708		1.98122	8.02138e-13	6.57501e-12	probable CYTOCHROME C	IPR009056 Cytochrome c domain	M
	UMAG_04161		1.97724	1.33229e-08	7.69551e-08	related to epoxide hydrolase	IPR010497 Epoxide hydrolase, N-terminal	NS			yes
	UMAG_03168		1.97707	4.83273e-05	0.000179038	uncharacterized protein	IPR021475 Protein of unknown function DUF3128	NS
	UMAG_01978		1.97599	8.15185e-09	4.82359e-08	uncharacterized protein		NS
	UMAG_11418		1.97498	0.000255108	0.000829224	related to VMA21 - ATPase assembly integral membrane protein	IPR019013 Vacuolar ATPase assembly integral membrane protein VMA21-like domain	Mb
	UMAG_04612		1.96944	6.21301e-10	4.10591e-09	probable MET13 - putative methylene tetrahydrofolate reductase	IPR004621 Eukaryotic-type methylenetetrahydrofolate reductase
	UMAG_02754		1.96416	3.72178e-12	2.92358e-11	related to GSP1 - GTP-binding protein of the ras superfamily	IPR001806 Small GTPase superfamily	NS			yes
	UMAG_11277		1.96394	1.79239e-16	1.82931e-15	uncharacterized protein	IPR003033 SCP2 sterol-binding domain	NS			yes
	UMAG_03433		1.95707	2.99203e-13	2.49777e-12	putative protein		M			yes
	UMAG_11673		1.95679	2.27774e-13	1.92276e-12	uncharacterized protein	IPR020070 Ribosomal protein L9, N-terminal	NS
	UMAG_03871		1.95539	7.48493e-11	5.33616e-10	putative protein	IPR013951 Histone deacetylation protein Rxt3	NS			yes
	UMAG_11422		1.95345	2.94397e-09	1.81974e-08	uncharacterized protein	IPR022043 Chromatin assembly factor 1 subunit A	NS
	UMAG_05812		1.95319	1.93689e-07	9.93625e-07	related to Cyclohexanone monooxygenase		NS			yes
	UMAG_11400		1.95009	6.28729e-14	5.5251e-13	probable Thiamin biosynthetic enzyme	IPR002922 Thiazole biosynthetic enzyme Thi4 family	NS
	UMAG_11436		1.94899	2.19958e-16	2.23816e-15	probable electron transfer flavoprotein beta chain	IPR014730 Electron transfer flavoprotein, alpha/beta-subunit, N-terminal	NS
	UMAG_10624		1.94424	1.16584e-13	1.00413e-12	related to LCB2 - serine C-palmitoyltransferase subunit	IPR004839 Aminotransferase, class I/classII	NS			yes
	UMAG_11181		1.9428	3.09798e-08	1.73196e-07	probable LEU2 - beta-isopropyl-malate dehydrogenase	IPR001804 Isocitrate/isopropylmalate dehydrogenase	NS			yes
	UMAG_04658		1.9418	5.94007e-10	3.94861e-09	related to WD40 protein Ciao1 (interaction with tumor suppressor)	IPR020472 G-protein beta WD-40 repeat
	UMAG_12154		1.93931	4.66463e-12	3.62645e-11	related to SKI3 - protein involved in exosome mediated 3' to 5' mRNA degradation	IPR019734 Tetratricopeptide repeat	C
	UMAG_04079		1.93769	3.59374e-14	3.20508e-13	uncharacterized protein		NS			yes
	UMAG_01919		1.93671	2.56315e-05	9.98628e-05	related to CDD1 - cytidine deaminase	IPR006262 Cytidine deaminase, homotetrameric	NS			yes
	UMAG_02961		1.93482	3.47761e-08	1.93464e-07	uncharacterized protein	IPR019340 Histone acetyltransferases subunit 3	NS
	UMAG_03746		1.93173	2.53734e-09	1.58281e-08	uncharacterized protein		SP	eff cluster 10A
	UMAG_00781		1.93114	8.53982e-10	5.58379e-09	uncharacterized protein		SP	effector?
	UMAG_11297		1.93043	7.28959e-14	6.3838e-13	uncharacterized protein	IPR018820 Brefeldin A sensitivity protein-related, domain of unknown function DUF2421	Mb			yes
	UMAG_04324		1.92097	8.65782e-13	7.08814e-12	probable POX1 - acyl-CoA oxidase	IPR009100 Acyl-CoA dehydrogenase/oxidase	P			yes
	UMAG_00748		1.91927	0.000364595	0.0011472	probable Splicing factor 3B subunit 5	IPR009846 Splicing factor 3B subunit 10	NS
	UMAG_15020		1.91661	1.839e-08	1.05062e-07	uncharacterized protein		SP	effector?		yes
	UMAG_06440		1.91179	7.91047e-09	4.69304e-08	uncharacterized protein		SP	effector?
	UMAG_01072		1.9107	9.39172e-10	6.10552e-09	probable GOR1 ? glyoxylate reductase	IPR006139 D-isomer specific 2-hydroxyacid dehydrogenase, catalytic domain	NS			yes
	UMAG_03611		1.90965	1.47789e-11	1.12197e-10	related to LAG1 - longevity-assurance protein	IPR006634 TRAM/LAG1/CLN8 homology domain	Mb		Rbf1 and b
	UMAG_01746		1.90813	5.61495e-08	3.06094e-07	uncharacterized protein					yes
	UMAG_11757		1.90394	1.46149e-13	1.24926e-12	uncharacterized protein	IPR009450 Phosphatidylinositol N-acetylglucosaminyltransferase	M Mb
	UMAG_02305		1.90013	5.156e-05	0.000190183	related to peptidyl-prolyl cis-trans isomerase	IPR023566 Peptidyl-prolyl cis-trans isomerase, FKBP-type	NS
	UMAG_05518		1.90002	2.17892e-10	1.50288e-09	uncharacterized protein	IPR000679 Zinc finger, GATA-type	NS			yes
	UMAG_02423		1.89871	2.6847e-10	1.84051e-09	uncharacterized protein	IPR001876 Zinc finger, RanBP2-type	NS			yes
	UMAG_11713		1.89846	7.24934e-11	5.17363e-10	related to YCS4 - subunit of condensin protein complex	IPR007673 Condensin complex, subunit 1	NS			yes
	UMAG_01889		1.89675	4.93483e-15	4.64531e-14	uncharacterized protein		NS
	UMAG_11179		1.89413	0.000446125	0.00137692	uncharacterized protein	IPR001789 Signal transduction response regulator, receiver domain	NS			yes
	UMAG_05766		1.89363	3.26071e-11	2.42127e-10	probable YHM2 - Protein of the mitochondrial carrier family (MCF)	IPR018108 Mitochondrial substrate/solute carrier	M			yes
	UMAG_10365		1.89341	2.42248e-11	1.81673e-10	related to YBT1 - Vacuolar, ABC protein transporting bile acids	IPR001140 ABC transporter, transmembrane region	Mb			yes
	UMAG_12342		1.8933	3.42939e-10	2.32753e-09	uncharacterized protein	IPR001763 Rhodanese-like domain
	UMAG_00167		1.88853	0.00176666	0.00482314	uncharacterized protein	IPR001296 Glycosyl transferase, family 1	Mb		Rbf1 s
	UMAG_15019		1.88733	2.65192e-10	1.81988e-09	related to KEL1 - involved in cell fusion and morphology	IPR006652 Kelch repeat type 1				yes
	UMAG_06454		1.88571	1.57644e-06	7.30825e-06	related to Mannose-6-phosphate isomerase	IPR011051 RmlC-like cupin domain	NS		Rbf1 s
	UMAG_05958		1.88386	8.57863e-07	4.08466e-06	probable maltose permease (MalP)	IPR005829 Sugar transporter, conserved site	Mb
	UMAG_00056		1.88044	3.14531e-10	2.14329e-09	probable neutral amino acid permease	IPR013057 Amino acid transporter, transmembrane	Mb			yes
	UMAG_05974		1.87983	3.21841e-12	2.53698e-11	putative protein					yes
	UMAG_02094		1.87775	7.61887e-06	3.21775e-05	uncharacterized protein					yes
	UMAG_00634		1.87719	1.86585e-11	1.40549e-10	probable NADH-ubiquinone oxidoreductase 24 kDa subunit, mitochondrial precursor	IPR002023 NADH:ubiquinone oxidoreductase, 24kDa subunit	M			yes
	UMAG_01721		1.87563	7.66907e-10	5.03872e-09	uncharacterized protein	IPR002921 Lipase, class 3	NS
	UMAG_10939		1.87551	3.63498e-07	1.8005e-06	uncharacterized protein		Mb			yes
	UMAG_12302		1.87548	6.60795e-11	4.73082e-10	uncharacterized protein		SP	effector?		yes
	UMAG_05595		1.87543	2.38311e-13	2.00672e-12	probable VTC1 - protein controls Sec18p/NSF-dependent priming of SNAREs and HOPS	IPR003807 Domain of unknown function DUF202	Mb			yes
	UMAG_11098		1.87343	2.07047e-12	1.66299e-11	probable GLN1 - glutamate--ammonia ligase	IPR008146 Glutamine synthetase, catalytic region	C			yes
	UMAG_12251		1.86968	3.92035e-14	3.48721e-13	related to MIM1 ? mitochondrial protein required for outer membrane protein import	IPR013262 Outer membrane protein, MIM1/TOM13, mitochondrial	Mb
	UMAG_05197		1.86804	1.7046e-10	1.17932e-09	uncharacterized protein	IPR013857 NADH:ubiquinone oxidoreductase intermediate-associated protein 30	NS
	UMAG_11654		1.86777	2.55383e-07	1.28869e-06	uncharacterized protein
	UMAG_04916		1.86777	6.86385e-12	5.29977e-11	putative protein	IPR004827 Basic-leucine zipper (bZIP) transcription factor	NS			yes
	UMAG_01812		1.86514	2.92465e-06	1.30418e-05	uncharacterized protein	IPR000560 Histidine phosphatase superfamily, clade-2	Mb			yes
	UMAG_05976		1.86276	3.9653e-06	1.74078e-05	uncharacterized protein		NS			yes
	UMAG_01167		1.86184	1.42334e-10	9.93091e-10	uncharacterized protein		NS
	UMAG_04920		1.85942	1.70596e-06	7.8444e-06	uncharacterized protein		NS		Rbf1 r	yes
	UMAG_02298		1.85907	4.4305e-07	2.17267e-06	uncharacterized protein		SP	effector?		yes
	UMAG_15009		1.85857	9.49341e-13	7.75353e-12	uncharacterized protein	IPR005036 Putative phosphatase regulatory subunit	NS			yes
	UMAG_04378		1.85778	0.000102644	0.000358543	related to phenylacetaldehyde dehydrogenase	IPR015590 Aldehyde dehydrogenase domain	NS
	UMAG_10805		1.85546	2.23402e-05	8.82042e-05	probable SMX2 - snRNP G protein	IPR001163 Ribonucleoprotein LSM domain	NS
	UMAG_00844		1.85249	2.98838e-12	2.36221e-11	succinate dehydrogenase [ubiquinone] iron-sulfur protein, mitochondrial precursor	IPR025192 Succinate dehydogenase/fumarate reductase N-terminal	M			yes
	UMAG_04288		1.85153	2.24678e-07	1.1431e-06	uncharacterized protein	IPR002347 Glucose/ribitol dehydrogenase
	UMAG_05449		1.8488	9.18005e-12	7.03216e-11	related to RPH1 - Transcriptional repressor of PHR1	IPR003349 Transcription factor jumonji, JmjN	NS			yes
	UMAG_11941		1.84764	3.04342e-10	2.07595e-09	related to VPS36 protein, involved in vacuolar protein sorting	IPR021648 Vacuolar protein sorting protein 36, GLUE domain	NS
	UMAG_12126		1.8476	4.49192e-11	3.2852e-10	uncharacterized protein		NS			yes
	UMAG_11691		1.84489	9.18073e-06	3.82268e-05	uncharacterized protein	IPR011043 Galactose oxidase/kelch, beta-propeller	NS
	UMAG_05809		1.84409	2.70354e-11	2.01637e-10	related to KRE6 - glucan synthase subunit	IPR005629 Beta-glucan synthesis-associated, SKN1	Mb		Rbf1 r
	UMAG_12129		1.84365	1.33853e-06	6.23088e-06	related to Tubulin-specific chaperone A	IPR004226 Tubulin binding cofactor A	NS
	UMAG_00473		1.84283	3.29822e-11	2.44645e-10	uncharacterized protein	IPR001138 Zn(2)-C6 fungal-type DNA-binding domain	NS			yes
	UMAG_03504		1.83808	2.8917e-06	1.29033e-05	related to Purine-nucleoside phosphorylase	IPR018017 Nucleoside phosphorylase	NS
	UMAG_11318		1.83768	4.69134e-09	2.84033e-08	probable N-terminal acetyltransferase complex subunit ARD1	IPR016181 Acyl-CoA N-acyltransferase	NS
	UMAG_02234		1.83762	0.000846424	0.00245185	uncharacterized protein	IPR023352 Membrane associated eicosanoid/glutathione metabolism-like domain	Mb
	UMAG_10179		1.83528	1.59405e-11	1.20746e-10	uncharacterized protein	IPR005336 Uncharacterised protein family UPF0041	NS
	UMAG_03952		1.83515	2.68944e-12	2.14491e-11	related to TIF35 - translation initiation factor eIF3 subunit	IPR024675 Eukaryotic translation initiation factor 3 subunit G, N-terminal	NS			yes
	UMAG_04560		1.83454	5.92008e-06	2.5414e-05	uncharacterized protein		Mb
	UMAG_00226		1.83412	3.91642e-08	2.16809e-07	uncharacterized protein	IPR010750 SGF29 tudor-like domain	NS
	UMAG_11550		1.83214	0.000591317	0.00177421	probable Rpc11 - DNA-directed RNA polymerase III subunit C11	IPR001529 DNA-directed RNA polymerase, M/15kDa subunit	N
	UMAG_03832		1.83107	5.97513e-09	3.60473e-08	related to BNA2 - tryptophan 2,3-dioxygenase	IPR008278 4'-phosphopantetheinyl transferase	NS			yes
	UMAG_02772		1.82948	1.40442e-07	7.35481e-07	related to MRPL6 - mitochondrial ribosomal protein, large subunit	IPR000702 Ribosomal protein L6	M
	UMAG_00837		1.8269	6.3138e-05	0.000227814	related to Alpha-L-arabinofuranosidase I precursor	IPR010720 Alpha-L-arabinofuranosidase, C-terminal	SP			yes
	UMAG_15049		1.82587	3.52565e-09	2.16941e-08	related to PUF3 - transcript-specific regulator of mRNA degradation	IPR001313 Pumilio RNA-binding region	NS			yes
	UMAG_12044		1.81319	3.62396e-09	2.22587e-08	probable TIM9 - Translocase of the mitochondrial Inner Membrane	IPR004217 Mitochondrial inner membrane translocase complex, Tim8/9/10/13-zinc finger-like	NS
	UMAG_06407		1.81302	1.04005e-09	6.72269e-09	probable VIP1 - actin cytoskeleton organization and biogenesis-related protein	IPR000560 Histidine phosphatase superfamily, clade-2	NS
	UMAG_10225		1.8094	2.81537e-05	0.000108568	related to Glia maturation factor, beta	IPR011171 Glia maturation factor beta	NS
	UMAG_10183		1.80619	3.94948e-11	2.90728e-10	related to SPS19 - peroxisomal 2,4-dienoyl-CoA reductase	IPR002347 Glucose/ribitol dehydrogenase	NS			yes
	UMAG_04672		1.80524	7.58086e-06	3.20569e-05	related to CTL1 - RNA 5`-triphosphatase with manganese- or cobalt-dependent NTPase activities	IPR004206 mRNA capping enzyme, beta subunit, structural domain	NS
	UMAG_00317		1.80474	0.00982732	0.0221588	uncharacterized protein					yes
	UMAG_02295		1.80167	9.04115e-10	5.90022e-09	uncharacterized protein		SP	effector?		yes
	UMAG_10711		1.79935	2.66025e-09	1.65189e-08	probable ribosomal protein S3aE	IPR001593 Ribosomal protein S3Ae	C
	UMAG_04944		1.7986	4.27287e-12	3.3295e-11	related to cleavage and polyadenylation specificity factor, 160 kDa subunit	IPR004871 Cleavage/polyadenylation specificity factor, A subunit, C-terminal	N
	UMAG_01081		1.79832	3.29257e-06	1.45581e-05	related to AOS1 - Smt3p activating protein	IPR009036 Molybdenum cofactor biosynthesis, MoeB	NS
	UMAG_10128		1.79503	1.67886e-06	7.74005e-06	related to snRNP protein	IPR001163 Ribonucleoprotein LSM domain	NS
	UMAG_00117		1.79488	0.00161693	0.00444837	related to amidase (acetamidase)	IPR000120 Amidase	NS
	UMAG_04914		1.79429	0.000238729	0.000780093	uncharacterized protein	IPR019128 Sister chromatid cohesion protein DCC1	NS
	UMAG_12192		1.79327	1.28449e-05	5.23907e-05	related to Tim22, mitochondrial import inner membrane translocase subunit	IPR003397 Mitochondrial inner membrane translocase subunit Tim17/Tim22/Tim23/peroxisomal protein PMP24	NS
	UMAG_11022		1.79244	6.80261e-05	0.000243895	related to SRY1 - 3-hydroxyaspartate dehydratase	IPR001926 Tryptophan synthase beta subunit-like PLP-dependent enzymes superfamily	NS
	UMAG_01351		1.78934	6.71278e-09	4.02115e-08	uncharacterized protein		NS			yes
	UMAG_05715		1.78741	3.13657e-09	1.93526e-08	related to ACT1 - actin	IPR004000 Actin/actin-like	NS
	UMAG_15004		1.78738	9.89887e-10	6.41065e-09	probable malate synthase, glyoxisomal	IPR001465 Malate synthase	NS
	UMAG_11849		1.78673	1.29115e-10	9.03407e-10	uncharacterized protein		NS
	UMAG_10628		1.78664	4.31586e-10	2.90017e-09	uncharacterized protein
	UMAG_04688		1.78573	1.14527e-10	8.06323e-10	uncharacterized protein	IPR001138 Zn(2)-C6 fungal-type DNA-binding domain	NS			yes
	UMAG_11592		1.78544	1.51001e-05	6.12946e-05	uncharacterized protein	IPR000253 Forkhead-associated (FHA) domain	NS
	UMAG_10120		1.78532	1.62383e-07	8.4387e-07	chitin synthase 3	IPR004834 Chitin synthase	Mb
	UMAG_02207		1.78245	1.61977e-07	8.43052e-07	uncharacterized protein	IPR010905 Glycosyl hydrolase, family 88	SP			yes
	UMAG_02801		1.78008	0.00143193	0.00397973	probable NADP-specific glutamate dehydrogenase	IPR014362 Glutamate dehydrogenase	NS			yes
	UMAG_02878		1.77772	1.69984e-05	6.83054e-05	uncharacterized protein	IPR013950 Kinetochore Mis14
	UMAG_01821		1.77609	1.49038e-06	6.91876e-06	probable KRE2 - alpha-1,2-mannosyltransferase	IPR002685 Glycosyl transferase, family 15	SP
	UMAG_03928		1.77576	0.00293883	0.007645	related to serine/threonine protein kinase	IPR008271 Serine/threonine-protein kinase, active site	NS		Rbf1 s
	UMAG_05952		1.77539	1.2955e-07	6.81593e-07	putative protein		Mb			yes
	UMAG_11916		1.77373	0.00643441	0.0153122	probable MRPL31 - mitochondrial ribosomal protein, large subunit	IPR016340 Ribosomal protein L31, mitochondrial	NS
	UMAG_02868		1.77358	9.35512e-09	5.50201e-08	probable ribosomal elongation factor EF-2	IPR000640 Translation elongation factor EFG/EF2, C-terminal	C
	UMAG_02272		1.77289	2.24376e-09	1.40873e-08	putative protein		NS			yes
	UMAG_03314	eff1-4	1.77259	2.38442e-09	1.49153e-08	effector family protein Eff1-4		SP	effector
	UMAG_10425		1.77209	4.22961e-05	0.000157814	related to MRPL32 - mitochondrial ribosomal protein of the large subunit	IPR002677 Ribosomal protein L32p	M
	UMAG_11616		1.77002	1.76209e-05	7.05562e-05	related to TIM13 - Translocase of the inner membrane	IPR004217 Mitochondrial inner membrane translocase complex, Tim8/9/10/13-zinc finger-like	NS
	UMAG_01273		1.76834	4.77999e-09	2.89143e-08	related to ubiquitin carboxyl-terminal hydrolase 36	IPR001394 Peptidase C19, ubiquitin carboxyl-terminal hydrolase 2	NS			yes
	UMAG_15018		1.76108	1.51232e-10	1.05273e-09	putative protein		M
	UMAG_00256		1.76096	7.55305e-09	4.50066e-08	related to 3-oxoacyl-[acyl-carrier protein] reductase	IPR002198 Short-chain dehydrogenase/reductase SDR	NS			yes
	UMAG_00490		1.75976	3.80057e-09	2.33012e-08	related to Sorting nexin MVP1	IPR001683 Phox homologous domain	C			yes
	UMAG_11043		1.75838	1.21168e-05	4.96899e-05	related to small nuclear ribonucleoprotein sm d3	IPR001163 Ribonucleoprotein LSM domain	NS
	UMAG_01049		1.75753	1.06454e-08	6.21242e-08	probable acyl-CoA dehydrogenase, medium-chain specific, mitochondrial precursor	IPR006089 Acyl-CoA dehydrogenase, conserved site	M
	UMAG_04196		1.756	6.0277e-11	4.33828e-10	uncharacterized protein	IPR006996 Dynamitin subunit 2				yes
	UMAG_11417		1.75474	5.96568e-08	3.24172e-07	uncharacterized protein		SP	effector?		yes
	UMAG_01847		1.75271	0.000146309	0.000496003	uncharacterized protein		NS
	UMAG_10483		1.75131	5.37963e-05	0.00019736	related to SPS19 ? peroxisomal 2,4-dienoyl-CoA reductase	IPR002198 Short-chain dehydrogenase/reductase SDR	NS
	UMAG_12169		1.74871	2.22689e-06	1.00961e-05	related to Sodium/nucleoside cotransporter 2	IPR002668 Na dependent nucleoside transporter	Mb
	UMAG_11202		1.74767	1.61764e-08	9.27273e-08	probable 40s ribosomal protein s28	IPR000289 Ribosomal protein S28e	C
	UMAG_10182		1.74723	7.58534e-12	5.82372e-11	probable 60S ribosomal protein L39	IPR000077 Ribosomal protein L39e	C
	UMAG_11964		1.74655	6.06745e-10	4.02146e-09	uncharacterized protein	IPR001214 SET domain	NS
	UMAG_10763		1.74604	1.80034e-07	9.29195e-07	uncharacterized protein		Mb
	UMAG_03132		1.74555	2.40526e-08	1.36151e-07	uncharacterized protein	IPR016040 NAD(P)-binding domain	Mb
	UMAG_03481		1.74536	6.93949e-12	5.34601e-11	related to MLH3 - insertion and deletion mismatch repair protein	IPR002099 DNA mismatch repair protein	NS			yes
	UMAG_10700		1.74532	9.42782e-10	6.12312e-09	probable RPL30 - 60S large subunit ribosomal protein L30.e	IPR000231 Ribosomal protein L30e	C
	UMAG_03543		1.74491	0.000118571	0.00040767	related to YNG2 - component of NuA4 histone acetyltransferase complex	IPR024610 Inhibitor of growth protein, N-terminal	NS
	UMAG_11509		1.74405	7.28099e-07	3.49477e-06	related to TSR2 - protein with a potential role in pre-rRNA processing	IPR019398 Pre-rRNA-processing protein TSR2	NS
	UMAG_00903		1.74391	1.10098e-07	5.84235e-07	related to UBP8 - Ubiquitin-specific protease component of the SAGA complex	IPR001394 Peptidase C19, ubiquitin carboxyl-terminal hydrolase 2	NS
	UMAG_05584		1.74022	4.50211e-10	3.02233e-09	probable UTP-glucose-1-phosphate uridylyltransferase	IPR002618 UTP--glucose-1-phosphate uridylyltransferase	NS			yes
	UMAG_00940		1.73855	1.26626e-09	8.13068e-09	related to QCR6 - ubiquinol--cytochrome-c reductase 17K protein	IPR003422 Cytochrome b-c1 complex, subunit 6	SP
	UMAG_11278		1.73771	7.77052e-09	4.61808e-08	probable PHO88 - involved in phosphate transport	IPR012098 Inorganic phosphate transport PHO88	M Mb
	UMAG_04251		1.7369	1.48325e-05	6.02444e-05	uncharacterized protein	IPR003734 Protein of unknown function DUF155	NS
	UMAG_04138		1.73398	1.20282e-08	6.98338e-08	probable TAL1 - transaldolase	IPR001585 Transaldolase	C			yes
	UMAG_10194		1.73049	0.000259496	0.000841874	probable DNA-directed RNA polymerase II chain RPB10	IPR000268 DNA-directed RNA polymerase, subunit N/Rpb10	NS
	UMAG_12117		1.72832	0.000115113	0.000397393	uncharacterized protein	IPR024771 SUZ domain	NS
	UMAG_02739		1.72813	4.17146e-09	2.53689e-08	probable nik-1 protein (Os-1p protein)	IPR005467 Signal transduction histidine kinase, core	NS			yes
	UMAG_10361		1.72728	2.92555e-10	1.99755e-09	probable 60S ribosomal protein L38	IPR002675 Ribosomal protein L38e	C
	UMAG_04347		1.72632	1.73541e-05	6.96524e-05	probable isp4 - oligopeptide transporter	IPR004813 Oligopeptide transporter OPT superfamily	Mb			yes
	UMAG_12350		1.72444	1.01783e-06	4.7939e-06	probable ribosomal protein L41	IPR007836 Ribosomal protein L41
	UMAG_03756		1.72328	7.24262e-08	3.91991e-07	related to DNA helicase Fdhp	IPR000212 DNA helicase, UvrD/REP type	M
	UMAG_05149		1.72213	3.0594e-05	0.000117378	uncharacterized protein	IPR013094 Alpha/beta hydrolase fold-3	NS
	UMAG_11016		1.72051	6.49909e-07	3.13276e-06	exonuclease REC1	IPR003021 Repair protein Rad1/Rec1/Rad17				yes
	UMAG_12163		1.71912	0.00132181	0.00368879	related to CMC2 - protein of the mitochondrial intermembrane space involved in respiratory chain complex assembly	IPR013892 Cytochrome c oxidase biogenesis protein Cmc1-like	NS
	UMAG_01648		1.71735	2.50759e-08	1.41707e-07	putative protein		NS
	UMAG_03154		1.71711	7.69639e-08	4.15887e-07	uncharacterized protein		SP	effector?		yes
	UMAG_00898		1.71562	1.25557e-09	8.06964e-09	probable AFG3 - protease of the SEC18/CDC48/PAS1 family of ATPases (AAA)	IPR000642 Peptidase M41	M			yes
	UMAG_01387		1.71433	1.1708e-08	6.80329e-08	uncharacterized protein		Mb			yes
	UMAG_10525		1.71248	7.53054e-10	4.9573e-09	uncharacterized protein		Mb			yes
	UMAG_02164		1.70746	5.09974e-10	3.4134e-09	probable NDE1 - mitochondrial cytosolically directed NADH dehydrogenase	IPR023753 Pyridine nucleotide-disulphide oxidoreductase, FAD/NAD(P)-binding domain	M			yes
	UMAG_00005		1.70575	3.34288e-08	1.86427e-07	probable Benzoate 4-monooxygenase cytochrome P450	IPR001128 Cytochrome P450			Rbf1 r	yes
	UMAG_05891		1.70553	2.02941e-06	9.23162e-06	uncharacterized protein	IPR015636 Polynucleotide kinase 3-phosphatase, eukaryota	NS
	UMAG_02353		1.69876	2.91238e-08	1.63628e-07	probable 40S ribosomal protein S9	IPR001912 Ribosomal protein S4	C
	UMAG_11502		1.69811	0.000179746	0.000600953	probable dUTP pyrophosphatase	IPR008180 DeoxyUTP pyrophosphatase			Rbf1 s
	UMAG_11914		1.69751	1.45968e-08	8.37434e-08	probable 40S ribosomal protein S30	IPR006846 Ribosomal protein S30	C
	UMAG_04668		1.69526	0.000832376	0.00241528	related to nucleotide-binding protein NBP35	IPR019591 ATPase-like, ParA/MinD	M
	UMAG_10230		1.6948	3.84834e-09	2.35728e-08	uncharacterized protein		NS			yes
	UMAG_01269		1.69279	4.03019e-08	2.22744e-07	uncharacterized protein	IPR013944 Oxidoreductase putative, C-terminal	SP			yes
	UMAG_10661		1.68944	0.000196651	0.000652012	related to GCD10 - translation initiation factor eIF3 RNA-binding subunit	IPR007316 Eukaryotic initiation factor 3, gamma subunit	NS
	UMAG_04460		1.68712	3.45601e-05	0.000131259	related to RPB8 - DNA-directed RNA polymerase I, II, III 16 KD subunit	IPR005570 RNA polymerase, Rpb8	NS
	UMAG_04000		1.68667	7.89077e-08	4.26052e-07	DNA binding protein Ncp1		NS			yes
	UMAG_04906		1.6865	6.1051e-06	2.61593e-05	related to F-box protein pof7	IPR001810 F-box domain, cyclin-like				yes
	UMAG_02809		1.6862	1.08902e-08	6.34436e-08	probable galactose oxidase precursor	IPR015916 Galactose oxidase, beta-propeller	SP			yes
	UMAG_06034		1.68603	1.24964e-08	7.24898e-08	probable methionyl aminopeptidase (C-terminal fragment)	IPR000994 Peptidase M24, catalytic core	C			yes
	UMAG_11315		1.68541	1.04031e-05	4.29999e-05	uncharacterized protein		NS		Rbf1 s
	UMAG_00866		1.68538	1.30005e-09	8.33973e-09	related to Endoglucanase	IPR002037 Glycoside hydrolase, family 8	NS			yes
	UMAG_10656		1.68336	4.24859e-06	1.86033e-05	related to DNA primase 48K protein PRI1	IPR002755 DNA primase, small subunit	NS		Rbf1 and b
	UMAG_10707		1.68305	6.29891e-05	0.00022753	uncharacterized protein		NS			yes
	UMAG_00779		1.68121	3.08077e-06	1.36751e-05	related to mitochondrial ribosomal protein YmL8	IPR000456 Ribosomal protein L17	NS
	UMAG_02751		1.67973	3.77831e-07	1.86497e-06	uncharacterized protein		NS
	UMAG_01510		1.6755	1.32208e-06	6.15851e-06	uncharacterized protein		M
	UMAG_11477		1.67521	4.23915e-07	2.08551e-06	uncharacterized protein	IPR000719 Protein kinase, catalytic domain	NS
	UMAG_00651		1.67315	2.20755e-06	1.00151e-05	related to CDC23 - cell division control protein	IPR007192 Cdc23
	UMAG_11551		1.67304	1.59437e-07	8.30465e-07	probable RPS19B - ribosomal protein S19.e, cytosolic	IPR001266 Ribosomal protein S19e	C			yes
	UMAG_05029		1.67303	8.60161e-09	5.07645e-08	related to macronuclear actin 1	IPR004000 Actin-like	NS			yes
	UMAG_04998		1.67295	6.98592e-07	3.36027e-06	uncharacterized protein	IPR007300 LrgB-like protein	Mb M
	UMAG_04899		1.67264	3.82696e-10	2.58443e-09	aspartate semialdehyde dehydrogenase	IPR012080 Aspartate-semialdehyde dehydrogenase
	UMAG_05166		1.67244	2.01875e-09	1.27453e-08	related to FUN30 - protein important for chromosome integrity and segregation	IPR001650 Helicase, C-terminal	C/N			yes
	UMAG_03366		1.66902	0.00231229	0.00615916	related to PBY1 - putative tubulin tyrosine ligase	IPR004344 Tubulin-tyrosine ligase	C/N
	UMAG_11538		1.66797	4.17745e-05	0.000156125	uncharacterized protein	IPR019437 Telomerase holoenzyme, Est3 subunit				yes
	UMAG_10870		1.6657	5.3079e-10	3.54574e-09	related to Glucose-6-phosphate 1-epimerase	IPR008183 Aldose 1-/Glucose-6-phosphate 1-epimerase	NS			yes
	UMAG_10338		1.66525	0.000116343	0.000401229	uncharacterized protein	IPR011685 LETM1-like	Mb			yes
	UMAG_01702		1.66501	0.00584187	0.0140948	uncharacterized protein	IPR012312 Haemerythrin/HHE cation-binding motif	NS			yes
	UMAG_01621		1.66446	3.01169e-08	1.6865e-07	related to BNA3 - kynurenine aminotransferase	IPR004839 Aminotransferase, class I/classII	NS
	UMAG_06022		1.6624	3.79572e-06	1.67066e-05	related to RIB7 - HTP reductase	IPR024072 Dihydrofolate reductase-like domain	NS
	UMAG_01172		1.66142	8.29606e-09	4.90465e-08	probable SDH1 - succinate dehydrogenase (ubiquinone) flavoprotein precursor, mitochondrial	IPR003952 Fumarate reductase/succinate dehydrogenase, FAD-binding site	SP
	UMAG_04849		1.66067	9.53488e-05	0.000335301	uncharacterized protein		NS			yes
	UMAG_02310		1.66034	3.63709e-07	1.8005e-06	uncharacterized protein
	UMAG_00235		1.6603	1.43565e-08	8.24343e-08	probable EXG1 - exo-beta-1,3-glucanase (I/II), major isoform	IPR001547 Glycoside hydrolase, family 5	SP
	UMAG_11665		1.6568	8.81113e-07	4.19069e-06	related to XPA binding protein	IPR004130 Uncharacterised protein family, ATP binding	C
	UMAG_10166		1.65419	9.05978e-07	4.29691e-06	probable Rpc40 - 40 kD subunit of DNA-directed RNA polymerases I and III	IPR001514 DNA-directed RNA polymerase, 30-40 kDa subunit	N			yes
	UMAG_11137		1.65298	1.16146e-05	4.76794e-05	uncharacterized protein	IPR013883 Transcription factor Iwr1	NS
	UMAG_00109		1.65193	1.39447e-08	8.02059e-08	probable DAK2 - dihydroxyacetone kinase	IPR004006 Dak kinase	NS			yes
	UMAG_15017		1.65046	1.10362e-09	7.12002e-09	related to SLN1 - histidine kinase osmosensor that regulates a MAP kinase cascade	IPR005467 Signal transduction histidine kinase, core	NS			yes
	UMAG_02668		1.6492	8.82175e-09	5.20184e-08	uncharacterized protein	IPR024989 Major facilitator superfamily associated domain	Mb			yes
	UMAG_03613		1.64903	4.24046e-07	2.08551e-06	uncharacterized protein	IPR001138 Zn(2)-C6 fungal-type DNA-binding domain	NS
	UMAG_03264		1.64847	2.95207e-08	1.65721e-07	probable xanthine dehydrogenase	IPR000674 Aldehyde oxidase/xanthine dehydrogenase, a/b hammerhead	NS			yes
	UMAG_04739		1.64838	7.15123e-09	4.26873e-08	uncharacterized protein	IPR004045 Glutathione S-transferase, N-terminal	NS
	UMAG_11571		1.6474	4.09441e-06	1.7963e-05	related to CRD1 - cardiolipin synthase	IPR000462 CDP-alcohol phosphatidyltransferase	Mb
	UMAG_03627		1.64705	4.77677e-07	2.33405e-06	probable SCO1 - involved in stabilization of Cox1p and Cox2p	IPR003782 Copper chaperone SCO1/SenC	M Mb
	UMAG_05936		1.64643	3.37458e-07	1.68036e-06	uncharacterized protein	IPR002347 Glucose/ribitol dehydrogenase	Mb			yes
	UMAG_01031		1.64617	3.81299e-06	1.67717e-05	uncharacterized protein	IPR016181 Acyl-CoA N-acyltransferase
	UMAG_05586		1.64528	1.12259e-07	5.94308e-07	related to hydroxyquinol-1,2-dioxygenase	IPR007535 Catechol dioxygenase, N-terminal	NS			yes
	UMAG_05806		1.64462	1.37691e-05	5.6093e-05	probable MEF1 - translation elongation factor G, mitochondrial	IPR009022 Elongation factor G/III/V	M			yes
	UMAG_00622		1.6424	7.50003e-07	3.59737e-06	probable RPT1 - 26S proteasome regulatory subunit	IPR003593 AAA+ ATPase, core	C
	UMAG_03624		1.642	2.43009e-09	1.51869e-08	related to Transcriptional coactivator MMS19	IPR024687 Transcription protein MMS19, N-terminal	NS
	UMAG_11744		1.64062	2.53293e-07	1.27909e-06	related to SDH3 - cytochrome b560 subunit of respiratory complex II	IPR018495 Succinate dehydrogenase, cytochrome b subunit, conserved site	M Mb
	UMAG_05525		1.63953	3.61345e-05	0.000136474	related to MRPL16 - mitochondrial ribosomal protein, large subunit	IPR000114 Ribosomal protein L16
	UMAG_11526		1.63944	2.15528e-07	1.10067e-06	probable RPL11B - ribosomal protein L11	IPR002132 Ribosomal protein L5	C			yes
	UMAG_06050		1.63834	5.47898e-05	0.000200787	uncharacterized protein	IPR012939 Glycosyl hydrolase family 92	SP			yes
	UMAG_04284		1.63741	1.11777e-07	5.92581e-07	uncharacterized protein	IPR022968 Ribosome biogenesis protein	NS			yes
	UMAG_03554		1.63734	8.58217e-07	4.08466e-06	uncharacterized protein	IPR011701 Major facilitator superfamily	Mb
	UMAG_11470		1.63543	3.70575e-07	1.83049e-06	uncharacterized protein	IPR005366 Protein of unknown function UPF0172	NS
	UMAG_02158		1.63381	1.03226e-07	5.49055e-07	probable DUG1 - Cys-Gly metallo-di-peptidase	IPR002933 Peptidase M20	NS			yes
	UMAG_01612		1.63262	6.13246e-08	3.32968e-07	related to IML1 - subunit of the Seh1-associated complex)	IPR000591 DEP domain	NS			yes
	UMAG_11182		1.63162	4.13587e-05	0.000154827	uncharacterized protein		NS			yes
	UMAG_05675		1.63094	2.40895e-07	1.22194e-06	uncharacterized protein	IPR006603 Cystinosin/ERS1p repeat	Mb			yes
	UMAG_10501		1.62923	2.27273e-06	1.02953e-05	uncharacterized protein
	UMAG_00672		1.62909	1.49018e-07	7.77986e-07	probable urate oxidase (uricase)	IPR002042 Uricase	P			yes
	UMAG_00595		1.62879	8.82807e-08	4.72898e-07	probable aspartate aminotransferase, mitochondrial precursor	IPR000796 Aspartate/other aminotransferase	M
	UMAG_04749		1.62746	7.99383e-09	4.73421e-08	uncharacterized protein					yes
	UMAG_02983		1.62667	0.00062707	0.00187074	uncharacterized protein
	UMAG_04656		1.62618	1.7104e-07	8.83445e-07	related to Rho-GTPase-activating protein 1	IPR008936 Rho GTPase activation protein	C			yes
	UMAG_11694		1.62614	1.36747e-08	7.87191e-08	related to EMC4 - member of a transmembrane complex required for efficient folding of proteins in the ER	IPR009445 Protein of unknown function DUF1077, TMEM85	Mb
	UMAG_05485		1.6253	1.30747e-07	6.8736e-07	related to SWR1 - DEAH-box protein, putative RNA helicase	IPR001650 DNA/RNA helicase, C-terminal	N			yes
	UMAG_04561		1.62485	0.00413192	0.0103903	related to RBK1 - putative ribokinase	IPR002139 Ribokinase	NS
	UMAG_01010		1.62471	0.00011072	0.00038359	uncharacterized protein		M
	UMAG_15008		1.62419	3.04097e-07	1.5231e-06	probable PGI1 - Glucose-6-phosphate isomerase	IPR001672 Phosphoglucose isomerase (PGI)	C			yes
	UMAG_10621		1.62409	2.86087e-07	1.43615e-06	probable 60S ribosomal protein L32	IPR001515 Ribosomal protein L32e	C
	UMAG_03147		1.62376	2.90743e-09	1.79879e-08	related to Adapter-related protein complex 3 delta 1 subunit	IPR017105 Adaptor protein complex AP-3, delta subunit				yes
	UMAG_02469		1.62255	3.33058e-06	1.47166e-05	related to pre-mRNA splicing factor	IPR000504 RNA recognition motif domain	NS
	UMAG_00675		1.62225	0.000966037	0.00276179	uncharacterized protein	IPR001680 WD40 repeat
	UMAG_02449		1.62193	0.000239387	0.000781866	related to centromere binding factor 1	IPR011598 Helix-loop-helix domain	NS			yes
	UMAG_04558		1.6209	0.00263665	0.00692798	uncharacterized protein	IPR011513 Nse1 non-SMC component of SMC5-6 complex	NS
	UMAG_02407		1.61992	1.03893e-08	6.07866e-08	related to thymidylate synthase	IPR000398 Thymidylate synthase	C
	UMAG_12042		1.61849	5.18335e-08	2.83476e-07	uncharacterized protein	IPR000719 Protein kinase, core	NS			yes
	UMAG_05184		1.61821	3.11529e-06	1.38012e-05	uncharacterized protein	IPR000313 PWWP	NS
	UMAG_02557		1.61681	4.75575e-06	2.06158e-05	related to DNA polymerase alpha 70 kDa subunit	IPR007185 DNA polymerase epsilon subunit B	NS
	UMAG_15011		1.61665	5.20899e-09	3.14812e-08	related to TEL1 - telomere length control protein	IPR021668 Telomere-length maintenance and DNA damage repair	N			yes
	UMAG_06078		1.61659	7.45634e-05	0.000266348	uncharacterized protein	IPR000490 Glycoside hydrolase, family 17	Mb			yes
	UMAG_05954		1.61605	2.685e-08	1.51104e-07	related to SLY41 - Putative transporter of the triose phosphate translocator family	IPR000620 Drug/metabolite transporter	Mb
	UMAG_15103		1.61551	2.56291e-06	1.15119e-05	related to transcription factor ATFA	IPR011616 bZIP transcription factor, bZIP-1	NS			yes
	UMAG_04365		1.6155	0.000190704	0.000633843	related to SRM1 ? nucleotide exchange factor	IPR000408 Regulator of chromosome condensation, RCC1	NS		Rbf1 s	yes
	UMAG_03383		1.61537	5.4339e-08	2.96939e-07	uncharacterized protein	IPR007272 Sulphur transport domain	Mb
	UMAG_11305		1.61381	0.00149939	0.00415022	uncharacterized protein					yes
	UMAG_10522		1.61346	0.00165396	0.00454286	related to YPC1 - Alkaline ceramidase	IPR008901 Ceramidase	Mb
	UMAG_02347		1.61276	6.13254e-09	3.69641e-08	uncharacterized protein	IPR002791 Domain of unknown function DUF89	NS
	UMAG_10512		1.61262	1.28071e-06	5.98635e-06	probable 25 kD subunit of DNA-directed RNA polymerases I, II and III	IPR000783 RNA polymerase, subunit H/Rpb5 C-terminal	N
	UMAG_05567		1.61021	8.32412e-08	4.4696e-07	probable ATG8 - essential for autophagy	IPR004241 Autophagy protein Atg8 ubiquitin-like	Mb
	UMAG_03919		1.6102	2.48611e-07	1.25639e-06	related to FIS1 - protein involved in mitochondrial division	IPR016543 Tetratricopeptide repeat 11 Fission 1 protein	M
	UMAG_00020		1.60967	0.00325686	0.00838238	related to l-azetidine-2-carboxylic acid acetyltransferase	IPR016181 Acyl-CoA N-acyltransferase	NS		Rbf1 and b
	UMAG_03909		1.60726	7.58422e-07	3.63491e-06	uncharacterized protein		NS			yes
	UMAG_00048		1.60694	1.75671e-05	7.03826e-05	uncharacterized protein	IPR001440 Tetratricopeptide TPR-1	M
	UMAG_02493		1.6062	9.98824e-06	4.13607e-05	related to RPO41 - DNA-directed RNA polymerase, mitochondrial	IPR024075 DNA-directed RNA polymerase, helix hairpin domain	M
	UMAG_03129		1.60537	0.0031799	0.00821545	uncharacterized protein	IPR023271 Aquaporin-like	NS
	UMAG_02669		1.60529	6.82538e-06	2.90614e-05	uncharacterized protein	IPR011146 HIT-like domain				yes
	UMAG_05111		1.60524	0.00197103	0.00533373	probable tyrosyl-tRNA synthetase, mitochondrial precursor	IPR002307 Tyrosine-tRNA ligase
	UMAG_11623		1.60298	0.000223458	0.000733725	probable LSG1 - Large-Subunit GTPase involved in 60S ribosomal subunit biogenesis	IPR006073 GTP binding domain	C
	UMAG_02610		1.60224	0.000461379	0.0014182	uncharacterized protein	IPR004045 Glutathione S-transferase, N-terminal	NS
	UMAG_10733		1.60211	2.26291e-07	1.14958e-06	uncharacterized protein		NS			yes
	UMAG_15040		1.60152	7.0098e-09	4.18798e-08	probable arginyl-tRNA synthetase, cytosolic	IPR001278 Arginine-tRNA ligase, class Ia	C
	UMAG_10463		1.5995	1.83987e-05	7.3411e-05	related to GDP/GTP exchange factor for Gsp1p/Gsp2p	IPR000408 Regulator of chromosome condensation, RCC1
	UMAG_02672		1.59943	1.94332e-06	8.8519e-06	uncharacterized protein	IPR012471 Protein of unknown function DUF1690	NS
	UMAG_05113		1.59763	6.04837e-06	2.59483e-05	probable ILV1 - anabolic serine and threonine dehydratase precursor	IPR000634 Serine/threonine dehydratase, pyridoxal-phosphate-binding site	M
	UMAG_02744		1.5971	0.000440893	0.00136325	related to Iron transport protein 1	IPR004813 Oligopeptide transporter OPT superfamily	Mb			yes
	UMAG_10059		1.59676	2.95512e-07	1.48237e-06	uncharacterized protein	IPR009020 Proteinase inhibitor, propeptide
	UMAG_01986		1.59454	0.000613929	0.00183638	probable sterol carrier protein	IPR002155 Thiolase	C/M			yes
	UMAG_12285		1.59324	6.29923e-05	0.00022753	related to CDC123 - protein controls the cell cycle by controlling eIF2gamma abundance	IPR009772 Cell division cycle protein 123	C
	UMAG_00222		1.5931	8.57295e-07	4.08466e-06	related to monocarboxylate transporter	IPR011701 Major facilitator superfamily	Mb
	UMAG_12178		1.59237	5.67421e-07	2.75471e-06	related to 5-carboxyvanillate decarboxylase	IPR006992 Amidohydrolase 2	NS		Rbf1 s	yes
	UMAG_11648		1.59189	2.30222e-06	1.04098e-05	uncharacterized protein	IPR003697 Maf-like protein	NS
	UMAG_02576		1.59113	8.9807e-06	3.74628e-05	related to Sterol regulatory element binding protein cleavage-activating protein	IPR011047 Quinonprotein alcohol dehydrogenase-like	Mb			yes
	UMAG_03070		1.59002	0.000228002	0.000747561	related to Pre-mRNA cleavage complex II protein Clp1	IPR010655 Pre-mRNA cleavage complex II Clp1				yes
	UMAG_10135		1.58928	0.000215153	0.000707826	related to MCM10 - essential chromatin-associated protein involved in the initiation of DNA replication	IPR015408 Zinc finger, Mcm10/DnaG-type	NS		Rbf1 r
	UMAG_06134		1.58856	2.12814e-05	8.41706e-05	related to ribosomal protein YmS18, mitochondrial	IPR001971 Ribosomal protein S11	M			yes
	UMAG_04226		1.58849	9.54751e-08	5.09826e-07	probable RVB2 - RUVB-like protein	IPR010339 TIP49, C-terminal	N
	UMAG_04047		1.5883	1.14465e-06	5.37999e-06	probable MAD2 - spindle-assembly checkpoint protein	IPR003511 DNA-binding HORMA	N
	UMAG_10593		1.58695	1.92382e-06	8.77485e-06	related to KRE33 - essential protein, required for biogenesis of the small ribosomal subunit	IPR007807 Helicase domain	NS			yes
	UMAG_06053		1.58693	2.47317e-05	9.67459e-05	related to TAP42 - component of the Tor signaling pathway	IPR007304 TAP42-like protein	NS			yes
	UMAG_00419		1.58686	0.000280957	0.000904579	related to atp-dependent rna helicase	IPR001650 Helicase, C-terminal	NS
	UMAG_15036		1.58684	1.23108e-07	6.49718e-07	uncharacterized protein	IPR007087 Zinc finger, C2H2	NS			yes
	UMAG_02437		1.58271	1.32416e-08	7.65507e-08	probable NADH2 dehydrogenase (ubiquinone)	IPR016488 NADH dehydrogenase [ubiquinone] (complex I), alpha subcomplex, subunit 6	NS
	UMAG_04049		1.58269	5.87142e-06	2.52211e-05	uncharacterized protein	IPR013078 Histidine phosphatase superfamily, clade-1	NS
	UMAG_00325		1.58265	5.50703e-05	0.000201598	related to peroxisome assembly protein car1	IPR006845 Pex, N-terminal	NS
	UMAG_03779		1.58233	0.000116814	0.000402445	related to galactinol synthase	IPR002495 Glycosyl transferase, family 8	NS			yes
	UMAG_00506		1.58198	6.39185e-06	2.73528e-05	uncharacterized protein		Mb
	UMAG_00607		1.58139	0.000652622	0.00194099	related to phosducin homolog, likely to be involved in regulation of pheromone response	IPR024253 Phosducin, thioredoxin-like domain				yes
	UMAG_10673		1.58133	0.000107248	0.000372623	uncharacterized protein		NS
	UMAG_06116		1.58087	1.898e-07	9.75255e-07	putative protein		Mb
	UMAG_04294		1.58062	8.41132e-07	4.0146e-06	related to peroxin-11	IPR008733 Peroxisomal biogenesis factor 11	NS			yes
	UMAG_02508		1.5798	5.86139e-08	3.19016e-07	indole-3-acetaldehyde dehydrogenase	IPR015590 Aldehyde dehydrogenase domain	C			yes
	UMAG_01298		1.57884	1.21667e-06	5.70665e-06	uncharacterized protein		SP	effector?		yes
	UMAG_04317		1.5779	1.04719e-08	6.12169e-08	uncharacterized protein	IPR011598 Helix-loop-helix domain	NS
	UMAG_01640		1.57563	0.00086806	0.00250596	related to GAS1 - glycophospholipid-anchored surface glycoprotein	IPR001547 Glycoside hydrolase, family 5	SP			yes
	UMAG_04703		1.57484	5.07857e-08	2.78644e-07	probable phosphomannomutase	IPR005002 Eukaryotic phosphomannomutase	C
	UMAG_00740		1.57454	0.000312212	0.0009967	related to 2-dehydropantoate 2-reductase	IPR008927 6-phosphogluconate dehydrogenase, C-terminal-like	M
	UMAG_02070		1.57374	1.64621e-07	8.5419e-07	uncharacterized protein	IPR002198 Short-chain dehydrogenase/reductase SDR	NS
	UMAG_10982		1.57238	0.00531532	0.0129813	related to ribonucleoprotein	IPR000504 RNA recognition motif domain	NS
	UMAG_02079		1.57231	4.11476e-06	1.80406e-05	probable 40S ribosomal protein S10	IPR005326 Plectin/S10, N-terminal	C
	UMAG_00923		1.57194	1.40461e-06	6.52952e-06	related to DSK2 - ubiquitin-like protein	IPR000449 Ubiquitin-associated/translation elongation factor EF1B, N-terminal	N
	UMAG_01891		1.57118	0.00437781	0.010914	probable GUF1 - GTP-binding protein	IPR000795 Protein synthesis factor, GTP-binding	M
	UMAG_00071		1.56888	1.93325e-06	8.81191e-06	probable deoxyhypusine synthase	IPR002773 Deoxyhypusine synthase	NS
	UMAG_05030		1.56856	1.06337e-07	5.64718e-07	probable PHB2 - prohibitin	IPR000163 Prohibitin	M Mb			yes
	UMAG_00975		1.56703	3.39375e-08	1.89108e-07	related to ATP20 - subunit G of mitochondrial F1F0-ATP Synthase	IPR006808 ATPase, F0 complex, subunit G, mitochondrial	M
	UMAG_11821		1.56637	2.37611e-05	9.33796e-05	probable RPL8B - 60s large subunit ribosomal protein L7a.e.B	IPR001921 Ribosomal protein L7A	C
	UMAG_00397		1.5661	0.00593404	0.0142948	uncharacterized protein		NS			yes
	UMAG_00081		1.56607	0.000117772	0.000405541	uncharacterized protein		SP	effector?		yes
	UMAG_15046		1.56532	6.75286e-05	0.000242367	uncharacterized protein	IPR006768 Cwf19-like, C-terminal domain-1	NS
	UMAG_11537		1.56493	6.5476e-06	2.79488e-05	probable RPL15A 60S large subunit ribosomal protein L15.e	IPR000439 Ribosomal protein L15e	C
	UMAG_10034		1.56483	0.00839451	0.0193065	related to MRP10 - mitochondrial ribosomal protein of the small subunit	IPR010625 CHCH	M
	UMAG_10447		1.56357	3.40709e-05	0.000129691	related to Histone H1	IPR005818 Histone H1/H5	NS
	UMAG_00349		1.56275	0.000131751	0.000449569	uncharacterized protein		NS
	UMAG_04051		1.56219	2.61471e-05	0.000101697	uncharacterized protein	IPR019815 Translation initiation factor 3, C-terminal	M
	UMAG_10724		1.56173	0.000402143	0.00125603	probable MRPL19 - mitochondrial ribosomal protein, large subunit	IPR000911 Ribosomal protein L11	M
	UMAG_02771		1.56157	2.62627e-05	0.000102088	uncharacterized protein		NS
	UMAG_00658		1.56157	1.38107e-06	6.42448e-06	probable 40s ribosomal protein S13.e	IPR000589 Ribosomal protein S15	C
	UMAG_03032		1.56139	1.72711e-06	7.92557e-06	uncharacterized protein		NS			yes
	UMAG_00202		1.56099	0.00552334	0.0134169	related to Cytochrome P450 4F8	IPR001128 Cytochrome P450	Mb
	UMAG_11806		1.56077	1.65546e-07	8.58333e-07	uncharacterized protein		NS			yes
	UMAG_10119		1.56008	0.00264395	0.00694445	probable IPL1 - ser/thr protein kinase	IPR002290 Serine/threonine- / dual-specificity protein kinase, catalytic domain	NS		Rbf1 s
	UMAG_00417		1.55974	0.000651635	0.00193891	uncharacterized protein	IPR010987 Glutathione S-transferase, C-terminal-like	NS
	UMAG_12018		1.55942	1.67851e-05	6.75285e-05	uncharacterized protein (C-terminal fragment)
	UMAG_02276		1.55869	1.93426e-05	7.70136e-05	probable 60S large subunit ribosomal protein L6	IPR000915 Ribosomal protein L6E	C			yes
	UMAG_10069		1.55843	0.000495268	0.00151316	uncharacterized protein	IPR000999 Ribonuclease III	M
	UMAG_02959	acb1	1.55801	1.04449e-06	4.91606e-06	related to ACB1 - Acyl-CoA-binding protein	IPR000582 Acyl-CoA-binding protein, ACBP	NS
	UMAG_01180		1.55787	1.12386e-07	5.94517e-07	probable protein kinase CK2 alpha subunit	IPR000719 Protein kinase, catalytic domain	NS			yes
	UMAG_05253		1.55606	0.00618879	0.0148366	related to ATP-binding multidrug cassette transport protein	IPR003439 ABC transporter related	Mb		Rbf1 r
	UMAG_05294		1.55552	0.000106988	0.000371993	uncharacterized protein		SP	eff cluster 19A
	UMAG_00513		1.5548	8.37502e-06	3.50439e-05	uncharacterized protein	IPR013929 RNA polymerase II-associated protein 1, C-terminal
	UMAG_04067		1.55145	8.17435e-06	3.42465e-05	related to MAK11 protein (maintenance of killer toxin-encoding satellite M1 dsRNA)	IPR001680 WD40 repeat	NS			yes
	UMAG_00002		1.55107	1.59913e-05	6.46412e-05	related to AFG1 - ATPase family gene	IPR005654 AFG1-like ATPase	M			yes
	UMAG_05278		1.54986	3.51156e-05	0.000133071	uncharacterized protein	IPR002110 Ankyrin repeat	NS
	UMAG_00906		1.54945	6.84151e-05	0.000245031	related to BUR6 - subunit of a heterodimeric NC2 transcription regulator complex with Ncb2p	IPR003958 Transcription factor CBF/NF-Y/archaeal histone	NS
	UMAG_06140		1.54899	1.1343e-05	4.66292e-05	related to programmed cell death protein (calcium-binding protein)	IPR002048 Calcium-binding EF-hand	C
	UMAG_03851		1.54835	2.28715e-06	1.03486e-05	probable ADE12 - adenylosuccinate synthetase	IPR001114 Adenylosuccinate synthetase	C			yes
	UMAG_03550		1.54736	8.16563e-06	3.42311e-05	related to RPB3 - DNA-directed RNA polymerase II chain	IPR001514 DNA-directed RNA polymerase, 30-40 kDa subunit	N
	UMAG_03010		1.54604	1.71535e-06	7.87692e-06	uncharacterized protein		Mb
	UMAG_10822		1.54514	0.000278992	0.000899961	related to ATP12 - F1F0-ATPase complex assembly protein	IPR011419 ATP12 ATPase	M
	UMAG_02377		1.54491	1.79523e-06	8.22702e-06	probable cytochrome c peroxidase precursor	IPR019794 Peroxidase, active site	M			yes
	UMAG_01311		1.54464	2.42366e-07	1.22757e-06	related to NADH-ubiquinone oxidoreductase B16.6 subunit	IPR009346 GRIM-19	Mb
	UMAG_02773		1.54436	2.57086e-07	1.29632e-06	probable RPL34B - ribosomal protein L34.e	IPR008195 Ribosomal protein L34e	C
	UMAG_11027		1.54389	2.72336e-05	0.000105439	probable SEC22 - synaptobrevin (V-SNARE)	IPR010908 Longin domain	Mb
	UMAG_06090		1.5438	1.82326e-07	9.39597e-07	related to TIF3 - translation initiation factor eIF-4B	IPR000504 RNA recognition motif domain	NS
	UMAG_00244		1.54317	4.54799e-06	1.98248e-05	uncharacterized protein		NS
	UMAG_10114		1.54301	1.59046e-05	6.43678e-05	probable 40S ribosomal protein S16	IPR000754 Ribosomal protein S9	C
	UMAG_04943		1.54117	1.1524e-06	5.41271e-06	probable 40S ribosomal protein S26	IPR000892 Ribosomal protein S26e	C
	UMAG_03150		1.54116	2.77218e-07	1.39472e-06	uncharacterized protein		NS
	UMAG_04134		1.54056	1.33572e-07	7.01667e-07	probable methionine synthase, vitamin-b12 independent	IPR002052 N-6 Adenine-specific DNA methylase	NS
	UMAG_10032		1.53981	7.42634e-05	0.000265416	related to N-acetyltransferase	IPR016181 Acyl-CoA N-acyltransferase	NS			yes
	UMAG_12158		1.53795	0.00896344	0.0204418	uncharacterized protein		NS			yes
	UMAG_03292		1.53738	1.96537e-05	7.80969e-05	related to Protein mlo2	IPR011011 Zinc finger, FYVE/PHD-type	NS			yes
	UMAG_03354		1.53644	0.00067894	0.00201221	probable NOP10 - nucleolar rRNA processing protein	IPR007264 H/ACA ribonucleoprotein complex, subunit Nop10
	UMAG_03511		1.53625	2.39971e-05	9.41436e-05	probable RPS8A - ribosomal protein S8.e	IPR001047 Ribosomal protein S8e	C			yes
	UMAG_10266		1.5359	0.000664332	0.00197323	uncharacterized protein	IPR012879 Protein of unknown function DUF1682	Mb
	UMAG_06341		1.5354	0.000440459	0.00136253	related to Peroxisomal membrane protein PEX16	IPR013919 Peroxisome membrane protein, Pex16	NS			yes
	UMAG_01249		1.53526	0.0013592	0.00378379	probable LSM3 - U6 snRNA-associated Sm-like protein	IPR001163 Ribonucleoprotein LSM domain	NS
	UMAG_10188		1.53502	1.47195e-05	5.9821e-05	l-ornithine N5-oxygenase	IPR025700 L-lysine 6-monooxygenase/L-ornithine 5-monooxygenase	NS			yes
	UMAG_05678		1.5347	8.42318e-05	0.000298217	related to Glutathione S-transferase, mitochondrial	IPR014440 HCCA isomerase/glutathione S-transferase kappa	NS
	UMAG_01274		1.53445	1.27289e-07	6.70737e-07	related to VAC14 - protein involved in regulated synthesis of PtdIns(3,5)P(2)	IPR011989 Armadillo-like helical	NS			yes
	UMAG_11499		1.534	5.58041e-07	2.71111e-06	probable RPS29B - ribosomal protein S29.e.B	IPR001209 Ribosomal protein S14	NS
	UMAG_05598		1.53271	5.73801e-07	2.78369e-06	probable NADH dehydrogenase (ubiquinone) 22K chain precursor	IPR016680 NADH dehydrogenase [ubiquinone] (complex I), alpha subcomplex, subunit 8
	UMAG_01198		1.53144	0.00159364	0.00438606	related to Deoxyribose-phosphate aldolase	IPR011343 Deoxyribose-phosphate aldolase	C
	UMAG_10408		1.53113	0.000791231	0.00230872	related to MRPL10 - mitochondrial ribosomal protein, large subunit	IPR021131 Ribosomal protein L18e/L15P	M
	UMAG_02385		1.52928	1.08064e-05	4.46125e-05	probable phospho-2-dehydro-3-deoxyheptonate aldolase, tyrosine-inhibited	IPR013785 Aldolase-type TIM barrel	C/N			yes
	UMAG_04835		1.52921	0.000546457	0.00165424	related to WHI3 - involved in regulation of cell size	IPR000504 RNA recognition motif domain	NS
	UMAG_00209		1.52811	0.0003468	0.00109629	uncharacterized protein		NS			yes
	UMAG_03182		1.52796	4.56514e-06	1.98868e-05	probable delta(24)-sterol c-methyltransferase (erg6)	IPR013705 Sterol methyltransferase C-terminal
	UMAG_10985		1.52795	2.34543e-06	1.05841e-05	probable THR1 - homoserine kinase	IPR000870 Homoserine kinase	NS
	UMAG_11368		1.52777	0.000106259	0.000370214	probable cytochrome b5	IPR001199 Cytochrome b5
	UMAG_05728		1.52724	5.3137e-06	2.29415e-05	uncharacterized protein		NS
	UMAG_10127		1.52721	8.11978e-06	3.4081e-05	probable 60s ribosomal protein L21-A	IPR001147 Ribosomal protein L21e	C
	UMAG_11261		1.52672	6.30902e-05	0.000227762	probable RPS17B - ribosomal protein S17.e.B	IPR001210 Ribosomal protein S17e	C
	UMAG_02367		1.52661	3.0312e-06	1.34815e-05	uncharacterized protein	IPR011016 Zinc finger, RING-CH-type	Mb
	UMAG_06448		1.52645	5.08169e-06	2.19678e-05	probable 40S ribosomal protein S25	IPR004977 Ribosomal protein S25	C
	UMAG_03959		1.52612	2.2585e-05	8.91187e-05	probable t-complex-type molecular chaperone, epsilon subunit	IPR002423 Chaperonin Cpn60/TCP-1	C
	UMAG_03233		1.52563	1.70406e-07	8.80844e-07	related to Aldo-keto reductase yakc [NADP+]	IPR001395 Aldo/keto reductase	C
	UMAG_04726		1.52509	8.19728e-06	3.43214e-05	probable ADE1 - phosphoribosylamidoimidazole-succinocarboxamide synthase	IPR001636 SAICAR synthetase	NS
	UMAG_04512		1.52336	0.000802534	0.00233869	related to DnaJ protein	IPR003095 Heat shock protein DnaJ				yes
	UMAG_03422		1.5232	2.81798e-06	1.25992e-05	uncharacterized protein	IPR003095 Heat shock protein DnaJ
	UMAG_10928		1.52318	0.000570965	0.0017177	uncharacterized protein
	UMAG_03803		1.52307	9.64703e-06	4.00455e-05	gamma-tubulin	IPR000217 Tubulin	C
	UMAG_06051		1.52303	1.26736e-06	5.93491e-06	uncharacterized protein		NS
	UMAG_12189		1.52236	3.41193e-06	1.50564e-05	uncharacterized protein	IPR001138 Zn(2)-C6 fungal-type DNA-binding domain	NS		Rbf1 r	yes
	UMAG_04393		1.52197	0.000149008	0.000504145	putative protein	IPR009053 Prefoldin	NS		Rbf1 s
	UMAG_01882		1.5219	9.91948e-05	0.000347566	related to multidrug resistance proteins	IPR011701 Major facilitator superfamily	Mb
	UMAG_00078		1.52148	0.000112084	0.000387922	Phenylalanine ammonia-lyase	IPR001106 Aromatic amino acid lyase	C			yes
	UMAG_10956		1.52134	6.85819e-06	2.91828e-05	probable RPP1A - 60S large subunit acidic ribosomal protein a1	IPR001813 Ribosomal protein 60S	C
	UMAG_02282		1.52038	6.10526e-06	2.61593e-05	uncharacterized protein	IPR009305 Protein of unknown function DUF962	Mb
	UMAG_03260		1.51982	0.0011224	0.00318517	uncharacterized protein	IPR019163 THO complex, subunit 5	NS
	UMAG_10132		1.51906	0.000172393	0.00057751	probable NHP6B - nonhistone chromosomal protein	IPR000135 High mobility group box, HMG1/HMG2, subgroup
	UMAG_04250		1.51896	7.00877e-07	3.36887e-06	related to AKR1 - ankyrin repeat-containing protein	IPR002110 Ankyrin repeat	Mb
	UMAG_10441		1.5174	7.6457e-06	3.22708e-05	probable synaptobrevin (v-SNARE) homolog present on post-Golgi vesicles	IPR001388 Synaptobrevin
	UMAG_03304		1.51643	8.10533e-06	3.40414e-05	uncharacterized protein		NS
	UMAG_04632		1.51598	1.16195e-05	4.76794e-05	probable ribosomal protein P2	IPR001859 Ribosomal protein P2	C
	UMAG_10479		1.51504	1.62524e-06	7.51395e-06	uncharacterized protein	IPR021278 Protein of unknown function DUF2611	NS
	UMAG_10895		1.5143	3.66198e-07	1.81151e-06	uncharacterized protein (C-terminal fragment)	IPR000396 Cyclic-AMP phosphodiesterase, class-II	NS			yes
	UMAG_04707		1.5134	2.39034e-05	9.38843e-05	related to asparaginase 2	IPR000246 Peptidase T2, asparaginase 2	NS			yes
	UMAG_05821		1.51238	0.000453794	0.00139678	uncharacterized protein		NS
	UMAG_10906		1.51111	0.00123521	0.00347138	uncharacterized protein	IPR013248 Shr3 amino acid permease chaperone	Mb			yes
	UMAG_10162		1.5105	0.000145521	0.00049358	related to Transformer-2 protein homolog	IPR000504 RNA recognition motif domain
	UMAG_03886		1.51009	7.7594e-05	0.000276591	uncharacterized protein	IPR001357 BRCT domain	NS
	UMAG_01128		1.50955	0.00310596	0.0080428	related to YAF9 - Component of a chromatin modifying complex	IPR005033 YEATS	N
	UMAG_10820		1.50919	9.90358e-07	4.67424e-06	probable nadh-ubiquinone oxidoreductase 10.5 kDa subunit	IPR016464 NADH dehydrogenase [ubiquinone] (complex I), alpha subcomplex, subunit 2	M
	UMAG_01307		1.50842	0.00113132	0.00320596	uncharacterized protein	IPR001680 WD40 repeat	NS
	UMAG_10063		1.50829	0.000230136	0.000753465	related to TRM11 - Catalytic subunit of an adoMet-dependent tRNA methyltransferase complex	IPR002052 DNA methylase, N-6 adenine-specific, conserved site	C
	UMAG_02046		1.50817	3.46633e-05	0.000131577	probable PRE9 - 20S proteasome subunit Y13 (alpha3)	IPR023332 Proteasome A-type subunit	C
	UMAG_05403		1.50714	3.26956e-06	1.44752e-05	probable proliferating cell nuclear antigen (PCNA)	IPR000730 Proliferating cell nuclear antigen, PCNA	N
	UMAG_03610		1.50662	0.000279395	0.000900834	related to YSR3 - dihydrosphingosine-1-phosphate phosphatase	IPR000326 Phosphatidic acid phosphatase type 2/haloperoxidase	ER
	UMAG_02684		1.50644	9.56315e-07	4.52301e-06	probable 26S proteasome non-atpase regulatory subunit Rpn6	IPR000717 Proteasome component (PCI) domain	NS
	UMAG_04361		1.5064	9.78177e-05	0.000343095	related to KRI1 - KRRI-Interacting protein 1	IPR018034 KRR1 interacting protein 1	N
	UMAG_10331		1.5062	3.35794e-05	0.000127892	related to peroxisomal membrane protein	IPR013740 Redoxin	P
	UMAG_12014		1.50597	2.64201e-06	1.18437e-05	related to PGC1 - phosphatidyl glycerol phospholipase C	IPR004129 Glycerophosphoryl diester phosphodiesterase	NS		Rbf1 r	yes
	UMAG_11919		1.50576	1.35096e-05	5.50687e-05	related to NADP-dependent malic enzyme	IPR012301 Malic enzyme, N-terminal	NS		Rbf1 r	yes
	UMAG_10958		1.50529	1.62528e-05	6.56202e-05	related to kinetochore associated 2 (HEC)	IPR005550 HEC/Ndc80p	N
	UMAG_10290		1.50528	1.77919e-06	8.15902e-06	probable AGX1 - alanine-glyoxylate transaminase	IPR015424 Pyridoxal phosphate-dependent transferase, major domain	NS
	UMAG_06276		1.50481	3.95744e-05	0.000148557	uncharacterized protein	IPR019404 Mediator complex, subunit Med11	NS			yes
	UMAG_11178		1.50342	0.000545994	0.00165358	related to U2 small nuclear ribonucleoprotein B	IPR024888 U1 small nuclear ribonucleoprotein A/U2 small nuclear ribonucleoprotein B'	NS
	UMAG_05900		1.50319	8.78175e-05	0.000310587	probable HMT1 - hnRNP arginine N-methyltransferase	IPR025799 Protein arginine N-methyltransferase	NS
	UMAG_01318		1.50314	8.09212e-06	3.4007e-05	probable 40S ribosomal protein S12	IPR000530 Ribosomal protein S12e	C
	UMAG_04424		1.50272	0.00792769	0.0184075	uncharacterized protein		NS
	UMAG_00467		1.50242	0.000130036	0.000444837	uncharacterized protein	IPR001138 Zn(2)-C6 fungal-type DNA-binding domain				yes
	UMAG_11130		1.50155	3.0031e-06	1.33741e-05	uncharacterized protein	IPR003736 Phenylacetic acid degradation-related domain
	UMAG_11822		1.50013	2.51904e-05	9.8257e-05	probable MRPL23 - mitochondrial ribosomal protein, large subunit	IPR005822 Ribosomal protein L13	M
	UMAG_11656		-1.50017	2.00303e-05	7.95002e-05	uncharacterized protein	IPR004861 Protein-tyrosine phosphatase, SIW14-like	NS
	UMAG_10969		-1.50096	4.53286e-06	1.9774e-05	uncharacterized protein	IPR001452 Src homology-3	NS
	UMAG_10431		-1.50108	4.47807e-05	0.000166535	uncharacterized protein	IPR013069 BTB/POZ	NS
	UMAG_02151		-1.50197	8.04818e-05	0.000285685	related to 2,5-diketo-D-gluconic acid reductase	IPR001395 Aldo/keto reductase	NS
	UMAG_01550		-1.50218	4.59681e-06	2.00119e-05	related to DRE2 - component of the Fe-S protein assembly machinery	IPR007785 Cytokine-induced anti-apoptosis inhibitor 1	NS
	UMAG_11191		-1.50287	1.80347e-05	7.20858e-05	related to phenylacetyl-CoA ligase	IPR000873 AMP-dependent synthetase/ligase			Rbf1 s
	UMAG_03783		-1.503	5.28345e-05	0.000193936	uncharacterized protein	IPR013069 BTB/POZ	NS
	UMAG_02920		-1.50482	0.0013509	0.00376224	related to TFIIIC subunit, 55 kDa (transcription initiation factor)	IPR013078 Histidine phosphatase superfamily, clade-1	NS
	UMAG_03906		-1.50532	8.6843e-06	3.6271e-05	uncharacterized protein	IPR003123 Vacuolar sorting protein 9	NS			yes
	UMAG_02533		-1.50617	0.00020502	0.000677445	uncharacterized protein		SP	effector?		yes
	UMAG_11751		-1.50748	2.4707e-05	9.67048e-05	related to VNX1 - Calcium/H+ antiporter	IPR004837 Sodium/calcium exchanger membrane region	Mb
	UMAG_00971		-1.50952	0.000198679	0.000658095	uncharacterized protein	IPR000690 Zinc finger, C2H2-type matrin
	UMAG_05970		-1.51008	1.31436e-06	6.13096e-06	related to aldehyde dehydrogenase	IPR015590 Aldehyde dehydrogenase domain	NS
	UMAG_10532		-1.51018	1.30877e-06	6.1091e-06	related to polyketide synthase required for biosynthesis of fumonisin mycotoxins	IPR006406 Nicotinate phosphoribosyltransferase	NS
	UMAG_03286		-1.51021	4.15052e-07	2.04424e-06	related to MYO1 - myosin-1 isoform (type II myosin) heavy chain	IPR001609 Myosin head, motor domain	NS			yes
	UMAG_03929		-1.51113	0.000889972	0.00256268	uncharacterized protein	IPR007667 Hypoxia induced protein, domain	Mb			yes
	UMAG_02527		-1.51197	2.18471e-07	1.11486e-06	UDP-glucose:sterol glucosyltransferase Ugt53A1	IPR004276 Glycosyl transferase, family 28	C			yes
	UMAG_01122		-1.51371	2.80745e-06	1.25604e-05	related to HCS1 - DNA helicase A	IPR003593 AAA+ ATPase, core
	UMAG_03818		-1.51379	0.00156418	0.00431024	uncharacterized protein		SP	effector?
	UMAG_03898		-1.51477	2.0085e-07	1.02864e-06	related to RAD2 - structure-specific nuclease of the nucleotide excision repairosome	IPR006084 DNA repair protein (XPGC)/yeast Rad	NS
	UMAG_01913		-1.51506	0.000157933	0.000532219	uncharacterized protein		NS
	UMAG_10487		-1.51701	2.77155e-05	0.000107	probable ubiquitin-conjugating enzyme E2	IPR023313 Ubiquitin-conjugating enzyme, active site	NS
	UMAG_12329		-1.51788	1.53428e-05	6.21682e-05	uncharacterized protein	IPR019318 Guanine nucleotide exchange factor, Ric8	NS			yes
	UMAG_02146		-1.51941	9.84345e-07	4.6491e-06	related to GABA permease	IPR004840 Amino acid permease, conserved site	Mb
	UMAG_02655		-1.52039	3.27664e-05	0.000125006	related to RNA binding motif protein	IPR000467 G-patch domain	NS
	UMAG_06056		-1.52078	4.73903e-05	0.000175951	uncharacterized protein	IPR001781 Zinc finger, LIM-type	NS
	UMAG_00991		-1.52318	2.75175e-07	1.38547e-06	uncharacterized protein		NS
	UMAG_01271		-1.52358	1.21957e-06	5.71633e-06	related to NAM8 - meiotic recombination protein		NS
	UMAG_10103		-1.52472	3.57268e-07	1.7725e-06	uncharacterized protein
	UMAG_01466		-1.52493	2.66746e-05	0.000103452	related to acyl-coa dehydrogenase, long-chain specific precursor	IPR006089 Acyl-CoA dehydrogenase, conserved site			Rbf1 r	yes
	UMAG_05828		-1.52526	6.62924e-06	2.82795e-05	uncharacterized protein (N-terminal fragment)	IPR003653 Peptidase C48, SUMO/Sentrin/Ubl1	NS			yes
	UMAG_04961		-1.52666	9.56172e-08	5.10184e-07	uncharacterized protein	IPR001849 Pleckstrin homology domain	NS		Rbf1 r	yes
	UMAG_01860		-1.52699	0.000448637	0.00138216	related to PTH2 - aminoacyl-tRNA hydrolase	IPR023476 Peptidyl-tRNA hydrolase II domain
	UMAG_11319		-1.52748	5.86775e-06	2.52211e-05	probable SEC14 - phosphatidylinositol(PI)/phosphatidylcholine(PC) transfer protein	IPR001251 CRAL-TRIO domain
	UMAG_03657		-1.52752	5.34206e-07	2.59903e-06	uncharacterized protein	IPR002123 Phospholipid/glycerol acyltransferase	Mb
	UMAG_10265		-1.52806	5.87131e-06	2.52211e-05	uncharacterized protein	IPR016964 Transmembrane protein 6/97	Mb
	UMAG_06066		-1.52866	2.85251e-06	1.27368e-05	uncharacterized protein	IPR025202 Phospholipase D-like domain	NS
	UMAG_05981		-1.52954	0.00199611	0.005391	related to TPO1 - Vacuolar polyamine-H+ antiporter	IPR007114 Major facilitator superfamily	Mb
	UMAG_06213		-1.52981	1.65171e-06	7.62594e-06	uncharacterized protein		NS
	UMAG_03658		-1.53102	2.51407e-06	1.13075e-05	uncharacterized protein	IPR003378 Fringe-like	Mb		Rbf1 s	yes
	UMAG_06251	kin3	-1.53127	1.86119e-06	8.50062e-06	Kinesin-3 motor protein	IPR001752 Kinesin, motor domain				yes
	UMAG_05355		-1.532	7.0697e-06	3.00263e-05	related to acyl-CoA sterol acyltransferase	IPR004299 Membrane bound O-acyl transferase, MBOAT	Mb		Rbf1 r
	UMAG_10976		-1.53472	0.000278366	0.000898368	uncharacterized protein	IPR002885 Pentatricopeptide repeat	M
	UMAG_00360		-1.53573	4.7568e-06	2.06158e-05	uncharacterized protein		NS			yes
	UMAG_10554		-1.53642	0.00212357	0.00570254	uncharacterized protein		SP	eff cluster 19A
	UMAG_10582		-1.53647	6.47102e-06	2.76567e-05	uncharacterized protein		Mb
	UMAG_02591		-1.53783	2.32222e-06	1.04933e-05	related to Double-strand-break repair protein rad21	IPR023093 Rad21/Rec8-like protein, C-terminal	N			yes
	UMAG_01923		-1.53794	6.71736e-05	0.000241221	uncharacterized protein	IPR003673 CoA-transferase family III	NS			yes
	UMAG_01014		-1.53862	4.80487e-07	2.34609e-06	uncharacterized protein	IPR013766 Thioredoxin domain	SP		Rbf1 s	yes
	UMAG_10598		-1.54079	1.13458e-06	5.33637e-06	probable nucleoside-diphosphate kinase	IPR001564 Nucleoside diphosphate kinase	C
	UMAG_01237		-1.5411	6.53711e-06	2.79216e-05	uncharacterized protein		SP	eff cluster 2A		yes
	UMAG_00478		-1.54355	0.000109536	0.000380073	uncharacterized protein		NS			yes
	UMAG_00215		-1.54436	3.24034e-07	1.61707e-06	probable PRO1 - glutamate 5-kinase	IPR019797 Glutamate 5-kinase, conserved site	C
	UMAG_00144		-1.54505	3.89575e-06	1.71247e-05	uncharacterized protein	IPR000782 FAS1 domain	SP		Rbf1 s
	UMAG_00721		-1.54512	9.50004e-06	3.94595e-05	related to MAPKK kinase	IPR002290 Serine/threonine- / dual-specificity protein kinase, catalytic domain	NS		Rbf1 and b	yes
	UMAG_10104		-1.54527	0.000409175	0.0012774	probable GCY1 - galactose-induced protein of aldo/keto reductase family	IPR001395 Aldo/keto reductase	NS			yes
	UMAG_11232		-1.54577	1.62188e-06	7.50353e-06	probable Actin	IPR004001 Actin, conserved site	NS			yes
	UMAG_11231		-1.546	2.49021e-06	1.12076e-05	probable bifunctional protein (related to glutathione S-transferase/ probable histidinol dehydrogenase)	IPR010987 Glutathione S-transferase, C-terminal-like	C
	UMAG_12176		-1.5461	0.00322731	0.00831577	uncharacterized protein	IPR002483 Splicing factor PWI
	UMAG_00692		-1.54703	0.00196369	0.00531826	uncharacterized protein		SP	effector?
	UMAG_12249		-1.54784	0.000252421	0.000821274	uncharacterized protein		Mb
	UMAG_03837		-1.54905	3.47002e-05	0.000131644	KH domain protein	IPR004087 K Homology domain	NS
	UMAG_03141		-1.54906	1.41354e-05	5.75507e-05	related to EXO1 - exonuclease which interacts with Msh2p	IPR020045 5'-3' exonuclease, C-terminal domain	NS
	UMAG_01357		-1.55019	0.000439351	0.00135972	uncharacterized protein	IPR023476 Peptidyl-tRNA hydrolase II domain	NS
	UMAG_05961		-1.55143	1.55617e-06	7.21921e-06	probable alpha-methylacyl-coa racemase	IPR003673 CoA-transferase family III	NS
	UMAG_06012		-1.55225	0.00858603	0.0197003	probable general amino acid permease	IPR004841 Amino acid permease domain	Mb			yes
	UMAG_05507		-1.55241	0.00580119	0.0140066	uncharacterized protein	IPR002347 Glucose/ribitol dehydrogenase				yes
	UMAG_00454		-1.55279	1.22024e-07	6.44498e-07	related to MCD4 - sporulation protein	IPR017850 Alkaline-phosphatase-like, core domain	Mb
	UMAG_02799		-1.55319	9.19177e-06	3.82493e-05	related to phosphatidylserine decarboxylase	IPR005221 Phosphatidylserine decarboxylase	NS
	UMAG_12080		-1.55415	1.26796e-06	5.93491e-06	related to PNS1 - Protein of unknown function	IPR007603 Choline transporter-like	Mb			yes
	UMAG_11945		-1.55419	1.01516e-06	4.78464e-06	probable hexokinase	IPR001312 Hexokinase	NS
	UMAG_10023		-1.55425	5.48236e-06	2.36396e-05	high-affinity iron permease Fer2	IPR004923 Iron permease FTR1	Mb
	UMAG_10149		-1.55428	7.94572e-05	0.00028244	related to CIRBP - glycine-rich RNA-binding protein
	UMAG_01064		-1.55447	0.00127793	0.00358254	related to 30S ribosomal protein S16	IPR000307 Ribosomal protein S16	NS
	UMAG_01030		-1.55466	7.03865e-08	3.81256e-07	uncharacterized protein	IPR013256 Chromatin SPT2				yes
	UMAG_11239		-1.55482	8.52491e-07	4.06596e-06	uncharacterized protein	IPR001138 Zn(2)-C6 fungal-type DNA-binding domain				yes
	UMAG_05831		-1.55488	0.00393002	0.00995263	probable heat-shock protein hsp60	IPR001844 Chaperonin Cpn60	C
	UMAG_03874		-1.55666	1.31689e-06	6.13853e-06	uncharacterized protein	IPR003591 Leucine-rich repeat, typical subtype	NS			yes
	UMAG_11991		-1.55691	2.41993e-07	1.22659e-06	uncharacterized protein		Mb			yes
	UMAG_01209		-1.55807	0.000229329	0.000751549	probable SSC1 - mitochondrial HSP70 member	IPR013126 Heat shock protein 70 family	M
	UMAG_11970		-1.55888	9.10722e-07	4.31338e-06	uncharacterized protein		NS		Rbf1 r
	UMAG_02895		-1.55957	7.14614e-06	3.0332e-05	related to ERG27 - 3-keto sterol reductase	IPR016040 NAD(P)-binding domain	NS
	UMAG_00578	bW1	-1.55961	1.11846e-07	5.92581e-07	b mating type locus, bW1 allele	IPR001356 Homeodomain	N
	UMAG_06215		-1.56048	4.50589e-08	2.48226e-07	related to protein ste16	IPR011072 HR1 rho-binding repeat
	UMAG_11230		-1.56079	8.13576e-07	3.88581e-06	related to protein disulfide isomerase Pig2	IPR006662 Thioredoxin-related	SP
	UMAG_10302		-1.56257	0.000337998	0.0010719	uncharacterized protein	IPR025390 Domain of unknown function DUF2407 C-terminal	Mb
	UMAG_03201		-1.56317	8.91342e-07	4.23341e-06	uncharacterized protein		SP	eff cluster 8A
	UMAG_05402		-1.56402	2.74516e-05	0.000106162	related to DOA1 - involved in ubiquitin-dependent proteolysis	IPR015155 PLAA family ubiquitin binding, PFU	NS
	UMAG_03244		-1.56608	4.11136e-05	0.000153994	uncharacterized protein	IPR019787 Zinc finger, PHD-finger	NS
	UMAG_04553		-1.56628	0.00328095	0.0084315	related to growth hormone inducible transmembrane protein	IPR006214 Bax inhibitor 1-related	Mb
	UMAG_01777		-1.56658	9.21059e-05	0.000324571	related to mannose-P-dolichol utilization defect 1 protein	IPR016817 Mannose-P-dolichol utilization defect 1 protein	Mb
	UMAG_06186		-1.56719	1.82324e-06	8.33852e-06	related to oxidoreductase, short-chain dehydrogenase/reductase	IPR002347 Glucose/ribitol dehydrogenase
	UMAG_00223		-1.56855	0.00669058	0.0158662	related to aquaporin	IPR023271 Aquaporin-like	Mb
	UMAG_03676		-1.56917	9.06817e-07	4.29788e-06	related to RAD54 - DNA-dependent ATPase of the Snf2p family	IPR014001 Helicase, superfamily 1/2, ATP-binding domain	N			yes
	UMAG_10493		-1.56935	1.38007e-07	7.23816e-07	related to aminopeptidase	IPR007484 Peptidase M28	SP
	UMAG_01540		-1.57161	0.000302156	0.000966254	related to FMO1 - flavin-containing monooxygenase		NS
	UMAG_03760		-1.57166	1.10494e-08	6.42606e-08	related to Phosphatidylinositol-3,4,5-trisphosphate 3-phosphatase PTEN	IPR014019 Phosphatase tensin type	NS		Rbf1 r	yes
	UMAG_06393		-1.57272	0.000379364	0.00118816	related to YOP1 - Ypt-interacting protein	IPR004345 TB2/DP1/HVA22-related protein	Mb
	UMAG_10719		-1.57307	1.43843e-07	7.51552e-07	uncharacterized protein	IPR023210 NADP-dependent oxidoreductase domain
	UMAG_03114	mat1	-1.57309	0.00212162	0.00570048	Acetyltransferase involved in MEL production	IPR023213 Chloramphenicol acetyltransferase-like domain	NS		Rbf1 s	yes
	UMAG_05027		-1.57446	0.00132285	0.00369016	uncharacterized protein		SP	effector?
	UMAG_10833		-1.575	1.42434e-08	8.18544e-08	related to histone acetyltransferase 3 (myst)	IPR011011 Zinc finger, FYVE/PHD-type	N
	UMAG_03143		-1.57635	0.00445373	0.0110926	uncharacterized protein	IPR013740 Redoxin	NS
	UMAG_01858		-1.57676	0.000134247	0.000457856	related to CAR1 - Arginase	IPR006035 Ureohydrolase	SP
	UMAG_05118		-1.57679	1.02906e-07	5.47784e-07	uncharacterized protein		NS
	UMAG_03088		-1.57718	1.64967e-05	6.6447e-05	uncharacterized protein		Mb
	UMAG_02667		-1.57767	1.81242e-07	9.34717e-07	probable Succinyl-CoA:3-ketoacid-coenzyme A transferase, mitochondrial precursor	IPR014388 3-oxoacid CoA-transferase	M		Rbf1 r
	UMAG_11601		-1.57854	2.82633e-07	1.41986e-06	related to LSP1 - primary component of eisosomes		NS			yes
	UMAG_04544		-1.57987	4.46728e-07	2.18913e-06	uncharacterized protein		NS		Rbf1 r
	UMAG_05162		-1.57996	6.41862e-07	3.09838e-06	probable ADE6 - phosphoribosylformyl glycinamidine synthetase	IPR010073 Phosphoribosylformylglycinamidine synthase	C
	UMAG_02198		-1.58027	4.25147e-06	1.8604e-05	uncharacterized protein	IPR016181 Acyl-CoA N-acyltransferase	NS			yes
	UMAG_11979		-1.58047	0.000251525	0.000818753	uncharacterized protein (C-terminal fragment)
	UMAG_01077		-1.58114	1.30616e-06	6.10109e-06	putative protein		NS			yes
	UMAG_04738		-1.58222	2.63146e-08	1.48336e-07	related to X-Pro aminopeptidase II	IPR000994 Peptidase M24, structural domain	NS			yes
	UMAG_12269		-1.58314	2.27385e-06	1.02953e-05	related to CYB2 - lactate dehydrogenase cytochrome b2	IPR012133 Alpha-hydroxy acid dehydrogenase, FMN-dependent	NS			yes
	UMAG_04991		-1.58328	3.11905e-07	1.55884e-06	related to Serine/threonine protein kinase	IPR008271 Serine/threonine-protein kinase, active site	NS
	UMAG_05984		-1.58389	1.90838e-07	9.79741e-07	probable glutamate dehydrogenase, NAD(+)-specific	IPR016210 Glutamate dehydrogenase, NAD-dependent	NS			yes
	UMAG_02196		-1.58434	4.25594e-06	1.86115e-05	uncharacterized protein		SP	eff cluster 5A		yes
	UMAG_01883		-1.58472	5.79447e-07	2.80908e-06	uncharacterized protein	IPR012336 Thioredoxin-like fold	NS
	UMAG_01055		-1.58505	0.00121996	0.00343562	uncharacterized protein
	UMAG_05299		-1.58506	3.12458e-05	0.000119676	uncharacterized protein
	UMAG_06151		-1.58544	1.36997e-07	7.19102e-07	uncharacterized protein	IPR002848 Translin	NS			yes
	UMAG_02619		-1.58566	2.99334e-07	1.50043e-06	related to TAF2 - component of TFIID complex	IPR001487 Bromodomain	C
	UMAG_01040		-1.58707	5.23482e-05	0.000192567	probable 4-aminobutyrate aminotransferase	IPR005814 Aminotransferase class-III	C
	UMAG_06200		-1.5875	2.21531e-08	1.25713e-07	related to Peroxisomal assembly protein PEX3	IPR006966 Peroxin-3	Mb			yes
	UMAG_10003		-1.59043	3.93903e-08	2.17883e-07	uncharacterized protein	IPR000612 Proteolipid membrane potential modulator	SP
	UMAG_12267		-1.59103	1.93994e-08	1.10735e-07	related to IST2 - Plasma membrane protein that may be involved in osmotolerance	IPR007632 Anoctamin/TMEM 16	Mb		Rbf1 r
	UMAG_00664		-1.59189	1.58973e-07	8.28688e-07			SP	effector?
	UMAG_00957		-1.59195	3.44208e-07	1.71146e-06	related to serine/threonine-protein kinase	IPR000719 Protein kinase, core	NS			yes
	UMAG_11798		-1.5925	3.68233e-08	2.04684e-07	related to PCL5 - cyclin	IPR013922 Cyclin PHO80-like	NS
	UMAG_04927		-1.59308	0.000514403	0.00156699	related to PSF1 - subunit of the GINS complex	IPR005339 GINS complex, subunit Psf1	NS
	UMAG_03830		-1.59573	1.90737e-06	8.70565e-06	uncharacterized protein	IPR001547 Glycoside hydrolase, family 5	Mb
	UMAG_02879		-1.59607	6.92818e-06	2.94621e-05	uncharacterized protein		NS
	UMAG_10726		-1.59632	2.82171e-08	1.58666e-07	related to YPD1 - two-component phosphorelay intermediate	IPR008207 Signal transduction histidine kinase, phosphotransfer (Hpt) domain	NS			yes
	UMAG_10152		-1.59691	2.24972e-07	1.14373e-06	cytokinesis protein Don1	IPR001849 Pleckstrin homology domain	NS			yes
	UMAG_11702		-1.59723	1.03376e-05	4.27551e-05	uncharacterized protein	IPR004148 BAR domain	NS
	UMAG_02259		-1.59782	4.61084e-06	2.00601e-05	uncharacterized protein	IPR024395 CLASP N-terminal domain	NS			yes
	UMAG_12216		-1.59856	2.30352e-05	9.07896e-05	related to Mig1 protein		SP	effector
	UMAG_05259		-1.59869	7.66366e-06	3.23064e-05	uncharacterized protein	IPR006076 FAD dependent oxidoreductase	Mb
	UMAG_00029		-1.59881	9.10801e-05	0.000321456	probable myo-inositol oxygenase	IPR007828 Inositol oxygenase	NS			yes
	UMAG_05893		-1.59889	5.85351e-08	3.18842e-07	related to AYR1 - NADPH-dependent 1-acyl dihydroxyacetone phosphate reductase	IPR002347 Glucose/ribitol dehydrogenase	NS
	UMAG_00394		-1.59916	1.66058e-07	8.60334e-07	uncharacterized protein		NS
	UMAG_06507		-1.59993	1.88581e-05	7.51999e-05	uncharacterized protein		NS
	UMAG_01771		-1.60209	0.000192516	0.000639241	uncharacterized protein	IPR003781 CoA-binding	NS
	UMAG_00105		-1.6021	5.9305e-05	0.000215588	iron transport multicopper oxidase	IPR001117 Multicopper oxidase, type 1	SP
	UMAG_05325		-1.60222	0.00122326	0.00344349	uncharacterized protein		NS		Rbf1 r	yes
	UMAG_11440		-1.60327	4.38107e-06	1.91341e-05	uncharacterized protein	IPR001680 WD40 repeat	N/RE			yes
	UMAG_01374	pit1	-1.60364	5.91475e-08	3.21662e-07	Pit1		Mb			yes
	UMAG_04748		-1.6052	4.59683e-08	2.5303e-07	putative protein					yes
	UMAG_12081		-1.60539	1.1224e-05	4.61961e-05	uncharacterized protein		NS			yes
	UMAG_02123		-1.60605	7.73945e-09	4.60365e-08	related to HRQ1 - putative RecQ helicase	IPR014001 Helicase, superfamily 1/2, ATP-binding domain	N
	UMAG_02242		-1.6062	1.7042e-06	7.84163e-06	related to translation initiation protein SUA5	IPR010923 Translation factor, SUA5 type	NS			yes
	UMAG_12004		-1.60749	8.16157e-08	4.39275e-07	related to CRZ1 - activator of stress genes	IPR007087 Zinc finger, C2H2-type	NS			yes
	UMAG_12052	bE1	-1.60907	7.64473e-07	3.65901e-06	b mating type locus, bE1 allele	IPR001356 Homeodomain
	UMAG_05014		-1.60934	1.28114e-08	7.41901e-08	related to Serine/threonine kinase	IPR020635 Tyrosine-protein kinase, catalytic domain	NS			yes
	UMAG_11516		-1.61003	0.00250265	0.00661687	uncharacterized protein	IPR011701 Major facilitator superfamily	Mb
	UMAG_05571		-1.61116	1.24578e-05	5.0873e-05	related to alpha/beta hydrolase	IPR000073 Alpha/Beta hydrolase fold-1	NS
	UMAG_02575		-1.61341	9.83525e-06	4.08019e-05	related to toxD gene	IPR002085 Alcohol dehydrogenase superfamily, zinc-containing				yes
	UMAG_06489		-1.61348	0.00118034	0.00332681	uncharacterized protein	IPR008854 TPMT family
	UMAG_06211		-1.61387	2.03605e-09	1.28427e-08	related to 80 kDa nuclear cap binding protein	IPR003890 MIF4G-like, type 3	C/N
	UMAG_05731	cmu1	-1.61506	3.34262e-07	1.66689e-06	Cmu1 secreted chorismate mutase	IPR008238 Chorismate mutase, AroQ class, eukaryotic type	SP	effector	Rbf1 s	yes
	UMAG_02475	stp1	-1.61738	2.6236e-07	1.32193e-06	Stp1		SP	eff cluster 5B
	UMAG_06479		-1.61824	4.92001e-06	2.1296e-05	uncharacterized protein		NS
	UMAG_04474		-1.62063	1.2937e-08	7.48538e-08	Guanine nucleotide-binding protein alpha-3 subunit	IPR011025 G protein alpha subunit, helical insertion				yes
	UMAG_02152		-1.62311	0.000107279	0.000372623	uncharacterized protein		NS
	UMAG_05928		-1.62538	9.48663e-05	0.000333778	uncharacterized protein		SP	effector?		yes
	UMAG_05612		-1.62614	4.21718e-05	0.000157437	related to proline transport helper PTH1	IPR015222 Mitochondrial matrix Mmp37	M
	UMAG_11219		-1.62727	3.5798e-09	2.20073e-08	related to TLG2 - member of the syntaxin family of t-SNAREs	IPR000727 Target SNARE coiled-coil region	Mb
	UMAG_05938		-1.62754	5.79834e-05	0.000211236	related to Pirin	IPR012093 Pirin	N			yes
	UMAG_02243		-1.62759	7.7435e-06	3.26227e-05	uncharacterized protein		Mb			yes
	UMAG_10809		-1.62856	0.000444972	0.00137399	uncharacterized protein		NS
	UMAG_02331		-1.62862	2.0429e-07	1.04485e-06	MAP kinase	IPR000719 Protein kinase, catalytic domain	NS		Rbf1 s
	UMAG_12276		-1.62883	6.34496e-05	0.000228695	uncharacterized protein		NS
	UMAG_10400		-1.62901	1.95161e-05	7.75958e-05	related to triose phosphate/3-phosphoglycerate/phosphate translocator	IPR004853 Domain of unknown function DUF250	Mb
	UMAG_00645		-1.63074	7.97692e-09	4.72833e-08	uncharacterized protein	IPR008936 Rho GTPase activation protein	NS
	UMAG_02640		-1.63207	9.19313e-05	0.000324124	uncharacterized protein	IPR001452 Src homology-3 domain	SP		Rbf1 s
	UMAG_03293		-1.63221	8.17319e-08	4.39552e-07	related to DNF1 - protein transporter	IPR001757 ATPase, P-type, K/Mg/Cd/Cu/Zn/Na/Ca/Na/H-transporter	Mb			yes
	UMAG_02768		-1.63224	0.00319305	0.00824315	uncharacterized protein	IPR010357 Protein of unknown function DUF953, thioredoxin-like	NS			yes
	UMAG_10477		-1.63227	1.9347e-05	7.70136e-05	uncharacterized protein	IPR006569 RNA polymerase II, large subunit, CTD	NS
	UMAG_15028		-1.63239	9.04116e-08	4.8393e-07	probable arginine-specific carbamoyl-phosphate synthetase, ammonia chain	IPR006275 Carbamoyl-phosphate synthase, large subunit	NS			yes
	UMAG_06098		-1.63259	4.9928e-08	2.74381e-07	related to extracellular elastinolytic metalloproteinase precursor	IPR001842 Peptidase M36, fungalysin	SP
	UMAG_00042		-1.63294	2.53585e-06	1.13979e-05	related to L-serine dehydratase 1	IPR005131 Serine dehydratase beta chain	M
	UMAG_06040		-1.63303	4.61826e-09	2.80108e-08	uncharacterized protein	IPR007087 Zinc finger, C2H2	NS			yes
	UMAG_11598		-1.63513	2.39348e-05	9.39535e-05	related to oxidoreductase, aldo/keto reductase family	IPR001395 Aldo/keto reductase	NS			yes
	UMAG_02224		-1.63624	1.72342e-09	1.09521e-08	uncharacterized protein	IPR001594 Zinc finger, DHHC-type, palmitoyltransferase	Mb			yes
	UMAG_02707		-1.63631	0.000230024	0.000753462	uncharacterized protein		Mb
	UMAG_01532		-1.63632	6.45987e-09	3.87649e-08	uncharacterized protein	IPR000467 G-patch domain	NS
	UMAG_02156		-1.6373	0.000324051	0.0010311	uncharacterized protein	IPR016181 Acyl-CoA N-acyltransferase	NS
	UMAG_02724		-1.63737	2.1718e-09	1.36608e-08	uncharacterized protein	IPR007275 YTH domain	NS			yes
	UMAG_06048		-1.64071	1.19431e-06	5.60566e-06	related to methionine-R-sulfoxide reductase		NS
	UMAG_04091		-1.6408	1.72111e-08	9.85753e-08	uncharacterized protein	IPR000477 Reverse transcriptase	NS
	UMAG_02037		-1.64081	4.65864e-07	2.28125e-06	probable HXT5 - Hexose transporter	IPR020846 Major facilitator superfamily domain	Mb			yes
	UMAG_05929		-1.64135	1.97205e-06	8.97671e-06	uncharacterized protein		SP	effector?		yes
	UMAG_06239		-1.64153	6.46137e-07	3.1168e-06	related to phosphatidylinositol 3-phosphate 5-kinase	IPR023610 Phosphatidylinositol-4-phosphate 5-kinase	NS			yes
	UMAG_04423		-1.64269	6.354e-08	3.44721e-07	related to potassium transporter TRK-1	IPR004773 Potassium transport protein, high-affinity	Mb
	UMAG_00094		-1.64273	2.10063e-06	9.5492e-06	related to NonF protein, involved in nonactin biosynthesis	IPR002818 ThiJ/PfpI	NS
	UMAG_04290		-1.64296	3.87918e-08	2.14922e-07	Chitin synthase 2	IPR004834 Chitin synthase	Mb
	UMAG_11255		-1.64372	5.11201e-05	0.000188664	uncharacterized protein				Rbf1 s
	UMAG_01114		-1.64592	4.64213e-06	2.01833e-05	uncharacterized protein		Mb			yes
	UMAG_10986		-1.65087	5.15356e-08	2.82302e-07	putative protein	IPR007274 Ctr copper transporter	Mb
	UMAG_00657		-1.65251	2.31448e-09	1.45179e-08	related to RAD7 - nucleotide excision repair protein	IPR006553 Leucine-rich repeat, cysteine-containing subtype	N
	UMAG_03753		-1.65254	5.204e-05	0.000191746	uncharacterized protein		SP	eff cluster 10A
	UMAG_10852		-1.65265	1.63504e-07	8.49047e-07	related to MET30 - involved in regulation of sulfur assimilation genes and cell cycle progression	IPR001680 WD40 repeat	NS			yes
	UMAG_01388		-1.65394	8.46123e-09	4.99794e-08	uncharacterized protein	IPR019410 Nicotinamide N-methyltransferase-like	NS			yes
	UMAG_11340		-1.65407	1.27571e-05	5.2064e-05	probable QRI8 - E2 ubiquitin-conjugating enzyme	IPR023313 Ubiquitin-conjugating enzyme, active site	NS
	UMAG_04343		-1.65504	1.04412e-07	5.5493e-07	related to fruiting body protein SC7 precursor	IPR001283 Allergen V5/Tpx-1 related	SP
	UMAG_11428		-1.65683	1.33552e-08	7.70765e-08	probable NAM7 - nonsense-mediated mRNA decay protein, ATP-dependent RNA helicase	IPR018999 RNA helicase UPF1, UPF2-interacting domain	C
	UMAG_06513		-1.65689	0.0035874	0.00913952	uncharacterized protein		NS
	UMAG_05771		-1.65714	1.7018e-07	8.80343e-07	related to aimless RasGEF (aleA)	IPR008937 Ras guanine nucleotide exchange factor	NS			yes
	UMAG_10693		-1.66137	8.15321e-08	4.39173e-07	uncharacterized protein					yes
	UMAG_10981		-1.66148	2.09324e-09	1.31789e-08	uncharacterized protein (C-terminal fragment)
	UMAG_03713		-1.66469	0.00743292	0.0173776	uncharacterized protein		NS
	UMAG_11033		-1.66513	6.98443e-06	2.96827e-05	uncharacterized protein		NS
	UMAG_06084		-1.66572	0.000622442	0.00185856	uncharacterized protein	IPR000791 GPR1/FUN34/yaaH	Mb
	UMAG_04771		-1.66642	2.3321e-10	1.60364e-09	related to KHA1 - Putative K+/H+ antiporter	IPR006153 Cation/H+ exchanger	Mb		Rbf1 s
	UMAG_00182		-1.66898	0.000664205	0.00197323	related to Lipase 2 precursor	IPR002018 Carboxylesterase, type B	SP			yes
	UMAG_03864		-1.67096	8.89823e-07	4.22915e-06	related to GTPase-activating protein beta-chimerin	IPR008936 Rho GTPase activation protein	NS			yes
	UMAG_05218		-1.671	6.29241e-09	3.78269e-08	related to EFR3 - protein required for Stt4-containing phosphoinositide kinase patch assembly					yes
	UMAG_06045		-1.67181	9.80835e-10	6.35809e-09	probable urease	IPR002019 Urease, beta subunit	NS			yes
	UMAG_00647		-1.67214	9.14607e-05	0.000322632	uncharacterized protein	IPR009686 Senescence/spartin-associated	NS
	UMAG_15022		-1.67317	4.15716e-09	2.53046e-08	related to pre-mrna splicing factor srp55	IPR012677 Nucleotide-binding, alpha-beta plait	NS			yes
	UMAG_11790		-1.67334	4.05556e-08	2.23963e-07	related to Hook protein	IPR008636 HOOK	NS
	UMAG_05953		-1.67513	0.00026088	0.000845961	uncharacterized protein		SP	effector?		yes
	UMAG_01599		-1.67612	0.00128028	0.00358764	related to ECI1 - delta3-cis-delta2-trans-enoyl-CoA isomerase	IPR001753 Crotonase, core	Mb
	UMAG_00756		-1.67714	2.65515e-08	1.49548e-07	probable GDI1 - GDP dissociation inhibitor	IPR018203 GDP dissociation inhibitor	NS
	UMAG_12301		-1.6776	2.58446e-08	1.45808e-07	uncharacterized protein		NS
	UMAG_00120		-1.68068	6.098e-05	0.000220849	related to PTC7 - type 2C protein phosphatase	IPR001932 Protein phosphatase 2C-like	NS
	UMAG_02565		-1.68212	0.0055644	0.0135022	uncharacterized protein	IPR001584 Integrase, catalytic core
	UMAG_02523		-1.68311	9.26631e-09	5.45924e-08	related to Endoglucanase 1 precursor	IPR000334 Glycoside hydrolase, family 45	SP
	UMAG_05495		-1.68311	3.60702e-07	1.78823e-06	uncharacterized protein	IPR014733 Barwin-like endoglucanase	SP			yes
	UMAG_05399		-1.68465	0.00193908	0.00525579	uncharacterized protein
	UMAG_11284		-1.68481	1.10202e-08	6.41456e-08	related to glycogenin-2 beta	IPR002495 Glycosyl transferase, family 8	NS			yes
	UMAG_05142		-1.68617	5.52823e-08	3.01608e-07	related to ATG4 - essential for autophagy	IPR005078 Peptidase C54	NS			yes
	UMAG_11677		-1.68798	5.79937e-06	2.4959e-05	related to serine/threonine protein kinase	IPR000719 Protein kinase, catalytic domain	NS
	UMAG_15076		-1.6922	0.00630422	0.0150657	uncharacterized protein		NS			yes
	UMAG_02031		-1.69487	0.0050607	0.0124401	uncharacterized protein	IPR000639 Epoxide hydrolase-like	NS
	UMAG_03234		-1.69571	6.90124e-09	4.12676e-08	related to CDC5 - Serine/threonine-protein kinase	IPR008271 Serine/threonine-protein kinase, active site	C
	UMAG_02114		-1.69721	3.02085e-09	1.86556e-08	uncharacterized protein	IPR001375 Peptidase S9, prolyl oligopeptidase, catalytic domain	NS			yes
	UMAG_10672		-1.69837	4.79741e-06	2.07786e-05	uncharacterized protein		NS
	UMAG_03620		-1.69892	2.22518e-07	1.13381e-06	related to Regulatory protein alcR	IPR001138 Zn(2)-C6 fungal-type DNA-binding domain	N
	UMAG_00171		-1.70117	2.82483e-07	1.41986e-06	uncharacterized protein
	UMAG_01787		-1.70185	0.000877513	0.00253003	related to homocysteine S-methyltransferase	IPR003726 Homocysteine S-methyltransferase	NS			yes
	UMAG_04306		-1.70254	0.00260134	0.00684048	uncharacterized protein		NS
	UMAG_04486		-1.70587	7.12089e-10	4.69674e-09	uncharacterized protein	IPR022698 Protein of unknown function DUF3505				yes
	UMAG_10869		-1.70659	0.00216157	0.00579406	uncharacterized protein	IPR017136 Uncharacterised conserved protein UCP037205	NS
	UMAG_10835		-1.70913	0.000392984	0.00122968	related to Cytochrome b561	IPR004877 Cytochrome b561, eukaryote	Mb
	UMAG_02254		-1.70937	4.21713e-08	2.32696e-07	uncharacterized protein		Mb			yes
	UMAG_10029		-1.70942	1.42372e-10	9.93091e-10	related to Glucan 1,3-beta-glucosidase precursor	IPR001547 Glycoside hydrolase, family 5	NS			yes
	UMAG_04745		-1.70975	1.64243e-11	1.24272e-10	uncharacterized protein	IPR001680 WD40 repeat	NS
	UMAG_03348		-1.71004	5.3223e-10	3.55186e-09	uncharacterized protein	IPR001660 Sterile alpha motif domain	C			yes
	UMAG_04404		-1.71097	2.58705e-05	0.000100678	uncharacterized protein	IPR013948 DNA replication regulator Sld3	NS
	UMAG_15100		-1.71135	1.715e-06	7.87692e-06	putative protein		M		Rbf1 s
	UMAG_01092		-1.71193	1.63784e-06	7.56707e-06	uncharacterized protein	IPR014810 Fcf2 pre-rRNA processing	NS
	UMAG_01508		-1.71455	3.22944e-10	2.19842e-09	related to Aquaporin 3	IPR000425 Major intrinsic protein	Mb		Rbf1 s
	UMAG_05758		-1.71499	4.24319e-11	3.10999e-10	related to HST4 - member of the Sir2p family of NAD(+)-dependent histone deacetylases	IPR003000 Sirtuin family
	UMAG_02197		-1.71538	3.61428e-11	2.67212e-10	uncharacterized protein	IPR007065 HPP	Mb			yes
	UMAG_11586		-1.71565	0.000967283	0.00276419	uncharacterized protein	IPR011022 Arrestin C-terminal-like domain	SP
	UMAG_10896		-1.71736	3.48798e-07	1.73174e-06	probable oligopeptide transporter (C-terminal fragment)	IPR004813 Oligopeptide transporter OPT superfamily	Mb
	UMAG_06156		-1.71749	2.90255e-11	2.16005e-10	probable RPO31 - DNA-directed RNA polymerase III, 160 KD subunit	IPR015700 DNA-directed RNA polymerase III largest subunit	N
	UMAG_05749		-1.71771	4.29952e-10	2.89205e-09	uncharacterized protein	IPR022185 Protein of unknown function DUF3712	NS
	UMAG_04185		-1.71776	1.35314e-08	7.79608e-08	uncharacterized protein	IPR008427 Extracellular membrane protein, CFEM domain	SP		Rbf1 r
	UMAG_10790		-1.72066	1.21224e-10	8.49944e-10	probable phosphoribosyl-5-aminoimidazole carboxylase	IPR016301 Phosphoribosylaminoimidazole carboxylase	NS			yes
	UMAG_02227		-1.72082	2.72119e-06	1.21825e-05	related to alpha-mannosidase	IPR001382 Glycoside hydrolase, family 47	Mb
	UMAG_12316		-1.72119	0.0058256	0.0140606	uncharacterized protein		SP	effector?
	UMAG_04588		-1.72371	2.19945e-08	1.25023e-07	probable ubiquitin/ribosomal protein S27a fusion protein	IPR002906 Ribosomal protein S27a	C/N
	UMAG_10370		-1.72534	7.71261e-09	4.59171e-08	related to YJU3 ? monoglyceride lipase
	UMAG_03296		-1.7287	1.00269e-06	4.72918e-06	uncharacterized protein	IPR004827 Basic-leucine zipper domain	N?			yes
	UMAG_03728		-1.72875	1.55202e-07	8.09649e-07	related to BNA2 - putative tryptophan 2,3-dioxygenase or indoleamine 2,3-dioxygenase	IPR000898 Indoleamine 2,3-dioxygenase	M
	UMAG_06210		-1.73014	4.59665e-10	3.08275e-09	related to Arsenite-resistance protein 2 (ASR2)	IPR007042 Arsenite-resistance protein 2
	UMAG_02137	eff1-7	-1.73117	3.82765e-11	2.8268e-10	effector family protein Eff1-7		SP	effector
	UMAG_15045		-1.73119	3.25894e-08	1.82045e-07	cytoplasmic dynein heavy chain 1	IPR013594 Dynein heavy chain, domain-1	C
	UMAG_11978		-1.73125	7.43211e-06	3.14867e-05	uncharacterized protein	IPR006838 FAR-17a/AIG1-like protein	Mb		Rbf1 s
	UMAG_03228		-1.73186	0.000214989	0.000707628	related to 4-coumarate--CoA ligase 1	IPR000873 AMP-dependent synthetase and ligase	NS			yes
	UMAG_04987		-1.73214	4.75556e-07	2.32536e-06	uncharacterized protein	IPR008606 Eukaryotic translation initiation factor 4E binding
	UMAG_12255		-1.73483	4.08146e-10	2.75083e-09	uncharacterized protein	IPR001138 Zn(2)-C6 fungal-type DNA-binding domain	NS			yes
	UMAG_11333		-1.73517	9.83288e-09	5.77299e-08	related to NDE1 - mitochondrial cytosolically directed NADH dehydrogenase	IPR001327 Pyridine nucleotide-disulphide oxidoreductase, NAD-binding region	M
	UMAG_06312		-1.73567	3.78672e-09	2.32373e-08	putative protein		NS			yes
	UMAG_01829		-1.73637	8.52531e-10	5.57968e-09	related to alpha-L-arabinofuranosidase I precursor	IPR010720 Alpha-L-arabinofuranosidase, C-terminal	SP
	UMAG_01782		-1.73733	3.47317e-08	1.93375e-07	related to peroxisomal membrane protein PMP47B	IPR001993 Mitochondrial substrate carrier	Mb
	UMAG_01689		-1.73851	2.55936e-09	1.59361e-08	uncharacterized protein		Mb
	UMAG_10838		-1.74161	8.21229e-08	4.41305e-07	putative protein	IPR012445 Autophagy-related protein 1010	NS
	UMAG_10713		-1.74206	1.20335e-11	9.16629e-11	uncharacterized protein	IPR025337 Domain of unknown function DUF4243
	UMAG_02808	ram1	-1.74234	0.000783492	0.00228909	related to nitrogen assimilation transcription factor nit-4	IPR001138 Zn(2)-C6 fungal-type DNA-binding domain				yes
	UMAG_02709		-1.74299	7.58901e-07	3.63491e-06	probable HHT1 - histone H3	IPR000164 Histone H3	N		Rbf1 r	yes
	UMAG_05141		-1.74572	1.19297e-10	8.37297e-10	related to DNA polymerase kappa	IPR017961 DNA polymerase, Y-family, little finger domain	C			yes
	UMAG_05644		-1.74691	4.251e-12	3.31627e-11	related to alcohol dehydrogenase	IPR013154 Alcohol dehydrogenase GroES-like	NS
	UMAG_01886		-1.74701	6.09862e-10	4.03818e-09	related to carboxypeptidase	IPR001563 Peptidase S10, serine carboxypeptidase	V
	UMAG_01938		-1.74767	7.87287e-10	5.16761e-09	related to Epoxide hydrolase 1	IPR016292 Epoxide hydrolase
	UMAG_11396		-1.75058	2.51259e-11	1.88015e-10	related to ser/thr protein kinase	IPR000719 Protein kinase, catalytic domain	C			yes
	UMAG_11837		-1.75204	7.48691e-12	5.75466e-11	uncharacterized protein	IPR003347 JmjC domain				yes
	UMAG_02253		-1.75209	2.28801e-11	1.71778e-10	related to amino acid vacuolar transport protein AVT2	IPR013057 Amino acid transporter, transmembrane	Mb
	UMAG_03256		-1.75323	2.70008e-10	1.84919e-09	uncharacterized protein	IPR000086 NUDIX hydrolase domain	NS
	UMAG_00219		-1.75421	5.59283e-10	3.72508e-09	uncharacterized protein	IPR006667 MgtE magnesium transporter, integral membrane	Mb			yes
	UMAG_04806		-1.75425	1.29081e-07	6.79655e-07	uncharacterized protein	IPR001138 Zn(2)-C6 fungal-type DNA-binding domain				yes
	UMAG_05559		-1.75507	1.07942e-08	6.29384e-08	probable TIF5 - translation initiation factor eIF5	IPR002735 Translation initiation factor IF2/IF5				yes
	UMAG_02118		-1.75823	3.08801e-06	1.36982e-05	putative protein		NS			yes
	UMAG_02797		-1.75876	1.8269e-09	1.15772e-08	uncharacterized protein	IPR011990 Tetratricopeptide-like helical	NS
	UMAG_01242		-1.75911	4.98784e-11	3.62834e-10	related to SRP101 - signal recognition particle receptor, alpha chain	IPR007222 Signal recognition particle receptor, alpha subunit, N-terminal	NS
	UMAG_04977		-1.76005	1.76817e-09	1.1226e-08	uncharacterized protein		NS
	UMAG_05872		-1.76077	5.50564e-08	3.00618e-07	uncharacterized protein		NS
	UMAG_01292		-1.76234	1.83234e-08	1.04806e-07	uncharacterized protein		NS			yes
	UMAG_00992		-1.76452	6.22422e-09	3.74834e-08	related to protein tyrosine phosphatase PPS1	IPR024950 Dual specificity phosphatase	NS			yes
	UMAG_02376		-1.76491	1.30321e-09	8.35212e-09	probable anthranilate synthase component II	IPR016302 Anthranilate synthase, component II, fungi	NS		Rbf1 and b	yes
	UMAG_01817		-1.76582	0.000113601	0.000392732	uncharacterized protein	IPR013730 rRNA processing	NS
	UMAG_01236		-1.766	5.21996e-07	2.5451e-06	uncharacterized protein		SP	effector?
	UMAG_10837		-1.76647	3.89976e-11	2.87692e-10	uncharacterized protein	IPR004843 Metallophosphoesterase domain	ER
	UMAG_15057		-1.7672	5.61123e-11	4.05143e-10	related to protein arginine N-methyltransferase	IPR025799 Protein arginine N-methyltransferase	C/N			yes
	UMAG_06010		-1.76871	5.82677e-07	2.82272e-06	alpha-isopropylmalate isomerase Leu1	IPR012235 3-isopropylmalate dehydratase, fused small/large subunit	NS			yes
	UMAG_10971		-1.76943	3.05237e-06	1.35668e-05	related to transcription factor hap3	IPR003958 Transcription factor CBF/NF-Y/archaeal histone	NS
	UMAG_03973		-1.77096	1.7435e-11	1.31772e-10	related to serine/threonine protein kinase	IPR000719 Protein kinase, catalytic domain	NS
	UMAG_02540		-1.77139	2.79166e-12	2.22122e-11	uncharacterized protein		SP	eff cluster 6A
	UMAG_06249		-1.77376	9.15789e-11	6.47444e-10	putative protein	IPR009401 Mediator complex, subunit Med13	NS
	UMAG_10937		-1.77411	1.34194e-09	8.59223e-09	uncharacterized protein	IPR021261 Protein of unknown function DUF2838	Mb
	UMAG_00464		-1.77416	1.67744e-10	1.16171e-09	uncharacterized protein		NS			yes
	UMAG_03748		-1.77496	2.53606e-08	1.43196e-07	uncharacterized protein		SP	eff cluster 10A		yes
	UMAG_11363		-1.7756	8.26815e-10	5.4166e-09	related to RIB5 - riboflavin synthase, alpha chain	IPR017938 Riboflavin synthase-like beta-barrel	NS
	UMAG_02419		-1.7773	3.10581e-06	1.37682e-05	uncharacterized protein	IPR008162 Inorganic pyrophosphatase	NS			yes
	UMAG_01966		-1.77931	0.000546825	0.00165462	related to Acyl-coenzyme A oxidase	IPR009100 Acyl-CoA dehydrogenase/oxidase	P
	UMAG_11910		-1.78106	0.00301884	0.00784113	uncharacterized protein		SP	effector?		yes
	UMAG_00204		-1.78229	1.16988e-10	8.22798e-10	related to Ca2+-transporting ATPase	IPR023306 ATPase, cation-transporting, domain N	Mb
	UMAG_11951		-1.78447	2.81509e-13	2.35296e-12	putative protein		NS
	UMAG_04698		-1.78619	0.00280808	0.00733017	uncharacterized protein		SP	effector?
	UMAG_04697		-1.78628	8.34386e-05	0.000295717	related to LYS2 ? alpha aminoadipate reductase	IPR000873 AMP-dependent synthetase and ligase	NS
	UMAG_02713	prf1	-1.78877	1.18409e-10	8.31925e-10	pheromone response factor Prf1	IPR009071 High mobility group, superfamily	N		Rbf1 r	yes
	UMAG_01262		-1.79048	3.04305e-07	1.5231e-06	DNA polymerase X - putative	IPR002008 DNA-directed DNA polymerase X, beta-like	NS		Rbf1 or b	yes
	UMAG_03694		-1.80151	2.15265e-06	9.77913e-06	uncharacterized protein	IPR000028 Chloroperoxidase	Mb			yes
	UMAG_06224		-1.80249	2.65776e-11	1.9844e-10	probable GTPase/general translation initiation factor eIF2	IPR000795 Protein synthesis factor, GTP-binding
	UMAG_01115		-1.80283	6.05206e-12	4.68897e-11	related to OSH3 - Member of oxysterol-binding protein family	IPR000648 Oxysterol-binding protein			Rbf1 r
	UMAG_02255		-1.80314	3.28747e-09	2.02469e-08	related to phosphatidic acid-preferring phospholipase A1	IPR004177 DDHD	NS			yes
	UMAG_12326		-1.8042	1.00579e-13	8.70698e-13	related to thioredoxin-like protein	IPR010400 PITH domain	NS
	UMAG_10295		-1.80424	3.91517e-11	2.88515e-10	related to LYS2 - L-aminoadipate-semialdehyde dehydrogenase, large subunit	IPR000873 AMP-dependent synthetase and ligase	NS
	UMAG_00534		-1.80616	1.25853e-08	7.29431e-08	uncharacterized protein		Mb		Rbf1 r
	UMAG_05878		-1.80632	1.07193e-10	7.56253e-10	putative protein		NS
	UMAG_00058		-1.80757	2.36241e-08	1.33837e-07	uncharacterized protein		NS			yes
	UMAG_05412		-1.80771	4.20584e-10	2.83185e-09	related to quinate 5-dehydrogenase	IPR006151 Quinate/shikimate 5-dehydrogenase/glutamyl-tRNA reductase	NS
	UMAG_01710		-1.80858	1.93217e-11	1.45223e-10	related to N-carbamoyl-L-amino acid hydrolase	IPR002933 Peptidase M20
	UMAG_10208		-1.81397	0.00077907	0.00227813	uncharacterized protein		M
	UMAG_05994		-1.81486	9.92814e-08	5.29319e-07	related to TRM82 - subunit of a tRNA methyltransferase complex	IPR001680 WD40 repeat
	UMAG_11513		-1.82203	0.000101104	0.000353342	uncharacterized protein	IPR012338 Beta-lactamase/transpeptidase-like	NS
	UMAG_04641		-1.82216	5.00546e-11	3.63727e-10	related to PRC1 - carboxypeptidase y, serine-type protease	IPR001563 Peptidase S10, serine carboxypeptidase	V		Rbf1 s
	UMAG_11362		-1.82296	4.50818e-11	3.29354e-10	uncharacterized protein		SP	effector?
	UMAG_06256		-1.82393	1.59612e-10	1.10766e-09	uncharacterized protein	IPR001138 Zn(2)-C6 fungal-type DNA-binding domain	NS			yes
	UMAG_05136		-1.82399	4.37728e-11	3.20481e-10	uncharacterized protein	IPR001138 Zn(2)-C6 fungal-type DNA-binding domain	NS
	UMAG_04241		-1.82415	5.18303e-08	2.83476e-07	uncharacterized protein		NS		Rbf1 r
	UMAG_01961		-1.82418	3.83903e-07	1.89357e-06	uncharacterized protein	IPR001138 Zn(2)-C6 fungal-type DNA-binding domain	NS
	UMAG_03771		-1.82498	2.0578e-14	1.86217e-13	uncharacterized protein	IPR000504 RNA recognition motif domain	C
	UMAG_01933		-1.826	4.69026e-06	2.03795e-05	putative protein		NS
	UMAG_02729		-1.82907	1.41654e-07	7.40684e-07	uncharacterized protein	IPR007369 Peptidase A22B, signal peptide peptidase	Mb
	UMAG_06462	uat1	-1.82945	0.00282496	0.00737138	Ustilagic Acid acyltransferase UAT1	IPR023213 Chloramphenicol acetyltransferase-like domain	NS
	UMAG_05026		-1.82976	9.08638e-10	5.92404e-09	related to NSP1 - nuclear pore protein		NS
	UMAG_02267		-1.83311	1.32958e-10	9.29334e-10	uncharacterized protein		NS
	UMAG_12215		-1.83492	4.10315e-07	2.02238e-06	uncharacterized protein		SP	effector?		yes
	UMAG_03170		-1.83504	1.38813e-13	1.18955e-12	related to DRS1 - RNA helicase of the DEAD box family	IPR000629 RNA helicase, ATP-dependent, DEAD-box type	N
	UMAG_10279		-1.83514	1.06308e-12	8.64085e-12	b-type cyclin 2	IPR013763 Cyclin-like	NS		Rbf1 s	yes
	UMAG_10658		-1.83608	1.97181e-09	1.24722e-08	related to component of the spindle assembly checkpoint dma1	IPR000253 Forkhead-associated (FHA) domain	NS			yes
	UMAG_10974		-1.83883	2.04743e-09	1.29024e-08	related to tetrahydrofolylpolyglutamate synthase	IPR001645 Folylpolyglutamate synthetase	NS
	UMAG_01174		-1.8397	1.65434e-13	1.40702e-12	related to RNA helicase	IPR000629 RNA helicase, ATP-dependent, DEAD-box, conserved site	N
	UMAG_06228		-1.8403	1.74693e-14	1.5872e-13	related to DBP7 - RNA helicase required for 60S ribosomal subunit assembly	IPR000629 RNA helicase, ATP-dependent, DEAD-box type	NS
	UMAG_06278		-1.84203	3.15073e-11	2.34217e-10	uncharacterized protein	IPR001138 Zn(2)-C6 fungal-type DNA-binding domain	NS			yes
	UMAG_02101		-1.84241	5.44566e-11	3.94447e-10	putative protein		NS			yes
	UMAG_05269		-1.84469	1.21897e-07	6.44325e-07	probable general amino acid permease	IPR004841 Amino acid permease domain	Mb			yes
	UMAG_03476		-1.84618	0.000217712	0.000715549	uncharacterized protein	IPR002539 MaoC-like dehydratase				yes
	UMAG_02015		-1.85033	1.87523e-11	1.41099e-10	related to uridine kinase	IPR000764 Uridine kinase	NS			yes
	UMAG_03223	mig1	-1.8505	3.87487e-09	2.36925e-08	Mig1 protein, induced during biotrophic phase		SP	effector		yes
	UMAG_05489		-1.85107	1.55349e-14	1.4248e-13	related to Nuclear pore complex protein Nup214		N
	UMAG_11901		-1.85541	1.92201e-09	1.21686e-08	related to Lactamase, beta 2	IPR001279 Beta-lactamase-like	NS			yes
	UMAG_05664		-1.8558	2.37078e-09	1.48436e-08	related to Cytochrome P450	IPR001128 Cytochrome P450	Mb
	UMAG_03463		-1.85752	6.59572e-11	4.72705e-10	related to SMP2 protein, involved in plasmid maintenance, respiration and cell proliferation	IPR026058 LIPIN family	NS			yes
	UMAG_11300		-1.86091	3.8186e-10	2.58136e-09	uncharacterized protein		NS		Rbf1 r
	UMAG_00540		-1.86132	8.65827e-11	6.1404e-10	uncharacterized protein		NS
	UMAG_05520		-1.86151	6.2204e-05	0.000225162	uncharacterized protein	IPR021013 ATPase, vacuolar ER assembly factor, Vma12	Mb
	UMAG_04523		-1.86216	2.4913e-05	9.73988e-05	low affinity ammonium transporter	IPR001905 Ammonium transporter	Mb
	UMAG_10293		-1.8646	1.54107e-13	1.31398e-12	probable FBP26 - fructose-2,6-bisphosphatase	IPR003094 Fructose-2,6-bisphosphatase
	UMAG_01677		-1.86471	5.02475e-11	3.64348e-10	uncharacterized protein		NS			yes
	UMAG_02206		-1.86516	5.14597e-10	3.44096e-09	uncharacterized protein		Mb
	UMAG_00229		-1.8661	1.52513e-10	1.06056e-09	uncharacterized protein		M			yes
	UMAG_10251		-1.86653	6.63346e-08	3.59595e-07	uncharacterized protein	IPR009836 Protein of unknown function DUF1399	NS			yes
	UMAG_02182		-1.8688	2.35428e-09	1.47539e-08	probable NADPH-dependent beta-ketoacyl reductase (rhlG)	IPR002347 Glucose/ribitol dehydrogenase	NS
	UMAG_01897		-1.86885	2.05013e-12	1.6486e-11	uncharacterized protein		Mb			yes
	UMAG_10603		-1.8728	2.13723e-08	1.21792e-07	uncharacterized protein	IPR001138 Zn(2)-C6 fungal-type DNA-binding domain
	UMAG_06222		-1.87287	1.78271e-09	1.13077e-08	uncharacterized protein		SP	eff cluster 22A		yes
	UMAG_05437		-1.87663	1.16223e-09	7.48394e-09	uncharacterized protein	IPR025340 Protein of unknown function DUF4246	NS
	UMAG_10938		-1.87826	9.49483e-12	7.2651e-11	probable NADP-dependent mannitol dehydrogenase	IPR002347 Glucose/ribitol dehydrogenase	NS			yes
	UMAG_01726		-1.88016	4.61557e-05	0.000171555	probable MET14 - ATP adenosine-5`-phosphosulfate 3`-phosphotransferase	IPR002891 Adenylylsulphate kinase	NS			yes
	UMAG_01952		-1.88292	2.00969e-07	1.02864e-06	related to UV-endonuclease UVE-1	IPR004601 UV-endonuclease UvdE	NS
	UMAG_01554		-1.88482	2.20263e-08	1.25098e-07	uncharacterized protein		NS
	UMAG_11343		-1.88615	0.000800157	0.00233276	uncharacterized protein
	UMAG_02731		-1.88783	2.26349e-14	2.04286e-13	related to GPI-anchor transamidase complex subunit Gpi16	IPR007245 Gpi16 subunit, GPI transamidase component	ER
	UMAG_15099		-1.88946	3.77092e-15	3.58448e-14	uncharacterized protein	IPR013907 Sds3-like	NS
	UMAG_01058		-1.89353	1.65438e-06	7.63311e-06	probable APS3 - AP-3 complex subunit, sigma3 subunit	IPR016635 Adaptor protein complex, sigma subunit	NS			yes
	UMAG_11756		-1.89681	6.48371e-05	0.000233448	uncharacterized protein		NS
	UMAG_01691		-1.89852	2.07292e-13	1.75205e-12	related to ATP-dependent DNA helicase	IPR014017 DNA helicase, UvrD-like, C-terminal	N
	UMAG_01815		-1.89884	4.64581e-09	2.81528e-08	related to carbonyl reductase	IPR002198 Short-chain dehydrogenase/reductase SDR	NS
	UMAG_05295		-1.90232	1.64592e-09	1.04891e-08	uncharacterized protein		SP	eff cluster 19A
	UMAG_04399		-1.90335	7.82382e-07	3.73945e-06	probable succinate-fumarate transporter (mitochondrial)	IPR023395 Mitochondrial carrier domain	NS
	UMAG_00192		-1.90408	0.000103609	0.00036154	uncharacterized protein		Mb
	UMAG_10028		-1.90687	0.000702553	0.00207504	uncharacterized protein	IPR013898 Protein of unknown function DUF1770, fungi	NS
	UMAG_11424		-1.91207	9.9134e-11	7.00127e-10	related to FMO1 - flavin-containing monooxygenase	IPR000960 Flavin monooxygenase FMO	NS
	UMAG_01375	pit2	-1.91235	6.0024e-13	4.94397e-12	Pit2		SP	effector		yes
	UMAG_04308		-1.91385	5.71294e-15	5.3629e-14	uncharacterized protein		NS
	UMAG_10973		-1.91388	1.53809e-12	1.24571e-11	probable glutathione-dependent formaldehyde dehydrogenase	IPR002085 Alcohol dehydrogenase superfamily, zinc-containing	NS
	UMAG_12124		-1.91656	1.15062e-09	7.4162e-09	uncharacterized protein		NS
	UMAG_00328		-1.91734	2.44991e-11	1.83527e-10	uncharacterized protein
	UMAG_00036		-1.91793	3.63464e-06	1.60184e-05	uncharacterized protein	IPR011008 Dimeric alpha-beta barrel	M			yes
	UMAG_01113		-1.92033	1.37945e-09	8.82403e-09	uncharacterized protein	IPR002639 Urease accessory protein UreF	NS
	UMAG_02167		-1.92151	3.13084e-14	2.8033e-13	uncharacterized protein	IPR013094 Alpha/beta hydrolase fold-3	NS
	UMAG_00249		-1.92312	5.63001e-11	4.06067e-10	uncharacterized protein	IPR001547 Glycoside hydrolase, family 5	NS
	UMAG_01164		-1.92376	0.000429446	0.00133211	uncharacterized protein		NS
	UMAG_10055		-1.92387	2.67449e-09	1.6577e-08	related to gamma-glutamyltransferase	IPR000101 Gamma-glutamyltranspeptidase	SP
	UMAG_00045		-1.92591	4.02393e-12	3.14636e-11	related to quinone reductase	IPR002085 Alcohol dehydrogenase superfamily, zinc-containing	NS
	UMAG_00955		-1.92714	1.01487e-07	5.40652e-07	probable stearoyl-CoA desaturase	IPR005804 Fatty acid desaturase, type 1
	UMAG_03169		-1.92773	9.14818e-08	4.89272e-07	probable CAR2 - ornithine aminotransferase	IPR010164 Ornithine aminotransferase	C/N		Rbf1 r
	UMAG_02097		-1.92826	0.000214273	0.000705957	related to enoyl-CoA hydratase	IPR018376 Enoyl-CoA hydratase/isomerase, conserved site	NS		Rbf1 and b	yes
	UMAG_06002		-1.93126	1.06222e-16	1.09397e-15	uncharacterized protein		NS			yes
	UMAG_11789		-1.932	0.000207417	0.000684699	uncharacterized protein		NS
	UMAG_03910		-1.93244	4.6429e-11	3.38468e-10	probable Calmodulin	IPR002048 Calcium-binding EF-hand	C
	UMAG_06334		-1.93281	0.000848024	0.00245543	related to beta 1,4-mannosyltransferase (egghead protein)	IPR002656 Acyltransferase 3	Mb
	UMAG_06162		-1.93686	1.28186e-13	1.10266e-12	uncharacterized protein		SP	effector?		yes
	UMAG_03069		-1.93971	3.90297e-12	3.05883e-11	probable acetyl-CoA synthetase	IPR024597 Acyl-CoA synthase, domain of unknown function DUF3448				yes
	UMAG_05543		-1.93977	7.2437e-16	7.15092e-15	Ste20-like kinase Don3	IPR000719 Protein kinase, catalytic domain	C		Rbf1 r	yes
	UMAG_02104		-1.93993	9.31601e-10	6.06793e-09	probable Regulator of G-Protein Signaling Protein	IPR000342 Regulator of G protein signalling
	UMAG_02596		-1.9414	6.35678e-09	3.818e-08	uncharacterized protein		NS
	UMAG_10052		-1.94277	8.13656e-14	7.11634e-13	uncharacterized protein	IPR025256 Domain of unknown function DUF4203	Mb
	UMAG_11063		-1.94948	9.12625e-15	8.4733e-14	uncharacterized protein (N-terminal fragment)	IPR005178 Protein of unknown function DUF300	Mb			yes
	UMAG_11018		-1.94954	7.00335e-11	5.00334e-10	uncharacterized protein		M
	UMAG_00049		-1.95403	0.000385024	0.00120533	uncharacterized protein	IPR022533 Cox20/FAM36A	NS
	UMAG_11121		-1.95542	2.49735e-14	2.24794e-13	probable ATX1 - antioxidant protein and metal homeostasis factor	IPR006121 Heavy metal-associated domain, HMA	NS
	UMAG_15074		-1.95724	0.000198356	0.000657343	related to ABC transporter	IPR003439 ABC transporter-like	Mb
	UMAG_06258		-1.95859	2.59224e-13	2.17742e-12	uncharacterized protein	IPR001544 Aminotransferase, class IV	NS
	UMAG_12024	hdp1	-1.95973	1.7065e-12	1.37717e-11	Homeodomain TF Hdp1	IPR001356 Homeobox	N		Rbf1 s	yes
	UMAG_06427		-1.96106	4.10656e-09	2.50641e-08	related to Kinesin-like protein KIF2C	IPR001752 Kinesin, motor domain	NS
	UMAG_02185		-1.96384	1.27781e-15	1.24426e-14	probable peptidylprolyl isomerase (cyclophilin)-like protein	IPR002130 Cyclophilin-like peptidyl-prolyl cis-trans isomerase domain	NS
	UMAG_03875		-1.96582	7.42316e-10	4.89136e-09	uncharacterized protein	IPR013183 Protein of unknown function DUF1721, fungi	NS			yes
	UMAG_10333		-1.96871	9.79923e-13	7.98408e-12	uncharacterized protein	IPR007308 Protein of unknown function DUF408	NS
	UMAG_11388		-1.96966	1.87851e-07	9.67334e-07	related to YFH7 - putative kinase		NS
	UMAG_12082		-1.97285	2.0163e-05	7.99337e-05	related to Serine protease		NS
	UMAG_01090		-1.9759	1.04637e-11	7.99745e-11	probable POT1 - acetyl-CoA C-acyltransferase, peroxisomal	IPR002155 Thiolase	P
	UMAG_03475		-1.97619	0.00973121	0.021964	probable PHO89 - Na+/phosphate co-transporter	IPR001204 Phosphate transporter	Mb			yes
	UMAG_04197		-1.97637	1.12633e-10	7.93813e-10	related to purine-cytosine permease	IPR001248 Permease for cytosine/purines, uracil, thiamine, allantoin	Mb
	UMAG_11107		-1.97647	7.76209e-11	5.52794e-10	uncharacterized protein	IPR008030 NmrA-like	NS			yes
	UMAG_01411		-1.97714	7.80987e-17	8.19252e-16	uncharacterized protein		M
	UMAG_06229		-1.9785	1.03839e-17	1.15913e-16	related to SDA1 - required for normal organization of the actin cytoskeleton	IPR007949 SDA1	N
	UMAG_05509		-1.98025	3.51611e-16	3.53538e-15	related to RRP1 - involved in processing rRNA precursor species to mature rRNAs	IPR010301 Nucleolar, Nop52	NS
	UMAG_04737		-1.98039	1.38108e-07	7.23816e-07	uncharacterized protein		NS			yes
	UMAG_10001		-1.98178	2.77651e-12	2.21176e-11	uncharacterized protein		NS
	UMAG_11776		-1.9832	1.058e-08	6.17957e-08	probable AYT1 - trichothecene 3-O-acetyltransferase	IPR023213 Chloramphenicol acetyltransferase-like domain	NS
	UMAG_01868		-1.98375	1.06024e-14	9.81694e-14	related to GIT1 - Glycerophosphoinositol transporter also able to mediate low-affinity phosphate transport	IPR020846 Major facilitator superfamily domain	Mb		Rbf1 s
	UMAG_02440		-1.98476	2.6197e-11	1.95814e-10	probable RPL40A - Ubiquitin	IPR001975 Ribosomal protein L40e	C/N
	UMAG_02546		-1.98479	9.5543e-14	8.29221e-13	related to translocation protein sec62	IPR004728 Translocation protein Sec62	Mb			yes
	UMAG_04533		-1.98566	3.89204e-15	3.68929e-14	uncharacterized protein	IPR006094 FAD linked oxidase, N-terminal	SP
	UMAG_02134		-1.98601	0.00465569	0.011549	related to mixed-linked glucanase precursor MLG1	IPR008985 Concanavalin A-like lectin/glucanase	SP		Rbf1 s	yes
	UMAG_05319		-1.98713	1.02951e-08	6.03392e-08	uncharacterized protein		SP	effector?		yes
	UMAG_01139		-1.98762	6.45916e-06	2.76234e-05	related to MRM2 - mitochondrial rRNA methyl transferase	IPR015507 Ribosomal RNA large subunit methyltransferase E
	UMAG_01330		-1.98854	0.00053554	0.00162627	uncharacterized protein		NS
	UMAG_00875		-1.99124	0.000101011	0.0003532	uncharacterized protein		NS
	UMAG_11061		-1.99157	1.23317e-14	1.13871e-13	uncharacterized protein		NS
	UMAG_05581		-1.99175	2.1499e-08	1.22411e-07	probable O-acetylhomoserine (thiol)-lyase	IPR000277 Cys/Met metabolism, pyridoxal phosphate-dependent enzyme	NS
	UMAG_11269		-1.99269	2.32023e-12	1.85701e-11	uncharacterized protein	IPR001849 Pleckstrin-like	NS		Rbf1 and b
	UMAG_03400		-1.99364	3.26733e-05	0.000124721	related to HNM1 - choline permease	IPR002293 Amino acid/polyamine transporter I	Mb
	UMAG_06374		-1.99421	6.26892e-09	3.77191e-08	related to GRE2 - methylglyoxal reductase (NADPH-dependent)	IPR001509 NAD-dependent epimerase/dehydratase	NS
	UMAG_00330		-2.00304	0.000241824	0.000789068	related to UTR2 - cell wall protein	IPR001002 Chitin-binding, type 1	SP		Rbf1 r
	UMAG_04897		-2.00369	1.47085e-14	1.35083e-13	related to Endo-1,4-beta-xylanase	IPR006710 Glycoside hydrolase, family 43	NS
	UMAG_05548		-2.00543	4.42546e-13	3.65842e-12	related to L-ascorbate oxidase precursor	IPR008972 Cupredoxin	SP
	UMAG_01753		-2.00788	0.000230639	0.000754747	probable GCY1 - galactose-induced protein of aldo/keto reductase family	IPR001395 Aldo/keto reductase	NS
	UMAG_11911		-2.00981	9.59653e-13	7.82832e-12	probable Polyubiquitin protein	IPR000626 Ubiquitin	C/N			yes
	UMAG_02326		-2.0106	6.45952e-16	6.40012e-15	uncharacterized protein	IPR009057 Homeodomain-like	NS
	UMAG_12226		-2.01074	1.29716e-13	1.11441e-12	putative protein		SP	effector?
	UMAG_01361		-2.01773	0.000226035	0.000741468	uncharacterized protein		NS			yes
	UMAG_05619		-2.01774	0.00227042	0.00604998	related to ERG25 - C-4 methyl sterol oxidase	IPR006694 Fatty acid hydroxylase	NS
	UMAG_05302	tin2	-2.02009	3.53392e-05	0.000133769	uncharacterized protein		SP	eff cluster 19A
	UMAG_01304		-2.02145	1.62229e-07	8.43715e-07	related to 8-oxoguanine DNA-glycosylase	IPR011257 DNA glycosylase
	UMAG_06188		-2.02278	1.59887e-12	1.29339e-11	probable UBA1 - ubiquitin-protein ligase, E1-like (ubiquitin-activating) enzyme	IPR000011 Ubiquitin-activating enzyme, E1	C/N
	UMAG_02521		-2.023	1.43288e-14	1.31774e-13	uncharacterized protein	IPR013094 Alpha/beta hydrolase fold-3	M
	UMAG_05811		-2.02578	0.000114824	0.000396596	related to KRE6 - glucan synthase subunit	IPR005629 Beta-glucan synthesis-associated, SKN1	NS
	UMAG_11007		-2.02823	4.72584e-16	4.73072e-15	related to GTP-binding protein Rab5c	IPR003579 Small GTPase superfamily, Rab type	NS			yes
	UMAG_02498		-2.02968	2.21561e-18	2.60613e-17	related to delta-6 fatty acid desaturase	IPR005804 Fatty acid desaturase, type 1	Mb
	UMAG_10531		-2.0354	2.7965e-12	2.22246e-11	putative protein		NS
	UMAG_12247		-2.03552	4.81901e-11	3.50929e-10	uncharacterized protein		NS
	UMAG_11754		-2.03775	1.81471e-06	8.31066e-06	putative protein (C-terminal fragment)	IPR000944 Transcriptional regulator, Rrf2	Mb
	UMAG_02555		-2.03996	8.83872e-12	6.77835e-11	uncharacterized protein	IPR019410 Nicotinamide N-methyltransferase-like	NS
	UMAG_11206		-2.04195	4.36296e-05	0.0001627	uncharacterized protein		Mb
	UMAG_10556		-2.04428	1.7944e-12	1.44639e-11	uncharacterized protein		SP	eff cluster 19A		yes
	UMAG_02138	eff1-8	-2.05019	3.96711e-18	4.57904e-17	effector family protein Eff1-8		SP	effector
	UMAG_15097		-2.05317	4.47751e-15	4.23243e-14	putative protein	IPR006311 Twin-arginine translocation pathway signal	M			yes
	UMAG_01080		-2.0568	1.60374e-15	1.5483e-14	4-aminobutyrate aminotransferase	IPR004631 4-aminobutyrate aminotransferase, eukaryotic	M			yes
	UMAG_12027		-2.05855	3.80573e-08	2.11198e-07	uncharacterized protein	IPR016181 Acyl-CoA N-acyltransferase
	UMAG_02170		-2.05917	1.70957e-09	1.08743e-08	related to RKM2 - ribosomal protein lysine methyltransferase		NS
	UMAG_10066		-2.06278	0.000164404	0.000552381	uncharacterized protein	IPR009053 Prefoldin
	UMAG_00338		-2.0635	9.18202e-14	7.99979e-13	uncharacterized protein	IPR000719 Protein kinase, catalytic domain	NS
	UMAG_04094		-2.06598	6.97291e-18	7.94046e-17	uncharacterized protein	IPR022698 Protein of unknown function DUF3505	NS
	UMAG_11062		-2.06655	1.24011e-15	1.20929e-14	uncharacterized protein		SP	effector?
	UMAG_02769		-2.06818	2.73585e-17	2.96144e-16	uncharacterized protein					yes
	UMAG_06500		-2.06853	0.00867633	0.0198605	uncharacterized protein		NS			yes
	UMAG_10248		-2.07067	2.57818e-09	1.60239e-08	uncharacterized protein	IPR008183 Aldose 1-/Glucose-6-phosphate 1-epimerase
	UMAG_10652		-2.07195	6.62412e-09	3.97155e-08	related to DCD1 - deoxycytidylate deaminase	IPR015517 Cytidine deaminase	C/N
	UMAG_05592		-2.07734	2.99356e-08	1.67773e-07	uncharacterized protein	IPR011704 ATPase, dynein-related, AAA domain	NS			yes
	UMAG_04362		-2.0938	3.25278e-10	2.21208e-09	related to Cytochrome P450 8B1	IPR001128 Cytochrome P450			only b	yes
	UMAG_00096		-2.0957	3.0694e-08	1.7174e-07	probable ZRT2 - Zinc transporter II	IPR003689 Zinc/iron permease	Mb			yes
	UMAG_11858		-2.10043	1.85564e-11	1.39936e-10	uncharacterized protein	IPR003673 CoA-transferase family III	NS
	UMAG_10637		-2.10062	0.00962554	0.0217689	uncharacterized protein (N-terminal fragment)		Mb
	UMAG_05748		-2.10202	1.85757e-18	2.20023e-17	uncharacterized protein	IPR012466 Adaptin ear-binding coat-associated protein 1 NECAP-1	NS
	UMAG_01795		-2.10746	7.49167e-09	4.46801e-08	uncharacterized protein		NS
	UMAG_02590		-2.10867	4.47936e-08	2.46965e-07	putative protein		NS			yes
	UMAG_04410		-2.11037	2.73482e-05	0.000105822	probable siderophore iron transporter mirC	IPR011701 Major facilitator superfamily	Mb			yes
	UMAG_02716		-2.11251	5.9822e-15	5.6079e-14	putative protein	IPR018822 Uncharacterised protein family UPF0646
	UMAG_11280		-2.11394	1.68474e-14	1.53481e-13	uncharacterized protein	IPR002035 von Willebrand factor, type A	M
	UMAG_03751		-2.11428	2.32299e-10	1.599e-09	uncharacterized protein		SP	eff cluster 10A		yes
	UMAG_06476		-2.11463	1.44455e-09	9.22308e-09	uncharacterized protein
	UMAG_00501		-2.11618	6.01783e-10	3.99638e-09	uncharacterized protein					yes
	UMAG_00136		-2.11893	1.48341e-15	1.43827e-14	related to Zinc finger protein	IPR007087 Zinc finger, C2H2-type
	UMAG_11382		-2.11894	5.70187e-16	5.67428e-15	probable 2-Nitropropane dioxygenase	IPR004136 2-nitropropane dioxygenase, NPD	NS			yes
	UMAG_01201		-2.11913	3.18196e-17	3.42793e-16	related to TMT1 - trans-aconitate methyltransferase	IPR013216 Methyltransferase type 11	NS
	UMAG_00376		-2.12199	4.4971e-17	4.78399e-16	related to deubiquitinating enzyme ubh1	IPR001394 Peptidase C19, ubiquitin carboxyl-terminal hydrolase 2	NS
	UMAG_06168		-2.13116	3.97763e-15	3.76516e-14	putative protein		Mb
	UMAG_01698		-2.1332	7.60038e-06	3.21194e-05	uncharacterized protein		NS
	UMAG_05131		-2.13333	1.29289e-11	9.83729e-11	probable Acetoacetyl-CoA synthetase	IPR005914 Acetoacetyl-CoA synthase	C
	UMAG_11025		-2.13631	1.25256e-17	1.39363e-16	uncharacterized protein	IPR018626 Protein of unknown function DUF2347	NS
	UMAG_12125		-2.13788	1.94451e-14	1.76201e-13	uncharacterized protein		NS
	UMAG_10605		-2.13809	2.51592e-19	3.12739e-18	probable ADH3 - alcohol dehydrogenase III	IPR002085 Alcohol dehydrogenase superfamily, zinc-type			Rbf1 r
	UMAG_06195		-2.13968	4.64239e-17	4.92311e-16	related to EMG1 - Protein required for ribosome biogenesis	IPR005304 Ribosomal biogenesis, methyltransferase, EMG1/NEP1	N
	UMAG_11977		-2.13968	2.3577e-10	1.61961e-09	uncharacterized protein	IPR001993 Mitochondrial substrate carrier	M
	UMAG_04630		-2.14487	1.05361e-16	1.09007e-15	related to MUS81 - endonuclease involved in DNA repair and replication fork stability	IPR006166 DNA repair nuclease, XPF-type/Helicase	N
	UMAG_04444		-2.14602	7.77576e-06	3.27383e-05	related to ANT1 - Peroxisomal transporter of adenine nucleotides (ATP, AMP) - member of the mitochondrial carrier family (MCF)	IPR018108 Mitochondrial substrate/solute carrier	NS
	UMAG_01250		-2.15255	2.42307e-13	2.03784e-12	probable delta-1-pyrroline-5-carboxylate dehydrogenase	IPR005931 Delta-1-pyrroline-5-carboxylate dehydrogenase 1	C
	UMAG_01911		-2.15371	1.54088e-09	9.82893e-09	related to alcohol dehydrogenase	IPR002085 Alcohol dehydrogenase superfamily, zinc-type	NS			yes
	UMAG_01112		-2.15625	5.53456e-07	2.69077e-06	related to carboxyphosphonoenolpyruvate phosphonomutase	IPR018523 Isocitrate lyase/phosphorylmutase, conserved site	NS
	UMAG_11565		-2.15774	2.47375e-19	3.08061e-18	uncharacterized protein		NS
	UMAG_00495		-2.15783	4.14813e-09	2.52862e-08	uncharacterized protein	IPR003807 Domain of unknown function DUF202	Mb
	UMAG_00164		-2.15852	3.0071e-20	3.94761e-19	related to splicing factor HCC1	IPR000504 RNA recognition motif domain
	UMAG_03235		-2.15924	5.07786e-17	5.37651e-16	uncharacterized protein	IPR013069 BTB/POZ	NS
	UMAG_12127		-2.16091	0.000130891	0.000447084	uncharacterized protein		SP	effector?	Rbf1 and b
	UMAG_11060		-2.16127	1.57413e-14	1.44179e-13	uncharacterized protein		SP	effector?		yes
	UMAG_01903		-2.16262	1.65755e-05	6.67246e-05	related to succinyl-coa ligase [gdp-forming] alpha-chain, mitochondrial precursor	IPR005810 Succinyl-CoA ligase, alpha subunit	M
	UMAG_05978		-2.16854	1.12718e-05	4.63647e-05	uncharacterized protein	IPR019383 Golgin subfamily A member 7/ERF4	NS
	UMAG_01143		-2.17042	4.23536e-17	4.51262e-16	related to chitin deacetylase precursor	IPR002509 Polysaccharide deacetylase	SP
	UMAG_04888		-2.17137	9.41398e-05	0.000331566	uncharacterized protein		NS
	UMAG_00700		-2.17475	3.6909e-07	1.82448e-06	related to Zinc-binding oxidoreductase	IPR002085 Alcohol dehydrogenase superfamily, zinc-containing			Rbf1 s	yes
	UMAG_00755		-2.17558	9.48518e-08	5.06897e-07	putative protein	IPR006785 Peroxisome membrane anchor protein Pex14p, N-terminal
	UMAG_00715		-2.17576	3.79489e-18	4.39521e-17	uncharacterized protein		SP	effector?
	UMAG_00884		-2.17877	1.69359e-14	1.54081e-13	related to Ral2 protein, implicated in activation of ras1	IPR015915 Kelch-type beta propeller	NS			yes
	UMAG_03140		-2.18269	8.07847e-18	9.12289e-17	uncharacterized protein	IPR006598 Lipopolysaccharide-modifying protein	SP			yes
	UMAG_00810		-2.18364	1.09529e-13	9.45766e-13	related to ALK1 - protein kinase	IPR000719 Protein kinase, catalytic domain
	UMAG_03888		-2.18739	7.43239e-12	5.71923e-11	related to multidrug resistant protein	IPR007114 Major facilitator superfamily	Mb		Rbf1 r
	UMAG_10046		-2.19331	3.01298e-18	3.51359e-17	uncharacterized protein	IPR011701 Major facilitator superfamily	Mb		Rbf1 r
	UMAG_01146	umv2	-2.19715	7.66778e-08	4.14671e-07	Umv2 velvet protein2	IPR021740 Velvet factor				yes
	UMAG_00026		-2.19953	7.83183e-11	5.56593e-10	related to FK506-binding protein (FKBP)	IPR023566 Peptidyl-prolyl cis-trans isomerase, FKBP-type	NS			yes
	UMAG_02880		-2.2018	2.64044e-13	2.21242e-12	uncharacterized protein	IPR018796 Uncharacterised protein family UPF0671				yes
	UMAG_01240		-2.20388	1.21505e-09	7.81665e-09	uncharacterized protein		SP	eff cluster 2A
	UMAG_03202		-2.20401	6.67616e-17	7.02497e-16	uncharacterized protein		SP	effector?
	UMAG_11078		-2.20629	3.14486e-16	3.17149e-15	uncharacterized protein	IPR011051 RmlC-like cupin domain				yes
	UMAG_10403		-2.20821	2.22664e-14	2.01228e-13	uncharacterized protein		SP	eff cluster 8A	Rbf1 r
	UMAG_06218		-2.2099	5.77467e-16	5.73832e-15	uncharacterized protein	IPR008258 Lytic transglycosylase-like, catalytic	SP
	UMAG_02028		-2.21066	1.69407e-18	2.0136e-17	related to acyl-coenzyme A oxidase 1, peroxisomal	IPR002655 Acyl-CoA oxidase, C-terminal	P			yes
	UMAG_03568		-2.21216	6.02302e-13	4.95494e-12	related to regulatory protein alcR	IPR001138 Zn(2)-C6 fungal-type DNA-binding domain	N
	UMAG_03750		-2.21637	3.18825e-15	3.03488e-14	uncharacterized protein		SP	eff cluster 10A
	UMAG_11421		-2.2169	1.71423e-18	2.034e-17	probable methylmalonate-semialdehyde dehydrogenase (acylating), mitochondrial precursor	IPR015590 Aldehyde dehydrogenase domain	M			yes
	UMAG_03246		-2.22094	3.02511e-06	1.34632e-05	related to versicolorin b synthase	IPR012132 Glucose-methanol-choline oxidoreductase	SP		Rbf1 s	yes
	UMAG_05721		-2.22584	5.35964e-17	5.66603e-16	putative protein	IPR011598 Helix-loop-helix domain	NS			yes
	UMAG_11752		-2.22686	3.39972e-07	1.69164e-06	uncharacterized protein					yes
	UMAG_02985		-2.23305	2.88475e-11	2.14916e-10	uncharacterized protein	IPR002085 Alcohol dehydrogenase superfamily, zinc-type
	UMAG_01302		-2.23713	1.66278e-15	1.59848e-14	uncharacterized protein		SP	eff cluster 2B
	UMAG_01216		-2.24193	3.25883e-17	3.49963e-16	uncharacterized protein		NS			yes
	UMAG_10105		-2.2431	1.25196e-17	1.39363e-16	uncharacterized protein	IPR003788 Putative S-adenosyl-L-methionine-dependent methyltransferase MidA	M
	UMAG_02496		-2.24329	2.31078e-21	3.20721e-20	uncharacterized protein	IPR013108 Amidohydrolase 3	Mb
	UMAG_11515		-2.24798	0.000591209	0.00177421	putative protein		NS
	UMAG_06185		-2.24861	7.79071e-18	8.81259e-17	probable acyl-CoA dehydrogenase short-branched chain precursor	IPR006089 Acyl-CoA dehydrogenase, conserved site	M
	UMAG_05879		-2.25008	8.80127e-13	7.19689e-12	uncharacterized protein	IPR008936 Rho GTPase activation protein	NS
	UMAG_10665		-2.25497	9.22581e-14	8.02764e-13	related to acyl-CoA dehydrogenase	IPR006092 Acyl-CoA dehydrogenase, N-terminal	NS
	UMAG_12330		-2.2564	1.14858e-18	1.37001e-17	uncharacterized protein	IPR009007 Peptidase aspartic, catalytic	SP
	UMAG_01439		-2.25753	3.58455e-10	2.42798e-09	related to FRE3 - Ferric reductase, reduces siderophore-bound iron prior to uptake	IPR013130 Ferric reductase transmembrane component-like domain	Mb
	UMAG_05347		-2.26337	3.66954e-17	3.9159e-16	uncharacterized protein	IPR011059 Metal-dependent hydrolase, composite domain	Mb			yes
	UMAG_05450		-2.26475	7.23227e-18	8.22201e-17	related to Long-chain-fatty-acid--CoA ligase 6	IPR000873 AMP-dependent synthetase and ligase	NS			yes
	UMAG_12311		-2.26522	0.0076982	0.0179484	uncharacterized protein		NS
	UMAG_00395		-2.26644	0.00772363	0.0179891	probable Rds1 protein		SP
	UMAG_06422		-2.26669	6.84952e-15	6.37692e-14	uncharacterized protein	IPR011009 Protein kinase-like domain	NS
	UMAG_02535		-2.26715	2.3886e-17	2.60633e-16	uncharacterized protein		SP	eff cluster 6A		yes
	UMAG_10263		-2.27001	2.11142e-20	2.79887e-19	related to 1-phosphatidylinositol-4,5-bisphosphate phosphodiesterase delta 1	IPR001192 Phosphoinositide phospholipase C				yes
	UMAG_00336		-2.27326	3.05538e-05	0.000117293	uncharacterized protein		NS			yes
	UMAG_05560		-2.28284	7.37158e-19	9.01458e-18	putative protein		Mb		Rbf1 s
	UMAG_01301		-2.28389	1.73632e-16	1.77476e-15	uncharacterized protein		SP	eff cluster 2B
	UMAG_05781		-2.28448	4.42738e-16	4.4385e-15	uncharacterized protein		SP	effector?
	UMAG_11847		-2.28499	7.53872e-05	0.000269149	uncharacterized protein		NS
	UMAG_11065		-2.28965	1.00213e-05	4.14724e-05	uncharacterized protein	IPR022698 Protein of unknown function DUF3505	NS
	UMAG_05227		-2.29055	2.31762e-07	1.17649e-06	uncharacterized protein		SP	effector?
	UMAG_00370		-2.29369	3.94415e-18	4.5603e-17	probable SPO14 - phospholipase D	IPR015679 Phospholipase D family	NS
	UMAG_10056		-2.29603	1.11268e-20	1.48657e-19	related to serine/threonine-protein kinase	IPR000719 Protein kinase, catalytic domain
	UMAG_01138		-2.30622	5.09042e-22	7.25813e-21	uncharacterized protein	IPR000802 Arsenical pump membrane protein	Mb
	UMAG_11208		-2.31419	5.08977e-08	2.79033e-07	putative protein		NS
	UMAG_02136	eff1-6	-2.31621	2.76236e-15	2.64058e-14	effector family protein Eff1-6		SP	effector
	UMAG_05574		-2.32581	5.95592e-20	7.69959e-19	uncharacterized protein	IPR013922 Cyclin PHO80-like	NS			yes
	UMAG_01832		-2.33311	9.38606e-16	9.20566e-15	putative protein		Mb			yes
	UMAG_00886		-2.33565	0.00251288	0.00663874	uncharacterized protein		NS
	UMAG_11253		-2.3361	7.10352e-20	9.11372e-19	uncharacterized protein		SP	effector?		yes
	UMAG_05248		-2.34397	0.00504077	0.0124005	related to TPO3 - Polyamine transport protein	IPR011701 Major facilitator superfamily	Mb
	UMAG_06073		-2.34551	0.000664799	0.00197375	related to DCW1 - Mannosidase, GPI-anchored membrane protein	IPR005198 Glycoside hydrolase, family 76	SP
	UMAG_00696		-2.36247	1.5306e-16	1.56685e-15	uncharacterized protein	IPR011701 Major facilitator superfamily	Mb
	UMAG_12076		-2.3673	5.4265e-21	7.35123e-20	telomere-associated recQ-like helicase usher (N-terminal fragment)	IPR011545 DNA/RNA helicase, DEAD/DEAH box type, N-terminal	NS
	UMAG_11643		-2.36997	5.63035e-23	8.43559e-22	putative protein		Mb
	UMAG_02979		-2.37322	6.71884e-19	8.24607e-18	uncharacterized protein		NS
	UMAG_05414		-2.37325	1.42606e-06	6.6247e-06	probable aflatoxin efflux pump AFLT	IPR007114 Major facilitator superfamily	Mb
	UMAG_11658		-2.37796	5.6624e-24	8.81438e-23	HMG-box protein Hmg3	IPR000910 High mobility group box, HMG1/HMG2	NS
	UMAG_01560		-2.38082	1.03352e-19	1.31604e-18	related to kinesin	IPR001752 Kinesin, motor region
	UMAG_11332		-2.38179	0.0008984	0.00258366	putative protein		NS
	UMAG_05596		-2.38224	2.1491e-12	1.72207e-11	uncharacterized protein	IPR021836 Protein of unknown function DUF3429	Mb
	UMAG_10178		-2.38502	3.95175e-12	3.09348e-11	uncharacterized protein	IPR007915 Protein of unknown function UPF0197	Mb
	UMAG_05937		-2.38897	3.30638e-14	2.95658e-13	Putative Cys(2)His(2) zinc finger protein Znf23	IPR007087 Zinc finger, C2H2-type	NS			yes
	UMAG_12188		-2.38919	1.45212e-15	1.40995e-14	uncharacterized protein		NS
	UMAG_05965		-2.39374	0.000153845	0.000519734	uncharacterized protein	IPR009799 EthD domain	NS			yes
	UMAG_06226		-2.39926	9.93516e-23	1.46906e-21	uncharacterized protein	IPR004843 Metallophosphoesterase domain	NS
	UMAG_02504		-2.40459	2.21875e-07	1.13138e-06	uncharacterized protein	IPR011701 Major facilitator superfamily	Mb
	UMAG_01941		-2.41208	6.81468e-11	4.87368e-10	uncharacterized protein		NS
	UMAG_02656		-2.41647	1.60744e-21	2.26343e-20	related to SOG2 - key component of the RAM signaling network	IPR019487 RAM signalling pathway, SOG2	NS
	UMAG_12292		-2.41914	4.224e-12	3.299e-11	uncharacterized protein		Mb		Rbf1 r
	UMAG_06404		-2.41994	2.73098e-13	2.28547e-12	probable thioredoxin peroxidase	IPR012336 Thioredoxin-like fold	NS
	UMAG_05861		-2.42144	4.7587e-21	6.47241e-20	related to FET5 - multicopper oxidase	IPR001117 Multicopper oxidase, type 1	SP
	UMAG_10078		-2.42208	5.952e-07	2.87723e-06	uncharacterized protein
	UMAG_10590		-2.42291	4.67077e-07	2.28554e-06	uncharacterized protein		NS
	UMAG_10495		-2.43701	0.000631766	0.00188274	uncharacterized protein		NS
	UMAG_06124		-2.43816	0.00515129	0.0126512	uncharacterized protein		NS
	UMAG_02321		-2.44066	6.16757e-10	4.07986e-09	uncharacterized protein	IPR003386 Lecithin:cholesterol/phospholipid:diacylglycerol acyltransferase
	UMAG_11928		-2.44093	5.8109e-20	7.52645e-19	related to cyclin (C-terminal fragment)	IPR006671 Cyclin, N-terminal	NS		Rbf1 s	yes
	UMAG_03548		-2.44112	1.02874e-17	1.15025e-16	related to endo-polygalacturonase	IPR002085 Alcohol dehydrogenase superfamily, zinc-containing	NS			yes
	UMAG_00179		-2.44189	1.08643e-18	1.30275e-17	uncharacterized protein	IPR009292 Protein of unknown function DUF947	N
	UMAG_03905		-2.44307	1.64045e-15	1.57925e-14	uncharacterized protein	IPR009078 Ferritin/ribonucleotide reductase-like	NS			yes
	UMAG_15077		-2.44327	2.62231e-06	1.17709e-05	uncharacterized protein	IPR011022 Arrestin C-terminal-like domain	NS		Rbf1 and b
	UMAG_01747		-2.44432	5.66699e-18	6.49694e-17	related to Estradiol 17 beta-dehydrogenase 4	IPR002539 MaoC-like dehydratase
	UMAG_03572		-2.44887	5.21582e-12	4.05032e-11	putative protein		NS
	UMAG_05514		-2.45155	4.40268e-07	2.16059e-06	uncharacterized protein	IPR006838 FAR-17a/AIG1-like protein	Mb
	UMAG_11593		-2.45209	6.20394e-11	4.4604e-10	related to PYC2 - pyruvate carboxylase 2	IPR011763 Acetyl-coenzyme A carboxyltransferase, C-terminal	M
	UMAG_15021		-2.45304	6.42564e-10	4.2423e-09	related to TNA1 - high affinity nicotinic acid plasma membrane permease	IPR011701 Major facilitator superfamily	Mb
	UMAG_00414		-2.45325	4.89056e-24	7.64798e-23	uncharacterized protein	IPR013860 Protein of unknown function DUF1752, fungi	NS			yes
	UMAG_01179		-2.45475	4.19336e-23	6.29653e-22	putative protein		NS			yes
	UMAG_01977		-2.45717	3.47251e-18	4.02871e-17	uncharacterized protein		SP	effector?
	UMAG_10676		-2.45856	4.73478e-18	5.44661e-17	uncharacterized protein	IPR000782 FAS1 domain	SP
	UMAG_04035		-2.46072	2.84857e-21	3.93752e-20	uncharacterized protein		SP	effector?
	UMAG_10067		-2.46495	4.86187e-21	6.5995e-20	uncharacterized protein		SP	effector?
	UMAG_01475		-2.46528	2.45999e-07	1.24411e-06	uncharacterized protein		NS
	UMAG_03541		-2.46632	3.804e-26	6.58615e-25	related to Meiotic expression upregulated protein 26				b
	UMAG_05782		-2.46873	1.63482e-21	2.29721e-20	capsule-associated protein-like protein	IPR006598 Lipopolysaccharide-modifying protein	Mb		Rbf1 s
	UMAG_00896	kin7a	-2.47686	5.76701e-26	9.83434e-25	Kinesin-7a motor protein	IPR001752 Kinesin, motor region	NS
	UMAG_04293		-2.47722	2.28919e-16	2.31891e-15	uncharacterized protein	IPR001138 Zn(2)-C6 fungal-type DNA-binding domain	NS
	UMAG_03744		-2.47826	2.59669e-17	2.81979e-16	uncharacterized protein		SP	eff cluster 10A
	UMAG_06419		-2.47891	5.58487e-11	4.03669e-10	uncharacterized protein	IPR005645 Serine hydrolase FSH	NS
	UMAG_04304		-2.47973	0.0003754	0.00117683	related to allantoate permease	IPR011701 Major facilitator superfamily	Mb
	UMAG_03103		-2.48355	8.9249e-21	1.19947e-19	probable ribose-5-phosphate isomerase	IPR011860 Ribose 5-phosphate isomerase, actinobacteria	NS			yes
	UMAG_01521		-2.48637	4.03903e-16	4.05517e-15	dihydroorotase	IPR002195 Dihydroorotase	NS
	UMAG_00054		-2.49333	2.68631e-22	3.87915e-21	uncharacterized protein		SP	effector?
	UMAG_02549	biz1	-2.49426	6.87375e-20	8.8524e-19	Biz1 b-induced zinc finger protein	IPR007087 Zinc finger, C2H2	NS		Rbf1 s
	UMAG_06315		-2.49938	1.31366e-23	2.02632e-22	uncharacterized protein		Mb			yes
	UMAG_06092		-2.50387	2.34759e-22	3.40451e-21	uncharacterized protein	IPR019431 Protein of unknown function DUF2417	Mb
	UMAG_02008		-2.50801	4.07443e-14	3.61952e-13	related to TNA1 - high affinity nicotinic acid plasma membrane permease	IPR011701 Major facilitator superfamily	Mb
	UMAG_00180		-2.50833	2.87666e-18	3.36039e-17	uncharacterized protein		M
	UMAG_05271		-2.51022	2.01682e-09	1.2745e-08	related to Malic acid transport protein	IPR004695 C4-dicarboxylate transporter/malic acid transport protein	Mb			yes
	UMAG_02626		-2.51513	0.00690909	0.0162819	uncharacterized protein		NS
	UMAG_10260		-2.51513	1.22345e-14	1.13127e-13	related to MXR1 - protein-methionine-s-oxide reductase	IPR002569 Peptide methionine sulphoxide reductase MsrA	M
	UMAG_05305		-2.51961	2.4635e-17	2.68375e-16	uncharacterized protein		SP	eff cluster 19A
	UMAG_00970		-2.5266	1.55751e-17	1.71883e-16	uncharacterized protein		Mb		Rbf1 s
	UMAG_05128		-2.53271	0.000116671	0.000402155	uncharacterized protein		NS			yes
	UMAG_11057		-2.53461	3.60258e-22	5.18023e-21	related to OPT1 - High-affinity glutathione transporter	IPR004813 Oligopeptide transporter OPT superfamily	Mb			yes
	UMAG_10540		-2.53699	2.83568e-12	2.25096e-11	related to blue-light-inducible Bli-3 protein	IPR009002 FMN-binding split barrel, related				yes
	UMAG_04912		-2.54725	0.000401789	0.0012555	uncharacterized protein		Mb			yes
	UMAG_05038	acu2	-2.54907	1.90324e-20	2.52785e-19	K, P-type ATPase (mediates high-affinity potassium or sodium uptake)	IPR006069 ATPase, P-type cation exchange, alpha subunit	Mb		Rbf1 s	yes
	UMAG_10000		-2.54956	3.16439e-19	3.90486e-18	uncharacterized protein	IPR012939 Glycosyl hydrolase family 92	SP		Rbf1 s
	UMAG_05642		-2.55425	6.60979e-15	6.16218e-14	probable SNQ2 - ABC transporter involved in multidrug resistance	IPR003439 ABC transporter related	Mb			yes
	UMAG_10219		-2.55881	8.76982e-17	9.11497e-16	related to 3-dehydroshikimate dehydratase	IPR013022 Xylose isomerase-like, TIM barrel domain	M
	UMAG_04498		-2.5616	5.30996e-20	6.89076e-19	putative protein
	UMAG_11544		-2.56909	2.06584e-13	1.74824e-12	putative protein		M
	UMAG_03120		-2.57727	9.61791e-05	0.000337872	uncharacterized protein		Mb
	UMAG_12197		-2.58343	1.05601e-20	1.41363e-19	putative protein		SP	effector?
	UMAG_04877		-2.58448	0.00809698	0.0187429	uncharacterized protein		NS			yes
	UMAG_03700		-2.58465	2.06994e-23	3.157e-22	probable DIP5 - Glutamate and aspartate permease - able to mediate transport of other amino acids	IPR004841 Amino acid permease domain	Mb			yes
	UMAG_01465		-2.58673	0.00716554	0.0168104	uncharacterized protein		M			yes
	UMAG_00530		-2.58676	1.33141e-19	1.68587e-18	uncharacterized protein		Mb			yes
	UMAG_03585		-2.58931	1.89049e-07	9.72764e-07	uncharacterized protein	IPR004963 Pectinacetylesterase	SP
	UMAG_01192		-2.59495	1.29939e-24	2.08485e-23	uncharacterized protein	IPR021709 Protein of unknown function DUF3292	NS
	UMAG_03485		-2.59806	6.92223e-12	5.33877e-11	uncharacterized protein	IPR012674 Calycin	NS
	UMAG_11420		-2.6008	6.82474e-06	2.90614e-05	uncharacterized protein	IPR013103 Reverse transcriptase, RNA-dependent DNA polymerase	NS
	UMAG_00656		-2.60209	6.36899e-23	9.5003e-22	related to YSC84 - protein involved in the organization of the actin cytoskeleton	IPR001452 Src homology-3 domain
	UMAG_12157		-2.60228	0.000613414	0.00183564	uncharacterized protein		NS
	UMAG_05496		-2.60381	3.3091e-23	5.02436e-22	related to cystathionine beta-lyase	IPR006238 Cystathionine beta-lyase, eukaryotic	NS
	UMAG_03876		-2.60517	1.49485e-22	2.18654e-21	related to chloride channel protein	IPR001807 Chloride channel, voltage gated	Mb
	UMAG_00763		-2.60867	3.89266e-23	5.871e-22	uncharacterized protein		Mb
	UMAG_10583		-2.61006	0.00166687	0.00456909	uncharacterized protein		M			yes
	UMAG_02814		-2.61393	2.37993e-06	1.07326e-05	uncharacterized protein		NS
	UMAG_06152		-2.6153	1.74661e-25	2.91258e-24	putative protein		Mb			yes
	UMAG_10008		-2.617	2.26956e-08	1.28684e-07	uncharacterized protein	IPR011611 PfkB	NS
	UMAG_02703		-2.61739	5.37683e-26	9.19207e-25	probable FBP1 - fructose-1,6-bisphosphatase	IPR000146 Fructose-1,6-bisphosphatase class 1/Sedoheputulose-1,7-bisphosphatase	NS			yes
	UMAG_01713		-2.62289	1.1532e-15	1.12615e-14	uncharacterized protein
	UMAG_03412		-2.62719	6.7898e-09	4.0637e-08	uncharacterized protein	IPR019587 Polyketide cyclase/dehydrase	NS
	UMAG_00441		-2.63208	2.98975e-12	2.36221e-11	uncharacterized protein		NS			yes
	UMAG_02332		-2.6322	1.38434e-23	2.12569e-22	uncharacterized protein					yes
	UMAG_11373		-2.63581	9.77535e-17	1.01291e-15	uncharacterized protein	IPR001853 DSBA-like thioredoxin domain	NS			yes
	UMAG_05182		-2.63686	2.30869e-17	2.5232e-16	uncharacterized protein	IPR000232 Heat shock factor (HSF)-type, DNA-binding	NS
	UMAG_05869		-2.64186	7.0914e-20	9.11372e-19	probable carnitine/acyl carnitine carrier	IPR018108 Mitochondrial substrate/solute carrier	Mb
	UMAG_05772		-2.64243	4.29428e-07	2.11045e-06	uncharacterized protein		NS			yes
	UMAG_06231		-2.65187	7.05018e-31	1.44125e-29	uncharacterized protein	IPR001766 Transcription factor, fork head	M			yes
	UMAG_05755		-2.65389	6.85001e-14	6.00659e-13	uncharacterized protein		M
	UMAG_10557		-2.65575	3.11001e-21	4.29016e-20	uncharacterized protein		SP	eff cluster 19A		yes
	UMAG_06474		-2.65778	1.14377e-31	2.37393e-30	uncharacterized protein	IPR022698 Protein of unknown function DUF3505	NS
	UMAG_01996		-2.66056	1.33248e-13	1.14331e-12	probable mfs-multidrug-resistance transporter	IPR007114 Major facilitator superfamily	Mb			yes
	UMAG_06043		-2.66093	5.52045e-25	9.05008e-24	related to amidase	IPR000120 Amidase signature enzyme	NS
	UMAG_02927		-2.66238	0.00624441	0.0149439	uncharacterized protein		NS
	UMAG_04577		-2.68038	3.23694e-13	2.69891e-12	probable DUR3 - Urea permease	IPR001734 Sodium/solute symporter	Mb			yes
	UMAG_06182		-2.68624	4.37365e-26	7.53399e-25	mitochondrial p32 family protein	IPR003428 Mitochondrial glycoprotein	M
	UMAG_04646		-2.68998	7.59037e-10	4.99184e-09	uncharacterized protein		NS			yes
	UMAG_00518		-2.69166	8.42165e-29	1.61463e-27	related to TRP4 - anthranilate phosphoribosyltransferase	IPR000312 Glycosyl transferase, family 3	NS
	UMAG_02787		-2.69994	0.00796139	0.0184795	uncharacterized protein	IPR002156 Ribonuclease H domain	NS
	UMAG_02404		-2.70786	1.26972e-30	2.54959e-29	related to CAC2 - component of the chromatin assembly complex	IPR001680 WD40 repeat	NS
	UMAG_04419		-2.70828	1.42277e-17	1.57526e-16	related to CSR1 - phosphatidylinositol transfer protein	IPR001251 CRAL-TRIO domain	C			yes
	UMAG_10185		-2.71363	1.10167e-25	1.85534e-24	related to MDR1 - Mac1p interacting protein	IPR000195 Rab-GTPase-TBC domain	NS
	UMAG_11683		-2.71862	4.0826e-27	7.33033e-26	uncharacterized protein	IPR010308 TRP-like family	Mb			yes
	UMAG_10589		-2.72815	6.26651e-12	4.84958e-11	related to CYS3 - cystathionine gamma-lyase	IPR000277 Cys/Met metabolism, pyridoxal phosphate-dependent enzyme	C
	UMAG_02717		-2.72872	6.95279e-19	8.51779e-18	related to putative C2H2 transcriptional regulator	IPR007087 Zinc finger, C2H2	NS			yes
	UMAG_01047		-2.72894	0.00403035	0.0101729	uncharacterized protein		NS
	UMAG_03408		-2.73335	2.50226e-05	9.77149e-05	related to Salicylate hydroxylase	IPR003042 Aromatic-ring hydroxylase-like	SP?			yes
	UMAG_05558		-2.74205	9.42192e-17	9.77777e-16	related to ATP-dependent protease La	IPR008268 Peptidase S16, active site	NS			yes
	UMAG_05393		-2.75152	6.29727e-05	0.00022753	Pig6 related to multidrug resistant protein	IPR007114 Major facilitator superfamily	Mb			yes
	UMAG_05820		-2.76208	3.64827e-17	3.89934e-16	uncharacterized protein	IPR001138 Zn(2)-C6 fungal-type DNA-binding domain	NS			yes
	UMAG_03979		-2.7644	1.30809e-28	2.49382e-27	uncharacterized protein	IPR000086 NUDIX hydrolase, core	NS
	UMAG_03745		-2.76742	1.01102e-17	1.13418e-16	uncharacterized protein		SP	eff cluster 10A		yes
	UMAG_03556		-2.76744	1.27723e-14	1.17779e-13	uncharacterized protein		NS
	UMAG_04601		-2.77076	4.39968e-25	7.24772e-24	uncharacterized protein		Mb
	UMAG_00286		-2.77084	5.74145e-11	4.13665e-10	uncharacterized protein		NS			yes
	UMAG_02246		-2.78087	7.46407e-20	9.55823e-19	uncharacterized protein	IPR000620 Drug/metabolite transporter	Mb
	UMAG_00790		-2.78166	6.52574e-23	9.71276e-22	related to coenzyme a synthetase	IPR009081 Acyl carrier protein-like	Mb			yes
	UMAG_01434		-2.78634	2.3657e-28	4.47243e-27	siderophore peptide synthetase involved in ferrichromeA biosynthesis	IPR020806 Polyketide synthase, phosphopantetheine-binding domain
	UMAG_02925		-2.79951	7.00218e-24	1.0875e-22	uncharacterized protein		SP
	UMAG_04368		-2.82008	0.00420795	0.0105619	related to endo-1,3(4)-beta-glucanase	IPR008985 Concanavalin A-like lectin/glucanases superfamily (	SP		Rbf1 s
	UMAG_05349		-2.83121	5.90341e-17	6.23118e-16	related to FMP30 - mitochondrial inner membrane protein with a role in maintaining mitochondrial morphology		Mb
	UMAG_11895		-2.83727	2.73968e-10	1.87253e-09	putative protein		NS		Rbf1 r
	UMAG_12265		-2.84891	1.7408e-27	3.20184e-26	uncharacterized protein	IPR001849 Pleckstrin-like	NS
	UMAG_05674		-2.85021	2.13113e-20	2.81949e-19	probable NUC1 - dna/rna non-specific nuclease, mitochondrial	IPR001604 DNA/RNA non-specific endonuclease	SP
	UMAG_03982		-2.85251	3.80998e-15	3.61655e-14	uncharacterized protein		NS			yes
	UMAG_01875		-2.85567	4.8888e-33	1.09506e-31	probable GAL7 - UDP-glucose--hexose-1-phosphate uridylyltransferase	IPR005850 Galactose-1-phosphate uridyl transferase, C-terminal
	UMAG_12325		-2.86685	5.02008e-11	3.64348e-10	uncharacterized protein		NS
	UMAG_02865		-2.87585	1.79921e-35	4.45665e-34	uncharacterized protein	IPR000782 FAS1 domain	SP
	UMAG_03196		-2.884	0.00694684	0.0163652	uncharacterized protein		NS
	UMAG_05780		-2.9163	8.53586e-17	8.89906e-16	uncharacterized protein		SP	effector?
	UMAG_11741		-2.91687	3.69608e-10	2.50102e-09	related to GCY1 - galactose-induced protein of aldo/keto reductase family	IPR001395 Aldo/keto reductase	NS
	UMAG_05777		-2.92129	9.98145e-38	2.67763e-36	related to PRM10 - Pheromone-regulated protein, proposed to be involved in mating	IPR010619 Domain of unknown function DUF1212	Mb
	UMAG_00238		-2.94987	3.06437e-32	6.56084e-31	uncharacterized protein		NS			yes
	UMAG_02238		-2.95079	1.18496e-27	2.19735e-26	uncharacterized protein		NS
	UMAG_10530		-2.96011	1.06261e-13	9.18719e-13	uncharacterized protein					yes
	UMAG_12281		-2.96736	2.35713e-27	4.28896e-26	putative protein		SP	effector?
	UMAG_04322		-2.97477	5.21799e-06	2.25426e-05	uncharacterized protein		NS
	UMAG_00688		-2.97539	1.39854e-34	3.30727e-33	related to bacterial leucyl aminopeptidase precursor	IPR007484 Peptidase M28	SP		Rbf1 r
	UMAG_12324		-2.97549	0.000378971	0.00118748	uncharacterized protein
	UMAG_01238		-2.97672	1.23553e-32	2.71376e-31	uncharacterized protein		SP	eff cluster 2A		yes
	UMAG_00771		-2.97832	5.3525e-36	1.35046e-34	uncharacterized protein		NS
	UMAG_02135	eff1-5	-2.98022	7.17932e-25	1.1713e-23	effector family protein Eff1-5		SP	effector
	UMAG_11813		-2.98124	0.000167444	0.000562037	putative protein		SP
	UMAG_01378		-2.98463	9.44338e-20	1.20474e-18	uncharacterized protein	IPR000219 Dbl homology (DH) domain	NS			yes
	UMAG_15059		-2.98501	1.02973e-24	1.66005e-23	uncharacterized protein	IPR001849 Pleckstrin homology domain			Rbf1 s	yes
	UMAG_01734		-2.99345	4.07304e-40	1.1967e-38	uncharacterized protein		SP	effector?
	UMAG_11564		-2.99414	9.12395e-25	1.47439e-23	uncharacterized protein		NS
	UMAG_04939		-3.00612	8.59908e-29	1.644e-27	probable arginase	IPR014033 Arginase	NS
	UMAG_05002		-3.01554	2.92811e-19	3.61987e-18	related to 7alpha-cephem-methoxylase P8 chain		NS
	UMAG_01178		-3.01942	1.98009e-26	3.46363e-25	related to dedicator of cytokinesis protein 3	IPR010703 Dedicator of cytokinesis	NS			yes
	UMAG_03690		-3.01958	0.000468417	0.00143918	probable purine permease	IPR006042 Xanthine/uracil permease	Mb
	UMAG_02762		-3.02413	2.87224e-09	1.77864e-08	related to Enoyl-CoA hydratase	IPR018376 Enoyl-CoA hydratase/isomerase, conserved site	NS
	UMAG_01130		-3.02812	3.53452e-27	6.37999e-26	uncharacterized protein	IPR002227 Tyrosinase	SP	effector?
	UMAG_06400		-3.03452	4.53466e-12	3.52944e-11	uncharacterized protein	IPR006092 Acyl-CoA dehydrogenase, N-terminal	NS
	UMAG_02599		-3.04045	1.91148e-17	2.09584e-16	related to lysophospholipase		NS
	UMAG_05097		-3.04678	1.22652e-25	2.0554e-24	related to secreted aspartic protease 2	IPR001461 Peptidase A1	SP
	UMAG_11443		-3.04984	1.32157e-23	2.0339e-22	uncharacterized protein		SP	effector?		yes
	UMAG_05223		-3.05707	3.8052e-32	8.12134e-31	related to beta-1,6-glucanase precursor	IPR001139 Glycoside hydrolase, family 30	SP
	UMAG_02715		-3.06263	1.72656e-21	2.41114e-20	probable POT1 - acetyl-CoA C-acyltransferase, peroxisomal	IPR002155 Thiolase	NS
	UMAG_11150		-3.063	3.0383e-16	3.0686e-15	related to Uracil permease	IPR001248 Permease for cytosine/purines, uracil, thiamine, allantoin	Mb			yes
	UMAG_02150		-3.06818	4.2434e-35	1.03597e-33	probable xylitol dehydrogenase	IPR002085 Alcohol dehydrogenase superfamily, zinc-containing	NS			yes
	UMAG_06223		-3.06933	6.29277e-14	5.5251e-13	uncharacterized protein		SP	eff cluster 22A		yes
	UMAG_10474		-3.07258	3.84879e-08	2.13413e-07	uncharacterized protein		SP	effector?
	UMAG_02142		-3.078	4.3467e-39	1.22411e-37	related to muconate cycloisomerase	IPR019405 Lactonase, 7-bladed beta propeller	NS			yes
	UMAG_02994		-3.07996	2.37336e-15	2.27193e-14	related to ELAV-like protein 2	IPR012677 Nucleotide-binding, alpha-beta plait	NS
	UMAG_11190		-3.08229	8.17053e-19	9.95573e-18	putative protein		NS		b
	UMAG_01528		-3.0886	6.29124e-13	5.16933e-12	uncharacterized protein	IPR011701 Major facilitator superfamily	Mb			yes
	UMAG_03158		-3.09714	4.49265e-22	6.43283e-21	related to enoyl-CoA hydratase	IPR001753 Crotonase, core				yes
	UMAG_01523	fox1	-3.10154	1.04774e-24	1.68508e-23	Fox1 forkhead TF	IPR001766 Fork head transcription factor	NS			yes
	UMAG_10350		-3.105	1.36563e-19	1.72599e-18	related to transport protein USO1		NS
	UMAG_01437		-3.10616	0.000269083	0.000871562	uncharacterized protein		NS
	UMAG_10218		-3.1095	1.47557e-13	1.25971e-12	uncharacterized protein	IPR001878 Zinc finger, CCHC-type
	UMAG_03990		-3.11499	1.74615e-13	1.48324e-12	related to Short-chain dehydrogenase/reductase	IPR002198 Short-chain dehydrogenase/reductase SDR	M			yes
	UMAG_05306		-3.11722	9.3447e-34	2.14991e-32	uncharacterized protein		SP	eff cluster 19A
	UMAG_12264		-3.11911	8.26076e-11	5.86462e-10	uncharacterized protein
	UMAG_03692		-3.1197	1.78583e-44	5.91241e-43	probable alpha-glucosidase (maltase)	IPR006047 Glycosyl hydrolase, family 13, catalytic region	NS			yes
	UMAG_01949		-3.12712	1.92117e-05	7.65648e-05	putative protein				Rbf1 s
	UMAG_05264		-3.15771	0.00117603	0.00331604	probable glutathione-dependent formaldehyde dehydrogenase	IPR002085 Alcohol dehydrogenase superfamily, zinc-type	NS
	UMAG_01377		-3.15771	2.25304e-36	5.77033e-35	uncharacterized protein	IPR007112 Expansin 45, endoglucanase-like	SP
	UMAG_05317		-3.17068	1.35125e-17	1.49851e-16	uncharacterized protein		SP	eff cluster 19A
	UMAG_01885		-3.17137	9.32015e-06	3.87597e-05	probable Alcohol dehydrogenase	IPR002085 Alcohol dehydrogenase superfamily, zinc-containing	C
	UMAG_02806	mtt2	-3.18173	0.00234681	0.00623641	probable CTP1 - Mitochondrial citrate transporter - member of the mitochondrial carrier (MCF) family	IPR023395 Mitochondrial carrier domain	M
	UMAG_00750		-3.18379	7.80937e-34	1.80895e-32	putative protein	IPR001138 Zn(2)-C6 fungal-type DNA-binding domain	NS
	UMAG_05068		-3.2028	0.00540137	0.013163	probable Arylsulfatase	IPR000917 Sulphatase	C
	UMAG_02410		-3.20358	4.17218e-39	1.17986e-37	uncharacterized protein		NS
	UMAG_03828		-3.20647	7.708e-25	1.25154e-23	uncharacterized protein
	UMAG_03082		-3.21104	2.48511e-35	6.08897e-34	uncharacterized protein	IPR004776 Auxin efflux carrier	Mb			yes
	UMAG_10275		-3.21363	2.82415e-16	2.85656e-15	uncharacterized protein (N-terminal fragment)	IPR011701 Major facilitator superfamily	Mb			yes
	UMAG_04667		-3.21515	2.35821e-12	1.88518e-11	uncharacterized protein	IPR002220 Dihydrodipicolinate synthetase	NS
	UMAG_00558		-3.22913	1.74446e-17	1.91891e-16	uncharacterized protein		SP	effector?
	UMAG_02149		-3.2303	5.35951e-40	1.56116e-38	putative protein	IPR001810 F-box domain, cyclin-like	NS
	UMAG_04815		-3.26752	4.60267e-21	6.27275e-20	putative protein		SP	effector?		yes
	UMAG_04034		-3.27189	8.42683e-14	7.35127e-13	uncharacterized protein		M
	UMAG_05795		-3.27375	4.15042e-09	2.52862e-08	uncharacterized protein	IPR016196 Major facilitator superfamily domain, general substrate transporter	Mb
	UMAG_06146		-3.27448	3.59937e-11	2.66401e-10	putative protein		SP	effector?		yes
	UMAG_12310		-3.27794	8.00625e-08	4.316e-07	uncharacterized protein		NS
	UMAG_01852		-3.28648	1.44695e-29	2.81389e-28	related to Epoxide hydrolase 1	IPR016292 Epoxide hydrolase	NS
	UMAG_12149		-3.2967	1.09499e-35	2.74232e-34	uncharacterized protein		NS		Rbf1 s	yes
	UMAG_11961		-3.29828	1.1254e-22	1.65327e-21	uncharacterized protein	IPR005590 Protein of unknown function DUF333	SP			yes
	UMAG_04358		-3.30239	1.7303e-41	5.31383e-40	uncharacterized protein		Mb M			yes
	UMAG_11715		-3.31026	6.07021e-33	1.35077e-31	related to VPS13 - involved in regulating membrane traffic (N-terminal fragment)	IPR009543 Vacuolar protein sorting-associated protein
	UMAG_02492		-3.31128	4.02331e-20	5.25119e-19	uncharacterized protein	IPR003819 Taurine catabolism dioxygenase TauD/TfdA	NS
	UMAG_00025		-3.31201	1.82265e-06	8.33852e-06	related to dehydroshikimate dehydratase	IPR012307 Xylose isomerase-type TIM barrel	NS		Rbf1 and b	yes
	UMAG_06013		-3.31723	3.31075e-39	9.4412e-38	related to Intersectin 1	IPR000219 Dbl homology (DH) domain
	UMAG_01850		-3.31938	1.51002e-21	2.13956e-20	uncharacterized protein	IPR003033 SCP2 sterol-binding domain			Rbf1 r
	UMAG_02363		-3.33357	4.20646e-13	3.48161e-12	uncharacterized protein		NS
	UMAG_10031		-3.34095	2.9117e-42	9.1915e-41	related to embryonic protein DC-8		Mb			yes
	UMAG_11742		-3.34117	8.75464e-33	1.94176e-31	putative protein		NS		Rbf1 r
	UMAG_11843		-3.34726	1.40886e-40	4.17553e-39	uncharacterized protein		M			yes
	UMAG_05684		-3.34747	3.72128e-23	5.62502e-22	related to cystinosin	IPR006603 Cystinosin/ERS1p repeat	Mb
	UMAG_10030		-3.35245	4.91635e-24	7.67063e-23	putative protein		SP	effector?
	UMAG_03473		-3.3548	3.73035e-39	1.05932e-37	uncharacterized protein		NS
	UMAG_11068		-3.35977	2.03638e-35	5.02579e-34	related to Copper amine oxidase 1	IPR000269 Copper amine oxidase	NS
	UMAG_05959		-3.36406	1.66113e-14	1.51533e-13	uncharacterized protein	IPR001138 Zn(2)-C6 fungal-type DNA-binding domain	NS
	UMAG_12114		-3.36942	3.10744e-24	4.92762e-23	uncharacterized protein		Mb
	UMAG_11597		-3.37208	2.09809e-27	3.8382e-26	uncharacterized protein		M
	UMAG_00194		-3.37453	2.43275e-05	9.53294e-05	uncharacterized protein		M
	UMAG_05229		-3.37705	3.37014e-27	6.0995e-26	related to Beta-mannosidase precursor	IPR006102 Glycoside hydrolase, family 2, immunoglobulin-like beta-sandwich	SP
	UMAG_12233		-3.38432	2.04022e-10	1.40865e-09	uncharacterized protein	IPR000070 Pectinesterase, catalytic	SP
	UMAG_11408		-3.39036	7.80694e-07	3.73401e-06	uncharacterized protein	IPR007325 Putative cyclase	NS
	UMAG_04385		-3.39159	5.60831e-29	1.07829e-27	uncharacterized protein		Mb		Rbf1 r
	UMAG_11909		-3.39429	4.13092e-32	8.76143e-31	probable RSR1 - GTP-binding protein	IPR001806 Small GTPase superfamily	NS			yes
	UMAG_12217		-3.40561	3.99446e-33	9.0368e-32	uncharacterized protein		SP	effector?
	UMAG_02333		-3.41792	5.88741e-37	1.53095e-35	putative protein
	UMAG_02140	eff1-10	-3.42639	9.6251e-19	1.16861e-17	effector family protein Eff1-10		SP	effector
	UMAG_06459	cyp2	-3.46096	2.32559e-06	1.05015e-05	Cytochrome P450 monooxygenase involved in Ustilagic Acid production	IPR001128 Cytochrome P450
	UMAG_10585		-3.46222	6.76077e-17	7.103e-16	uncharacterized protein		NS
	UMAG_02091		-3.46247	2.82102e-39	8.0786e-38	related to MRF1 - peptide chain release factor, mitochondrial	IPR005139 Peptide chain release factor	M
	UMAG_06467	ugt1	-3.47408	2.22786e-07	1.13432e-06	UGT1 Ustilagic Acid glycosyl transferase	IPR002213 UDP-glucuronosyl/UDP-glucosyltransferase	SP
	UMAG_01573		-3.47655	1.70551e-26	2.99104e-25	uncharacterized protein	IPR001138 Zn(2)-C6 fungal-type DNA-binding domain				yes
	UMAG_06420		-3.4928	3.41091e-37	8.93816e-36	uncharacterized protein	IPR015414 SNARE associated Golgi protein	Mb			yes
	UMAG_03559		-3.52773	0.00930539	0.0211223	related to beta-1,3-glucan binding protein	IPR000757 Glycoside hydrolase, family 16	Mb
	UMAG_01984		-3.53124	4.01351e-10	2.70772e-09	probable ADH1 - alcohol dehydrogenase I	IPR013154 Alcohol dehydrogenase GroES-like	C			yes
	UMAG_03558		-3.54417	1.02229e-09	6.61418e-09	uncharacterized protein		Mb
	UMAG_01204		-3.54834	1.52319e-05	6.17924e-05	related to PRY1 - strong similarity to the plant PR-1 class of pathogen related proteins	IPR001283 Allergen V5/Tpx-1 related	SP
	UMAG_04929		-3.55206	2.2842e-14	2.05882e-13	uncharacterized protein		NS			yes
	UMAG_01791		-3.56205	4.15961e-14	3.69036e-13	uncharacterized protein	IPR002168 Lipase, GDXG, active site	NS
	UMAG_00132		-3.56581	0.00018846	0.000626691	uncharacterized protein					yes
	UMAG_05792		-3.62284	2.54156e-19	3.15349e-18	related to Chitin deacetylase precursor	IPR002509 Polysaccharide deacetylase	NS
	UMAG_01862		-3.63663	3.4199e-21	4.69856e-20	related to arsenite transporter ARR3	IPR002657 Bile acid:sodium symporter	Mb			yes
	UMAG_10418		-3.65358	6.62147e-30	1.29884e-28	uncharacterized protein		SP	effector?		yes
	UMAG_01899		-3.69311	3.71794e-08	2.06494e-07	related to multidrug resistance protein	IPR007114 Major facilitator superfamily	Mb			yes
	UMAG_03395		-3.70173	4.00825e-05	0.000150298	uncharacterized protein
	UMAG_03513		-3.70638	9.63899e-09	5.66406e-08	uncharacterized protein
	UMAG_01117		-3.71739	7.83013e-11	5.56593e-10	uncharacterized protein
	UMAG_05070		-3.72424	8.83191e-18	9.95717e-17	uncharacterized protein	IPR006694 Fatty acid hydroxylase	Mb
	UMAG_04875		-3.74641	1.10013e-26	1.9495e-25	uncharacterized protein	IPR007087 Zinc finger, C2H2	NS			yes
	UMAG_10264		-3.75213	1.41385e-09	9.03558e-09	uncharacterized protein		NS
	UMAG_03847		-3.75293	6.15586e-20	7.94293e-19	nitrate reductase	IPR000572 Oxidoreductase, molybdopterin binding	NS
	UMAG_02231		-3.7543	1.9609e-08	1.11837e-07	uncharacterized protein		SP	effector?
	UMAG_02204		-3.76277	6.01269e-18	6.87005e-17	related to beta-galactosidase	IPR013529 Glycoside hydrolase, family 42, N-terminal	SP
	UMAG_02208		-3.76945	1.59602e-15	1.54305e-14	probable acyl-CoA oxidase	IPR009100 Acyl-CoA dehydrogenase/oxidase	P		Rbf1 and b
	UMAG_10553		-3.77745	5.88294e-35	1.42091e-33	uncharacterized protein		SP	eff cluster 19A		yes
	UMAG_10671		-3.78685	3.65087e-41	1.10126e-39	related to Pectin lyase B precursor	IPR002022 Pectate lyase/Amb allergen	SP
	UMAG_05968		-3.78849	2.78087e-15	2.65454e-14	related to peptide transporter Mtd1	IPR004813 Oligopeptide transporter OPT superfamily	Mb
	UMAG_05486		-3.80136	1.3274e-22	1.9458e-21	uncharacterized protein	IPR011598 Helix-loop-helix domain	NS		Rbf1 s
	UMAG_10950		-3.82313	1.68613e-05	6.77948e-05	uncharacterized protein		NS
	UMAG_03402		-3.82714	4.05841e-11	2.981e-10	Indole-3-acetaldehyde dehydrogenase	IPR015590 Aldehyde dehydrogenase	NS
	UMAG_03294		-3.828	8.04366e-41	2.3944e-39	uncharacterized protein		NS
	UMAG_01851		-3.85867	1.33631e-16	1.37002e-15	uncharacterized protein	IPR018466 Cell wall beta-glucan synthesis	SP			yes
	UMAG_00374		-3.87059	9.6346e-26	1.62662e-24	probable DAL5 - Allantoate and ureidosuccinate permease	IPR007114 Major facilitator superfamily	Mb			yes
	UMAG_01604		-3.87407	9.18432e-19	1.1171e-17	related to Endo-1,4-beta-mannosidase	IPR013781 Glycoside hydrolase, catalytic core	SP
	UMAG_06093		-3.91533	3.99567e-43	1.28524e-41	related to UDP-galactose transporter	IPR004689 UDP-galactose transporter	Mb
	UMAG_06071		-3.91649	2.17603e-60	1.0702e-58	related to Para-nitrobenzyl esterase	IPR019826 Carboxylesterase type B, active site	ER			yes
	UMAG_06391		-3.9231	4.93371e-32	1.03991e-30	related to multidrug resistant protein	IPR007114 Major facilitator superfamily	Mb
	UMAG_10789		-3.93352	3.61534e-48	1.31921e-46	putative protein		M
	UMAG_00981		-3.94356	3.11659e-18	3.62818e-17	uncharacterized protein		Mb		Rbf1 and b
	UMAG_01723		-3.94623	1.8017e-36	4.63186e-35	related to Cytochrome P450	IPR001128 Cytochrome P450	M		Rbf1 s	yes
	UMAG_03310		-3.95816	9.72857e-18	1.09499e-16	related to ATO3 - plasma membrane protein with possible role in export of ammonia	IPR000791 GPR1/FUN34/yaaH	Mb
	UMAG_05104		-3.96446	2.6159e-27	4.74709e-26	uncharacterized protein		SP	effector?	Rbf1 s	yes
	UMAG_03691		-3.96752	6.54474e-38	1.7839e-36	probable lysine-specific permease	IPR004841 Amino acid permease domain	Mb			yes
	UMAG_02597		-3.98611	8.43284e-08	4.5244e-07	related to extracellular aspartic proteinase	IPR001461 Peptidase A1	SP
	UMAG_11465		-4.00951	5.37461e-64	3.06091e-62	putative protein		NS
	UMAG_02811		-4.01937	4.62115e-30	9.11737e-29	related to 2,3-diaminopropionate ammonia-lyase	PR001926 Tryptophan synthase beta subunit-like PLP-dependent enzymes superfamily	M		Rbf1 r
	UMAG_01006		-4.05265	1.56154e-49	5.82316e-48	uncharacterized protein	IPR016040 NAD(P)-binding domain	NS
	UMAG_11235		-4.08319	2.61754e-48	9.60285e-47	related to Protein esc1	IPR011598 Helix-loop-helix domain				yes
	UMAG_10234		-4.08708	2.29976e-60	1.12291e-58	related to GLE1 - RNA export mediator	IPR012476 GLE1-like	NS
	UMAG_10544		-4.09302	5.07503e-08	2.78644e-07	related to BAS1 - Myb-related transcription factor	IPR009057 Homeodomain-like				yes
	UMAG_12315		-4.10877	0.000295472	0.000947268	uncharacterized protein		NS			yes
	UMAG_04085		-4.11614	5.7475e-47	2.01074e-45	uncharacterized protein	IPR022185 Protein of unknown function DUF3712
	UMAG_04500		-4.11948	2.28611e-13	1.92743e-12	uncharacterized protein	IPR013901 Protein of unknown function DUF1772, fungi	Mb
	UMAG_02203		-4.13137	1.375e-38	3.80904e-37	related to Na+/H+-exchanging protein	IPR006153 Cation/H+ exchanger	Mb
	UMAG_04357		-4.14228	1.91515e-39	5.50767e-38	related to endo-1,6-beta-d-glucanase precursor	IPR001139 Glycoside hydrolase, family 30			Rbf1 r	yes
	UMAG_05366		-4.15055	1.6895e-55	7.54385e-54	uncharacterized protein		SP	effector?
	UMAG_01863		-4.15202	1.54761e-11	1.17359e-10	related to Cytochrome P450	IPR001128 Cytochrome P450	Mb		Rbf1 s
	UMAG_10543		-4.15574	3.80665e-24	6.00831e-23	related to nonribosomal peptide synthetase (N-terminal fragment)	IPR000873 AMP-dependent synthetase and ligase	NS
	UMAG_01079		-4.16086	9.89017e-51	3.85773e-49	related to CHK1 - Serine/threonine kinase	IPR002290 Serine/threonine- / dual-specificity protein kinase, catalytic domain	NS			yes
	UMAG_02308		-4.18469	2.11651e-18	2.49821e-17	uncharacterized protein		NS
	UMAG_03411		-4.19835	2.63885e-32	5.70379e-31	probable endo-1,4-beta-xylanase	IPR001000 Glycoside hydrolase, family 10	SP
	UMAG_02201		-4.23295	1.73703e-55	7.65536e-54	uncharacterized protein	IPR029063 S-adenosyl-L-Methinine-dependent Methyltransferase	NS
	UMAG_11156		-4.2394	0.000786507	0.00229592	uncharacterized protein					yes
	UMAG_02980		-4.25058	1.15879e-29	2.25998e-28	probable dihydroxy-acid dehydratase	IPR000581 Dihydroxy-acid and 6-phosphogluconate dehydratase
	UMAG_10774		-4.25133	2.37204e-45	8.04952e-44	uncharacterized protein		NS
	UMAG_05254		-4.25458	3.05218e-07	1.52654e-06	uncharacterized protein	IPR016040 NAD(P)-binding domain	NS
	UMAG_06290		-4.28037	7.0929e-44	2.33687e-42	uncharacterized protein	IPR018466 Ser-Thr-rich glycosyl-phosphatidyl-inositol-anchored membrane family	Mb
	UMAG_04499		-4.28313	3.36786e-07	1.67824e-06	uncharacterized protein	IPR013216 Methyltransferase type 11
	UMAG_02984		-4.29031	1.12527e-18	1.34695e-17	related to Dibenzothiophene desulfurization enzyme C	IPR009100 Acyl-CoA dehydrogenase/oxidase	NS
	UMAG_11637		-4.29565	1.92487e-52	7.82282e-51	uncharacterized protein		SP	effector?
	UMAG_06280		-4.32641	6.14685e-48	2.21908e-46	related to J kappa-recombination signal binding protein	IPR015350 Beta-trefoil DNA-binding domain	NS
	UMAG_00708		-4.3457	1.15487e-62	6.42469e-61	related to monooxygenase	IPR006076 FAD dependent oxidoreductase	NS			yes
	UMAG_06075		-4.35329	2.95747e-14	2.65157e-13	related to beta-glucosidase	IPR001764 Glycoside hydrolase, family 3, N-terminal	SP
	UMAG_04248		-4.39092	8.03791e-22	1.14128e-20	putative protein		SP	effector?
	UMAG_05230		-4.40415	1.13615e-41	3.50502e-40	probable Salicylate hydroxylase	IPR003042 Aromatic-ring hydroxylase	NS
	UMAG_05573		-4.41611	8.31468e-25	1.34682e-23	uncharacterized protein					yes
	UMAG_00334		-4.41896	8.22027e-42	2.55922e-40	probable peroxisomal acyl-coenzyme A thioester hydrolase 1	IPR003703 Acyl-CoA thioesterase
	UMAG_02383		-4.43433	4.77089e-62	2.54961e-60	a2-pheromone receptor Pra1	IPR001499 Fungal pheromone STE3 GPCR	Mb
	UMAG_01928		-4.44139	9.25022e-27	1.6478e-25	putative protein		NS
	UMAG_02502		-4.46477	2.24025e-19	2.80528e-18	uncharacterized protein		NS			yes
	UMAG_02139	eff1-9	-4.47345	1.40946e-44	4.68922e-43	effector family protein Eff1-9		SP	effector
	UMAG_11221		-4.50659	9.28194e-52	3.70568e-50	uncharacterized protein		M			yes
	UMAG_11413		-4.52851	8.21698e-44	2.68118e-42	putative protein		NS		b
	UMAG_11729		-4.53335	6.83767e-38	1.85577e-36	putative protein		SP	effector?	Rbf1 s	yes
	UMAG_01943		-4.54268	1.72997e-55	7.65536e-54	related to alpha-glucosidase	IPR000322 Glycoside hydrolase, family 31	NS
	UMAG_02497		-4.58436	1.31113e-14	1.20742e-13	uncharacterized protein		NS			yes
	UMAG_03677		-4.59545	0.00929816	0.0211129	uncharacterized protein		M
	UMAG_00695		-4.61276	1.07227e-45	3.69416e-44	putative exochitinase	IPR001540 Glycoside hydrolase, family 20	SP		Rbf1 s	yes
	UMAG_06346		-4.61423	2.11101e-22	3.07455e-21	uncharacterized protein	IPR004827 Basic-leucine zipper (bZIP) transcription factor	M
	UMAG_12257		-4.655	3.02778e-37	7.99592e-36	uncharacterized protein	IPR006141 Intein splicing site	NS
	UMAG_03397		-4.66019	1.28887e-54	5.60742e-53	uncharacterized protein		SP	effector?
	UMAG_11489		-4.66116	0.000511258	0.00155951	uncharacterized protein		NS			yes
	UMAG_00628		-4.6774	1.10642e-45	3.79257e-44	putative protein		SP	effector?
	UMAG_11193		-4.67927	2.14469e-60	1.06248e-58	putative protein		SP	effector?
	UMAG_05794		-4.69839	9.94725e-18	1.11775e-16	probable YCF1 - Vacuolar full-size ABC transporter, responsible for vacuolar sequestration of glutathione-S-conjugates	IPR001140 ABC transporter, transmembrane region	Mb
	UMAG_01820		-4.71262	7.93232e-37	2.05483e-35	uncharacterized protein		SP	effector?
	UMAG_04056		-4.7318	4.30468e-32	9.10152e-31	probable SNQ2 - ABC transporter involved in multidrug resistance	IPR003439 ABC transporter-like	Mb			yes
	UMAG_06473		-4.74216	1.56005e-10	1.08373e-09	related to Cytochrome P450	IPR001128 Cytochrome P450	Mb
	UMAG_00304		-4.75198	4.82285e-42	1.5154e-40	probable TRP2 - anthranilate synthase component I	IPR005256 Anthranilate synthase component I
	UMAG_11116		-4.79686	0.00404364	0.0101985	uncharacterized protein		NS
	UMAG_04487		-4.82333	6.11761e-53	2.56297e-51	uncharacterized protein	IPR003108 Growth-arrest-specific protein 2 domain	NS
	UMAG_02462		-4.84022	1.06527e-38	2.96673e-37	uncharacterized protein	IPR001138 Zn(2)-C6 fungal-type DNA-binding domain				yes
	UMAG_12288		-4.86601	2.49811e-42	7.92276e-41	uncharacterized protein (N-terminal fragment)	IPR001584 Integrase, catalytic core
	UMAG_12061		-4.87664	1.82612e-69	1.23939e-67	putative protein		Mb
	UMAG_03317		-4.8951	5.84147e-51	2.29168e-49	related to PRM1 - Pheromone-regulated multispanning membrane protein		Mb
	UMAG_03388		-4.92528	1.26303e-27	2.33575e-26	uncharacterized protein		NS			yes
	UMAG_10070		-4.92846	4.93818e-57	2.32746e-55	related to Benzoate 4-monooxygenase	IPR001128 Cytochrome P450	Mb
	UMAG_02239	see1	-4.95138	1.73572e-27	3.20117e-26	See1		SP	effector
	UMAG_10608	aip1	-4.95727	9.05072e-06	3.77317e-05	related to Quinate permease	IPR005829 Sugar transporter, conserved site	Mb
	UMAG_02119		-4.9681	8.10952e-44	2.6589e-42	uncharacterized protein		SP	effector?		yes
	UMAG_01234		-4.97028	2.69177e-18	3.14984e-17	uncharacterized protein				Rbf1 or b
	UMAG_01125		-4.97183	0.00537667	0.0131217	uncharacterized protein
	UMAG_03404		-4.97479	6.28046e-11	4.50587e-10	uncharacterized protein	IPR016162 Aldehyde dehydrogenase, N-terminal
	UMAG_03406		-4.97797	9.95134e-09	5.83749e-08	uncharacterized protein		M
	UMAG_11603		-4.98975	2.49999e-05	9.76825e-05	related to RPS0B - 40S ribosomal protein p40 homolog B	IPR005707 Ribosomal protein S2, eukaryotic/archaeal	NS
	UMAG_01217		-4.99978	2.29017e-10	1.57801e-09	uncharacterized protein		NS			yes
	UMAG_05300		-5.0019	2.20723e-56	1.01908e-54	uncharacterized protein		SP	eff cluster 19A
	UMAG_10491		-5.00446	3.67207e-69	2.41965e-67	putative protein		NS
	UMAG_11155		-5.04147	2.28777e-19	2.85951e-18	uncharacterized protein		Mb
	UMAG_06181	mig2-5	-5.05457	3.72131e-58	1.80404e-56	Mig2-5		SP	effector
	UMAG_02382	mfa1	-5.05943	2.80178e-54	1.21119e-52	a1-specific pheromone [mating factor a1]
	UMAG_11835		-5.07646	5.41986e-09	3.27265e-08	uncharacterized protein		NS			yes
	UMAG_04841		-5.07817	0.00847136	0.0194701	uncharacterized protein	IPR011701 Major facilitator superfamily	Mb
	UMAG_00968		-5.17323	2.0069e-19	2.51771e-18	uncharacterized protein	IPR001878 Zinc finger, CCHC-type	NS
	UMAG_02092		-5.17716	7.24891e-16	7.15092e-15	uncharacterized protein	IPR011598 Myc-type, basic helix-loop-helix (bHLH) domain	NS
	UMAG_01950		-5.20589	3.8648e-27	6.95767e-26	uncharacterized protein	IPR010905 Glycosyl Hydrolase family 88	NS			yes
	UMAG_06497		-5.29032	6.67465e-17	7.02497e-16	putative protein
	UMAG_04315		-5.33192	4.44288e-09	2.69712e-08	uncharacterized protein		NS			yes
	UMAG_06042		-5.36606	2.16857e-17	2.37388e-16	uncharacterized protein	IPR002283 Isopenicillin N synthase	NS			yes
	UMAG_01803		-5.38172	1.11285e-54	4.87283e-53	related to NCA2 - control of mitochondrial synthesis of Atp6p and Atp8p	IPR013946 Nuclear control of ATP synthase 2	NS
	UMAG_11105		-5.41122	6.05363e-10	4.01623e-09	related to nitrate transporter	IPR011701 Major facilitator superfamily MFS-1	Mb			yes
	UMAG_05562		-5.42439	3.32883e-08	1.85796e-07	related to stress response protein rds1p		SP
	UMAG_02854		-5.43552	4.6879e-41	1.40782e-39	uncharacterized protein		SP	effector?		yes
	UMAG_01796	eff1-1	-5.44116	9.52511e-48	3.38465e-46	effector family protein Eff1-1		SP	effector
	UMAG_11211		-5.49951	5.08156e-26	8.70924e-25	uncharacterized protein	IPR000675 Cutinase	SP
	UMAG_05046		-5.50378	7.95267e-30	1.55547e-28	uncharacterized protein	IPR014733 Barwin-like endoglucanase	SP		Rbf1 r
	UMAG_03039		-5.50674	1.66882e-15	1.60202e-14	uncharacterized protein		NS
	UMAG_06127		-5.50952	3.60287e-66	2.22297e-64	uncharacterized protein		SP	effector?
	UMAG_01455		-5.51443	0.00496254	0.0122431	uncharacterized protein		NS
	UMAG_02215		-5.56276	1.14221e-18	1.36481e-17	related to dibenzothiophene desulfurizing enzyme	IPR011251 Bacterial luciferase-like	NS
	UMAG_06165		-5.56581	2.22175e-20	2.92796e-19	uncharacterized protein		NS			yes
	UMAG_06125		-5.57931	2.12172e-65	1.26317e-63	putative protein		NS		Rbf1 or b
	UMAG_03274		-5.64608	1.67732e-61	8.8248e-60	uncharacterized protein		SP	effector?
	UMAG_05617		-5.66632	1.04129e-67	6.60489e-66	related to Lipase/esterase	IPR013094 Alpha/beta hydrolase fold-3	NS
	UMAG_02490		-5.6882	1.41306e-43	4.56686e-42	probable FLR1 - Putative H+ antiporter involved in multidrug resistance	IPR007114 Major facilitator superfamily	Mb
	UMAG_10946		-5.69628	5.19704e-22	7.39461e-21	related to TNA1 - High affinity nicotinic acid plasma membrane permease	IPR007114 Major facilitator superfamily	Mb			yes
	UMAG_01522		-5.73337	0.00130508	0.0036466	uncharacterized protein		NS			yes
	UMAG_11111		-5.75582	1.67984e-06	7.74005e-06	related to Ascorbate oxidase precursor	IPR001117 Multicopper oxidase, type 1	SP
	UMAG_12331		-5.75736	1.33932e-73	1.05697e-71	uncharacterized protein		NS
	UMAG_02598		-5.93675	8.73568e-34	2.01664e-32	related to mfs1 - putative multidrug transporter	IPR011701 Major facilitator superfamily	Mb
	UMAG_05348		-5.94596	4.04351e-78	3.61096e-76	related to RAM1 - protein farnesyltransferase, beta subunit	IPR001330 Prenyltransferase/squalene oxidase	NS
	UMAG_12287		-5.97388	2.09153e-07	1.06892e-06	uncharacterized protein (N-terminal fragment)
	UMAG_01830		-5.99281	7.12545e-40	2.06668e-38	related to alpha-aminoadipate reductase	IPR009081 Acyl carrier protein-like	NS			yes
	UMAG_06148		-6.00516	2.29172e-22	3.3306e-21	uncharacterized protein	IPR006153 Sodium/hydrogen exchanger	Mb			yes
	UMAG_06390		-6.04946	3.14626e-17	3.39486e-16	uncharacterized protein		NS
	UMAG_01584		-6.06604	0.00082524	0.00239765	uncharacterized protein		M
	UMAG_10203		-6.07438	4.44233e-09	2.69712e-08	uncharacterized protein					yes
	UMAG_05791		-6.13279	2.99965e-62	1.62869e-60	related to Cytochrome P450	IPR001128 Cytochrome P450				yes
	UMAG_04422		-6.1906	1.73672e-83	1.68387e-81	related to endo-1,4-beta-xylanase b	IPR001000 Glycoside hydrolase, family 10	SP
	UMAG_12313		-6.20395	5.49671e-50	2.10769e-48	uncharacterized protein		SP	effector?
	UMAG_00205		-6.2115	3.48243e-28	6.4932e-27	related to HSP12 - heat shock protein	IPR007250 Heat shock protein 9/12
	UMAG_04370		-6.22527	1.81874e-30	3.63054e-29	uncharacterized protein	IPR003819 Taurine catabolism dioxygenase TauD/TfdA	NS			yes
	UMAG_05351		-6.48692	6.13483e-50	2.33916e-48	uncharacterized protein		NS			yes
	UMAG_01392		-6.49542	0.00318252	0.00821909	uncharacterized protein		NS
	UMAG_06126	mig2-6	-6.49918	1.91258e-52	7.81971e-51	Mig2-6		SP	effector
	UMAG_01779		-6.50347	0.00728039	0.0170445	uncharacterized protein		SP	effector?	Rbf1 r
	UMAG_02538		-6.52457	5.3935e-86	5.54631e-84	uncharacterized protein		SP	eff cluster 6A		yes
	UMAG_04510		-6.59506	7.46693e-84	7.56389e-82	uncharacterized protein		M		Rbf1 s
	UMAG_05103		-6.7027	1.3272e-50	5.14728e-49	probable sulfate adenylyltransferase	IPR024951 Sulphate adenylyltransferase catalytic domain	NS			yes
	UMAG_06158		-6.70877	1.91187e-73	1.47453e-71	probable glutaminase A	IPR014870 Region of unknown function DUF1793	SP		Rbf1 s	yes
	UMAG_11984		-6.72774	1.19683e-33	2.73498e-32	uncharacterized protein		Mb		Rbf1 r
	UMAG_11610		-6.83708	2.23468e-62	1.22312e-60	uncharacterized protein	IPR001303 Class II aldolase/adducin, N-terminal	NS			yes
	UMAG_02807	adi2	-6.86227	2.41946e-06	1.08964e-05	uncharacterized protein	IPR007400 PrpF protein	NS			yes
	UMAG_06178	mig2-1	-6.88273	1.15286e-71	8.41337e-70	Mig2-1		SP	effector
	UMAG_11773		-6.96497	1.65249e-14	1.50948e-13	uncharacterized protein	IPR011701 Major facilitator superfamily	Mb
	UMAG_04305		-6.97158	1.19383e-31	2.47027e-30	probable AMS1 - alpha-mannosidase	IPR015341 Glycoside hydrolase, family 38, central domain	NS
	UMAG_05255		-7.05355	2.35583e-32	5.1083e-31	uncharacterized protein	IPR013097 Stress responsive alpha-beta barrel	NS
	UMAG_02810		-7.12555	3.57086e-86	3.72853e-84	uncharacterized protein	IPR022185Protein of unknown function DUF3712	M			yes
	UMAG_02887		-7.12658	1.1804e-82	1.11269e-80	uncharacterized protein		M
	UMAG_03092		-7.23234	1.41549e-65	8.50169e-64	putative protein		NS			yes
	UMAG_00522		-7.23611	1.12405e-22	1.65327e-21	uncharacterized protein		NS			yes
	UMAG_01239		-7.29435	4.08706e-61	2.11747e-59	uncharacterized protein		SP	eff cluster 2A
	UMAG_12229		-7.35188	4.12721e-24	6.48411e-23	related to dioxygenase	IPR004183 Extradiol ring-cleavage dioxygenase, class III enzyme, subunit B	NS
	UMAG_11377	eff1-2	-7.35227	7.00976e-32	1.46837e-30	Effector family protein Eff1-2		SP	effector
	UMAG_11612		-7.40419	1.09017e-32	2.41008e-31	putative protein (C-terminal fragment)		NS			yes
	UMAG_06179	mig2-2	-7.44236	1.20603e-60	6.10848e-59	Mig2-2		SP	effector
	UMAG_02889		-7.4856	4.97714e-57	2.32965e-55	related to SEC9 - protein transport protein	IPR000727 Target SNARE coiled-coil domain	NS
	UMAG_03139		-7.54512	1.44873e-75	1.22906e-73	uncharacterized protein	IPR000612 Proteolipid membrane potential modulator	Mb
	UMAG_11608		-7.58532	2.04372e-71	1.46007e-69	uncharacterized protein
	UMAG_06190		-7.6516	6.3485e-25	1.03825e-23	related to Chitinase	IPR001223 Glycoside hydrolase, family 18, catalytic domain	SP			yes
	UMAG_03403		-7.76072	2.74317e-52	1.10165e-50	uncharacterized protein	IPR007087 Zinc finger, C2H2	NS
	UMAG_04247		-7.84126	4.80012e-71	3.3586e-69	related to Cholinesterase precursor	IPR000997 Cholinesterase	SP		Rbf1 s
	UMAG_10115		-7.8674	9.55039e-35	2.29041e-33	uncharacterized protein		SP	eff cluster 1A
	UMAG_05368		-7.91564	3.91168e-38	1.07921e-36	putative protein	IPR008116 Sequence-specific single-strand DNA-binding protein	NS			yes
	UMAG_03172	rbf1	-7.9348	2.54997e-09	1.58923e-08	Rbf1 zinc-finger transcription factor	IPR007087 Zinc finger, C2H2-type			b
	UMAG_00694		-7.99462	1.55644e-21	2.20075e-20	related to Acyl-CoA dehydrogenase	IPR006090 Acyl-CoA oxidase/dehydrogenase, type 1
	UMAG_01394		-8.00937	0.000137797	0.000468785	uncharacterized protein		NS
	UMAG_02826		-8.0337	3.19869e-62	1.72298e-60	uncharacterized protein		SP	effector?
	UMAG_03995		-8.12943	1.85189e-21	2.57557e-20	related to JLP1 - Fe(II)-dependent sulfonate/alpha-ketoglutarate dioxygenase	IPR003819 Taurine catabolism dioxygenase TauD/TfdA	NS
	UMAG_06076		-8.15129	3.45614e-45	1.16701e-43	related to quinate transport protein	IPR003663 Sugar transporter	Mb
	UMAG_00104		-8.40411	0.000645156	0.00192047	uncharacterized protein		SP	effector?
	UMAG_01944		-8.46059	1.18879e-19	1.51092e-18	related to allantoate permease	IPR011701 Major facilitator superfamily	Mb
	UMAG_01804		-8.46202	5.37833e-48	1.95202e-46	tryptophan amino transferase (transaminase)	IPR015421 Pyridoxal phosphate-dependent transferase, major region, subdomain 1	NS			yes
	UMAG_12177		-8.46763	3.0791e-69	2.04881e-67	probable XKS1 - xylulokinase	IPR000577 Carbohydrate kinase, FGGY	NS
	UMAG_01300		-8.63095	4.92723e-67	3.08601e-65	uncharacterized protein		SP	eff cluster 2B
	UMAG_02625		-8.74823	5.71499e-27	1.02073e-25	probable DUR3 - Urea permease	IPR001734 Sodium/solute symporter	Mb
	UMAG_01690		-8.91849	7.95724e-78	7.01374e-76	uncharacterized protein		SP	effector?
	UMAG_00384		-9.04278	5.6035e-33	1.25102e-31	uncharacterized protein		M		Rbf1 r	yes
	UMAG_02813		-9.13233	5.90135e-07	2.85477e-06	uncharacterized protein		SP	effector?
	UMAG_04040		-9.22891	1.90999e-89	2.1251e-87	uncharacterized protein		SP	effector?		yes
	UMAG_02194		-9.28249	2.23084e-16	2.26319e-15	uncharacterized protein		SP	eff cluster 5A
	UMAG_01136		-9.41655	2.4526e-41	7.46448e-40	uncharacterized protein	IPR011701 Major facilitator superfamily	Mb
	UMAG_01241		-9.43461	4.94367e-88	5.41172e-86	uncharacterized protein		SP	eff cluster 2A
	UMAG_05311		-9.7657	3.49341e-103	5.38858e-101	uncharacterized protein		SP	eff cluster 19A
	UMAG_03823		-9.8764	1.41351e-07	7.39668e-07	uncharacterized protein		NS
	UMAG_01788		-10.0842	1.01847e-99	1.38247e-97	related to deacetylase	IPR002509 Polysaccharide deacetylase	SP			yes
	UMAG_03407		-10.1126	3.21882e-07	1.60751e-06	uncharacterized protein	IPR000383 Peptidase S15	M
	UMAG_03416		-10.3962	1.08466e-73	8.66072e-72	Crg1 carbon source-regulated protein (putative arabinase)		SP
	UMAG_02141	eff1-11	-10.4858	5.91087e-66	3.58188e-64	effector family protein Eff1-11		SP	effector
	UMAG_11506		-10.5168	1.024e-55	4.60257e-54	putative protein		Mb		Rbf1 s
	UMAG_01722		-10.7036	2.66813e-75	2.23563e-73	uncharacterized protein	IPR010856 Protein of unknown function DUF1479	M
	UMAG_03067		-10.8162	1.88397e-82	1.75158e-80	related to CDC33 - translation initiation factor eIF4E	IPR001040 Eukaryotic translation initiation factor 4E (eIF-4E)	NS		Rbf1 s	yes
	UMAG_04367		-10.8432	1.29635e-15	1.26051e-14	uncharacterized protein	IPR000477 RNA-directed DNA polymerase (reverse transcriptase)
	UMAG_04731		-10.8479	6.86481e-21	9.28116e-20	uncharacterized protein		NS
	UMAG_03563		-11.2049	7.94058e-42	2.48353e-40	uncharacterized protein	IPR000675 Cutinase	SP			yes
	UMAG_03474		-11.6497	3.98476e-72	2.93963e-70	related to TNA1 - high affinity nicotinic acid plasma membrane permease	IPR007114 Major facilitator superfamily	Mb			yes
	UMAG_00027		-11.8595	5.3087e-35	1.28679e-33	Uncharacterized protein		SP	effector?	b
	UMAG_02379		-12.0136	7.13785e-53	2.95394e-51	uncharacterized protein	IPR002048 Calcium-binding EF-hand
	UMAG_02473		-12.4136	7.01192e-127	1.69964e-124	uncharacterized protein		SP	eff cluster 5B
	UMAG_10528		-12.7774	3.77709e-114	6.5731e-112	related to STE6 - ABC transporter	IPR001140 ABC transporter, transmembrane region	M		Rbf1 s	yes
	UMAG_06180	mig2-4	-12.8851	1.70956e-83	1.68387e-81	Mig2-4		SP	effector
	UMAG_11250	mig2-3	-13.1101	1.5966e-121	3.28367e-119	Mig2-3		SP	effector
	UMAG_00738		-13.6991	4.74897e-41	1.41988e-39	uncharacterized protein				Rbf1 s
	UMAG_00793		-13.9049	7.98575e-54	3.43033e-52	uncharacterized protein		SP	effector?
	UMAG_04039		-14.7544	3.94362e-66	2.4113e-64	uncharacterized protein		SP	effector?
	UMAG_06464	uat2	-14.7547	9.84547e-13	8.01214e-12	uncharacterized protein
	UMAG_11416		-15.0281	1.00583e-125	2.354e-123	uncharacterized protein		SP	eff cluster 6A		yes
	UMAG_10233		-15.1671	9.84367e-69	6.36276e-67	uncharacterized protein
	UMAG_00792	dik1	-15.3431	3.04477e-131	7.94803e-129	dik1 uncharacterized protein		SP	effector ?	Rbf1 r
	UMAG_05318		-15.3511	4.36704e-98	5.69982e-96	uncharacterized protein		SP	eff cluster 19A
	UMAG_11944		-15.9935	1.99308e-146	7.1195e-144	probable GCY1 - galactose-induced protein of aldo/keto reductase family	IPR001395 Aldo/keto reductase	NS
	UMAG_05272		-16.2828	1.08412e-139	3.0658e-137	uncharacterized protein	IPR011701 Major facilitator superfamily MFS-1	M mb			yes
	UMAG_10072		-18.0987	2.62849e-165	1.37227e-162	probable monosaccharide transporter	IPR003663 Sugar transporter	Mb
	UMAG_01757		-18.9316	3.04103e-12	2.39994e-11	uncharacterized protein		M			yes
	UMAG_06253		-19.6481	5.12602e-53	2.16089e-51	probable DUR3 - Urea permease	IPR001734 Na+/solute symporter	Mb			yes
	UMAG_10861		-19.6639	1.40835e-154	5.31026e-152	related to Reticuline oxidase precursor	IPR006094 FAD linked oxidase, N-terminal	SP			yes
	UMAG_02888		-19.8802	2.18288e-79	1.97536e-77	related to ADH6 - NADPH-dependent alcohol dehydrogenase
	UMAG_06221		-20.446	2.27271e-98	3.02448e-96	uncharacterized protein		SP	eff cluster 22A
[truncated: 35 more rows]
