# Supplementary material for: The WOPR Protein Ros1 Is a Master Regulator of Sporogenesis and Late Effector Gene Expression in the Maize Pathogen Ustilago maydis
Source: PLoS Pathog. 2016 Jun 22;12(6):e1005697. doi: 10.1371/journal.ppat.1005697 (PMC4917244; doi:10.1371/journal.ppat.1005697)
Supplement: S2 Table — (XLSX) [file ppat.1005697.s009.xlsx]

## Sheet: Sheet1
	Table S2: List of genomic regions bound by Ros1 determined by ChIP-seq analysis
	Chromosome	Region	Intergenic region	Center of peak	Length of peak (bp)	Peak shape score	p-value	5' gene	3' gene
	chr01	10237..10613	1	10367	377	38.7442	0	UMAG_10946	UMAG_00001
		14020..14294	2	14165	275	20.3921	9.81922e-93	UMAG_00002	UMAG_00003
		19343..19635	3	19456	293	49.2968	0	UMAG_12014	UMAG_00005
		22773..23159	4	23030	387	56.2768	0	UMAG_00005	UMAG_00006
		32917..33279	5	33150	363	98.0514	0	UMAG_12107	UMAG_00011
		43394..43672	6	43522	279	48.0047	0	UMAG_12080	UMAG_00017
		57499..57770	7	57629	272	24.552	2.0567e-133	UMAG_12081	UMAG_10005
		63849..64168	8	63979	320	30.8231	6.4328e-209	UMAG_10006	UMAG_10007
		70059..70444	9	70186	386	41.9146	0	UMAG_00025	UMAG_00026
		77780..78166	10	78038	387	45.2001	0	UMAG_00029	UMAG_00030
		81132..81453	11	81262	322	35.5269	9.45999e-277	UMAG_00030	UMAG_00031
		89865..90127	12	89998	263	67.1023	0	UMAG_10009	UMAG_00034
		95493..95767	13	95641	275	63.278	0	UMAG_00036	UMAG_00037
		98491..98843	14	98714	353	31.3498	4.89782e-216	UMAG_00037	UMAG_00038
		112116..112301	15	112246	186	37.8925	1.71158e-314	UMAG_00043	UMAG_10011
		124839..125125	16	124960	287	27.167	7.96555e-163	UMAG_00050	UMAG_10012
		126849..127188	17	126979	340	25.9571	7.56826e-149	UMAG_10012	UMAG_10013
		130845..131107	18	130978	263	44.7926	0	UMAG_00052	UMAG_00053
		132145..132457	19	132275	313	23.5002	2.03122e-122	UMAG_00053	UMAG_00054
		135876..136264	20	136006	389	52.7965	0	UMAG_00055	UMAG_00056
		136444..136758		136629	315	58.68	0	UMAG_00055	UMAG_00056
		137195..137582		137324	388	65.0179	0	UMAG_00055	UMAG_00056
		142175..142449	21	142322	275	21.5988	9.22464e-104	UMAG_00057	UMAG_00058
		144925..145228	22	145054	304	75.1791	0	UMAG_00058	UMAG_00059
		148416..148755	23	148636	340	27.0969	5.35228e-162	UMAG_00060	UMAG_00061
		149162..149429		149281	268	38.4457	9.88131e-324	UMAG_00060	UMAG_00061
		156439..156786	24	156657	348	43.1089	0	UMAG_00063	UMAG_00064
		195180..195470	25	195341	291	34.0529	1.83806e-254	UMAG_10019	UMAG_00076
		203412..203797	26	203668	386	33.2483	1.07928e-242	UMAG_00078	UMAG_00079
		209273..209611	27	209483	339	41.8132	0	UMAG_00081	UMAG_00082
		212184..212572	28	212314	389	32.6968	8.66823e-235	UMAG_00082	UMAG_00083
		235475..235848	29	235721	374	20.3167	4.57203e-92	UMAG_00095	UMAG_00096
		238072..238353	30	238200	282	37.3791	4.26498e-306	UMAG_00096	UMAG_00097
		269229..269535	31	269359	307	30.6253	2.81573e-206	UMAG_00108	UMAG_00109
		270374..270743		270614	370	52.1535	0	UMAG_00108	UMAG_00109
		292506..292814	32	292688	309	21.2236	2.88857e-100	UMAG_00116	UMAG_00117
		293536..293851		293666	316	54.1326	0	UMAG_00116	UMAG_00117
		302630..302947	33	302818	318	21.0641	8.49308e-99	UMAG_10028	UMAG_00122
		307708..307984	34	307856	277	27.8457	6.07442e-171	UMAG_00123	UMAG_00124
		312840..313211	35	312969	372	26.0357	9.7678e-150	UMAG_00125	UMAG_00126
		317423..317811	36	317553	389	82.7326	0	UMAG_00127	UMAG_10029
		319196..319516		319387	321	28.644	9.52736e-181	UMAG_00127	UMAG_10029
		330427..330626	37	330501	200	21.8903	1.60847e-106	UMAG_00131	UMAG_00132
		334544..334848	38	334674	305	36.4833	1.01868e-291	UMAG_00132	UMAG_00133
		341201..341524	39	341396	324	31.7655	9.69473e-222	UMAG_10031	UMAG_10032
		367764..368125	40	367888	362	27.3897	1.81747e-165	UMAG_00145	UMAG_00146
		385125..385399	41	385270	275	20.309	5.35401e-92	UMAG_00149	UMAG_10038
		398979..399238	42	399110	260	46.7323	0	UMAG_00154	UMAG_10040
		399485..399724		399600	240	24.4234	4.82602e-132	UMAG_00154	UMAG_10040
		399971..400350		400100	380	48.9425	0	UMAG_00154	UMAG_10040
		406164..406517	43	406293	354	61.1536	0	UMAG_00157	UMAG_12090
		406724..407084		406852	361	21.0125	2.51804e-98	UMAG_00157	UMAG_12090
		439093..439355	44	439226	263	50.6192	0	UMAG_00171	UMAG_00172
		456129..456410	45	456281	282	59.1067	0	UMAG_00176	UMAG_00177
		469238..469518	46	469368	281	64.6058	0	UMAG_00181	UMAG_00182
		469696..470060		469825	365	48.0392	0	UMAG_00181	UMAG_00182
		470366..470726		470495	361	47.8285	0	UMAG_00181	UMAG_00182
		500415..500755	47	500626	341	23.0581	6.10358e-118	UMAG_00193	UMAG_00194
		501196..501582		501326	387	36.158	1.39491e-286	UMAG_00193	UMAG_00194
		514690..514972	48	514820	283	32.9506	2.07169e-238	UMAG_00197	UMAG_10051
		524525..524907	49	524655	383	26.998	7.79593e-161	UMAG_10052	UMAG_10053
		545558..545838	50	545709	281	58.2615	0	UMAG_00208	UMAG_00209
		556975..557254	51	557125	280	63.4876	0	UMAG_00212	UMAG_00213
		562027..562364	52	562157	338	28.2912	2.21673e-176	UMAG_11420	UMAG_11421
		577104..577356	53	577226	253	42.288	0	UMAG_00219	UMAG_11423
		577716..578084		577959	369	38.9163	0	UMAG_00219	UMAG_11423
		581273..581532	54	581403	260	33.5813	1.57344e-247	UMAG_00221	UMAG_00222
		598490..598801	55	598620	312	24.8816	5.88763e-137	UMAG_00227	UMAG_00229
		599195..599582		599453	388	24.3931	1.01125e-131	UMAG_00227	UMAG_00229
		601839..602190	56	601967	352	37.0332	1.67614e-300	UMAG_00229	UMAG_00230
		602532..602839		602659	308	25.2739	3.09204e-141	UMAG_00229	UMAG_00230
		609040..609350	57	609169	311	25.3858	1.80805e-142	UMAG_11425	UMAG_11426
		623540..623813	58	623670	274	45.3325	0	UMAG_11428	UMAG_00238
		642241..642501	59	642370	261	33.9288	1.25119e-252	UMAG_00241	UMAG_00242
		667240..667512	60	667366	273	30.4168	1.64563e-203	UMAG_00250	UMAG_00251
		683361..683681	61	683488	321	21.7263	5.78703e-105	UMAG_00255	UMAG_00256
		693073..693407	62	693203	335	22.0663	3.33085e-108	UMAG_00259	UMAG_10961
		694349..694617	63	694505	269	22.113	1.18513e-108	UMAG_10961	UMAG_10962
		696011..696360	64	696231	350	67.3723	0	UMAG_10962	UMAG_00262
		696630..696906		696759	277	49.7109	0	UMAG_10962	UMAG_00262
		717800..718062	65	717933	263	54.7151	0	UMAG_10966	UMAG_00270
		718221..718497		718351	277	53.8148	0	UMAG_10966	UMAG_00270
		760911..761220	66	761094	310	25.3416	5.56415e-142	UMAG_10087	UMAG_00282
		768570..768878	67	768698	309	39.9624	0	UMAG_00282	UMAG_00283
		774688..774950	68	774817	263	36.2567	3.90179e-288	UMAG_10088	UMAG_00286
		775784..776064		775909	281	49.876	0	UMAG_10088	UMAG_00286
		806054..806353	69	806226	300	71.521	0	UMAG_00295	UMAG_00296
		807074..807378		807204	305	32.645	4.71636e-234	UMAG_00295	UMAG_00296
		807573..807958		807830	386	30.7667	3.65704e-208	UMAG_00295	UMAG_00296
		819324..819625	70	819454	302	24.8779	6.45706e-137	UMAG_00299	UMAG_00300
		819939..820207		820079	269	38.3131	1.85769e-321	UMAG_00299	UMAG_00300
		827673..827943	71	827814	271	30.6604	9.6152e-207	UMAG_00302	UMAG_12149
		853891..854228	72	854021	338	32.1406	5.98455e-227	UMAG_10094	UMAG_10095
		866408..866789	73	866538	382	38.2626	1.28556e-320	UMAG_00316	UMAG_00317
		868323..868626		868499	304	30.3957	3.13247e-203	UMAG_00316	UMAG_00317
		872424..872693	74	872566	270	24.7192	3.32277e-135	UMAG_00317	UMAG_00318
		897126..897502	75	897250	377	41.5152	0	UMAG_12150	UMAG_00326
		927146..927445	76	927274	300	59.1845	0	UMAG_00336	UMAG_00337
		928506..928749	77	928614	244	24.5648	1.50313e-133	UMAG_00337	UMAG_00338
		948838..949120	78	948991	283	24.5099	5.7914e-133	UMAG_00343	UMAG_00344
		950145..950380		950251	236	48.9384	0	UMAG_00343	UMAG_00344
		951212..951518		951389	307	43.4811	0	UMAG_00343	UMAG_00344
		971114..971458	79	971329	345	45.2223	0	UMAG_00350	UMAG_11347
		990767..991042	80	990922	276	27.5292	3.92322e-167	UMAG_00356	UMAG_00357
		991209..991510		991381	302	65.7469	0	UMAG_00356	UMAG_00357
		1002245..1002573	81	1002372	329	38.0563	3.38468e-317	UMAG_00360	UMAG_00361
		1041687..1041972	82	1041817	286	25.9305	1.50985e-148	UMAG_11355	UMAG_00374
		1048970..1049216	83	1049099	247	32.277	7.36317e-229	UMAG_00375	UMAG_00376
		1073971..1074241	84	1074098	271	42.3302	0	UMAG_11606	UMAG_00384
		1080654..1080929	85	1080781	276	69.9869	0	UMAG_00384	UMAG_00385
		1081309..1081656		1081439	348	65.9437	0	UMAG_00384	UMAG_00385
		1088343..1088631	86	1088502	289	37.5731	2.95E-343	UMAG_00386	UMAG_00387
		1090801..1091065	87	1090936	265	23.7769	2.8974e-125	UMAG_00387	UMAG_00388
		1094727..1095098	88	1094857	372	29.8235	9.6729e-196	UMAG_00388	UMAG_00389
		1115171..1115497	89	1115301	327	33.5921	1.09284e-247	UMAG_00397	UMAG_11610
		1137365..1137631	90	1137495	267	32.7881	4.35266e-236	UMAG_11821	UMAG_00405
		1153125..1153418	91	1153293	294	28.7899	1.43665e-182	UMAG_11824	UMAG_00410
		1166859..1167115	92	1166995	257	20.222	3.13154e-91	UMAG_10104	UMAG_00414
		1167384..1167665		1167514	282	37.5994	1.10E-309	UMAG_10104	UMAG_00414
		1168319..1168532		1168449	214	31.3212	1.20073e-215	UMAG_10104	UMAG_00414
		1236029..1236326	93	1236198	298	28.9529	1.28922e-184	UMAG_10114	UMAG_12152
		1248034..1248350	94	1248221	317	30.6454	1.52325e-206	UMAG_00441	UMAG_00442
		1259492..1259766	95	1259621	275	22.7086	1.84246e-114	UMAG_10115	UMAG_00445
		1261852..1262067	96	1261981	216	22.0426	5.62576e-108	UMAG_00445	UMAG_00446
		1272243..1272578	97	1272373	336	36.1351	3.18896e-286	UMAG_00448	UMAG_00450
		1310246..1310588	98	1310374	343	38.118	3.23054e-318	UMAG_00460	UMAG_00461
		1324438..1324816	99	1324568	379	27.5569	1.82725e-167	UMAG_00464	UMAG_00465
		1330233..1330525	100	1330397	293	23.8363	7.02173e-126	UMAG_00466	UMAG_00467
		1334356..1334700	101	1334485	345	87.1157	0	UMAG_00467	UMAG_00468
		1335187..1335529		1335400	343	29.2552	1.93072e-188	UMAG_00467	UMAG_00468
		1336499..1336847		1336621	349	53.8603	0	UMAG_00467	UMAG_00468
		1351542..1351838	102	1351712	297	21.6595	2.47397e-104	UMAG_10119	UMAG_12155
		1352272..1352530	103	1352400	259	37.3353	2.19277e-305	UMAG_12155	UMAG_00473
		1352947..1353275		1353146	329	54.7803	0	UMAG_12155	UMAG_00473
		1370977..1371256	104	1371106	280	27.668	8.46579e-169	UMAG_00477	UMAG_00478
		1378929..1379241	105	1379112	313	22.8078	1.91886e-115	UMAG_10121	UMAG_10122
		1397068..1397336	106	1397198	269	63.2165	0	UMAG_00486	UMAG_15059
		1411128..1411472	107	1411385	345	30.7631	4.08473e-208	UMAG_11825	UMAG_00490
		1412272..1412618		1412489	347	47.4718	0	UMAG_11825	UMAG_00490
		1413322..1413676		1413551	355	35.5612	2.78545e-277	UMAG_11825	UMAG_00490
		1414489..1414763		1414662	275	22.8515	7.05659e-116	UMAG_11825	UMAG_00490
		1426552..1426807	108	1426682	256	33.8071	7.75121e-251	UMAG_00493	UMAG_15088
		1427154..1427428		1427284	275	44.5422	0	UMAG_00493	UMAG_15088
		1449031..1449315	109	1449187	285	26.2735	1.92643e-152	UMAG_00499	UMAG_11431
		1457343..1457693	110	1457564	351	31.338	7.09147e-216	UMAG_00501	UMAG_00503
		1487926..1488211	111	1488056	286	41.5181	0	UMAG_11435	UMAG_00515
		1505993..1506305	112	1506115	313	26.4782	8.63465e-155	UMAG_11438	UMAG_00522
		1508569..1508868		1508745	300	22.7148	1.59795e-114	UMAG_11438	UMAG_00522
		1514799..1515177	113	1514928	379	20.3539	2.144e-92	UMAG_00523	UMAG_11439
		1522328..1522714	114	1522586	387	27.3695	3.16909e-165	UMAG_00527	UMAG_00528
		1523837..1524111		1523982	275	32.113	1.45169e-226	UMAG_00527	UMAG_00528
		1537933..1538317	115	1538188	385	22.7862	3.14516e-115	UMAG_00530	UMAG_11440
		1544226..1544538	116	1544409	313	54.8061	0	UMAG_00532	UMAG_00533
		1557228..1557474	117	1557359	247	22.2029	1.60979e-109	UMAG_00536	UMAG_11441
		1564114..1564453	118	1564237	340	38.4573	9.88131e-324	UMAG_11443	UMAG_00538
		1586523..1586864	119	1586653	342	76.2306	0	UMAG_00543	UMAG_00545
		1602571..1602845	120	1602701	275	63.4297	0	UMAG_00549	UMAG_00550
		1622371..1622691	121	1622498	321	31.6784	1.54218e-220	UMAG_00555	UMAG_10463
		1633673..1633998	122	1633798	326	24.7231	3.02234e-135	UMAG_00558	UMAG_00559
		1658572..1658847	123	1658719	276	59.7763	0	UMAG_10465	UMAG_00567
		1663634..1663922	124	1663764	289	59.8601	0	UMAG_00568	UMAG_00569
		1701136..1701488	125	1701263	353	30.2681	1.50542e-201	UMAG_00581	UMAG_00582
		1708141..1708435	126	1708306	295	31.9498	2.71827e-224	UMAG_00583	UMAG_00584
		1708954..1709251		1709084	298	21.454	2.0939e-102	UMAG_00583	UMAG_00584
		1719599..1719882	127	1719729	284	61.4856	0	UMAG_12146	UMAG_00588
		1720290..1720646		1720420	357	71.7767	0	UMAG_12146	UMAG_00588
		1722067..1722448		1722323	382	36.6562	1.82363e-294	UMAG_12146	UMAG_00588
		1738478..1738740	128	1738607	263	23.9428	5.49069e-127	UMAG_00592	UMAG_00593
		1743570..1743798	129	1743669	229	22.233	8.23403e-110	UMAG_00594	UMAG_00595
		1752416..1752698	130	1752546	283	57.0745	0	UMAG_00597	UMAG_00598
		1755386..1755659	131	1755512	274	26.0469	7.29772e-150	UMAG_00598	UMAG_00599
		1771233..1771496	132	1771362	264	69.7487	0	UMAG_00605	UMAG_15049
		1781005..1781273	133	1781135	269	27.3515	5.1814e-165	UMAG_00606	UMAG_00607
		1808692..1808967	134	1808822	276	63.1987	0	UMAG_00616	UMAG_00617
		1824762..1825020	135	1824891	259	25.1529	6.57179e-140	UMAG_00624	UMAG_00625
		1832302..1832580	136	1832451	279	64.6927	0	UMAG_10929	UMAG_00627
		1832816..1833189	137	1833061	374	22.9055	2.04761e-116	UMAG_00627	UMAG_15009
		1834271..1834556		1834427	286	42.3567	0	UMAG_00627	UMAG_15009
		1835973..1836313		1836103	341	55.7083	0	UMAG_00627	UMAG_15009
		1836668..1836933		1836806	266	25.5326	4.2834e-144	UMAG_00627	UMAG_15009
		1841490..1841756	138	1841627	267	20.3581	1.96587e-92	UMAG_15009	UMAG_00628
		1845884..1846192	139	1846063	309	34.1299	1.32658e-255	UMAG_00629	UMAG_00630
		1854755..1855083	140	1854884	329	45.6873	0	UMAG_11448	UMAG_00634
		1862824..1863083	141	1862954	260	33.7425	6.88074e-250	UMAG_00636	UMAG_00637
		1873926..1874287	142	1874159	362	33.5308	8.57675e-247	UMAG_00639	UMAG_11449
		1881177..1881560	143	1881431	384	26.6888	3.17656e-157	UMAG_11450	UMAG_11451
		1882038..1882415		1882168	378	21.5149	5.65035e-103	UMAG_11450	UMAG_11451
		1883134..1883518		1883389	385	57.9036	0	UMAG_11450	UMAG_11451
		1884689..1884970		1884818	282	20.6304	7.32006e-95	UMAG_11450	UMAG_11451
		1928336..1928722	144	1928593	387	30.3334	2.08289e-202	UMAG_00657	UMAG_15012
		1941985..1942283	145	1942154	299	39.1599	0	UMAG_11828	UMAG_11829
		1948407..1948718	146	1948537	312	29.4295	1.15337e-190	UMAG_00663	UMAG_00664
		1959469..1959746	147	1959599	278	50.5937	0	UMAG_00668	UMAG_12346
		1972368..1972726	148	1972597	359	24.0653	2.88384e-128	UMAG_00670	UMAG_11612
		1979353..1979618	149	1979482	266	28.1244	2.4632e-174	UMAG_00671	UMAG_00672
		1979749..1980103		1979977	355	34.5147	2.41362e-261	UMAG_00671	UMAG_00672
		2019574..2019861	150	2019704	288	42.8703	0	UMAG_00687	UMAG_00688
		2028911..2029214	151	2029085	304	57.9141	0	UMAG_00691	UMAG_00692
		2043341..2043587	152	2043460	247	20.0637	7.66143e-90	UMAG_00694	UMAG_00695
		2059190..2059456	153	2059317	267	42.287	0	UMAG_00698	UMAG_00699
		2063087..2063472	154	2063215	386	41.1932	0	UMAG_00700	UMAG_00701
		2081285..2081607	155	2081410	323	22.9689	4.77296e-117	UMAG_11165	UMAG_00706
		2087377..2087661	156	2087506	285	44.105	0	UMAG_00706	UMAG_11166
		2091508..2091812	157	2091638	305	28.6852	2.91506e-181	UMAG_11166	UMAG_00708
		2106298..2106553	158	2106428	256	33.1458	3.25559e-241	UMAG_00712	UMAG_00714
		2106691..2106973		2106812	283	51.3769	0	UMAG_00712	UMAG_00714
		2122634..2122896	159	2122767	263	37.2749	2.09546e-304	UMAG_11171	UMAG_00721
		2135993..2136327	160	2136120	335	48.6506	0	UMAG_00723	UMAG_11172
		2136640..2137005		2136877	366	49.038	0	UMAG_00723	UMAG_11172
		2149265..2149564	161	2149394	300	33.4754	5.49464e-246	UMAG_00727	UMAG_00728
		2160908..2161224	162	2161096	317	31.5865	2.83218e-219	UMAG_11174	UMAG_15019
		2167586..2167848	163	2167719	263	58.0617	0	UMAG_15019	UMAG_15020
		2179120..2179398	164	2179246	279	28.8379	3.59803e-183	UMAG_00735	UMAG_00736
		2184027..2184389	165	2184157	363	51.52	0	UMAG_00736	UMAG_00737
		2184745..2185014		2184885	270	29.4575	5.05313e-191	UMAG_00736	UMAG_00737
		2230934..2231320	166	2231191	387	21.4775	1.264e-102	UMAG_11835	UMAG_00751
		2231820..2232097		2231968	278	32.0879	3.24875e-226	UMAG_11835	UMAG_00751
		2242262..2242528	167	2242399	267	20.0222	1.76245e-89	UMAG_00751	UMAG_00752
		2261144..2261436	168	2261307	293	41.3155	0	UMAG_11197	UMAG_00760
		2263459..2263757		2263588	299	50.5477	0	UMAG_11197	UMAG_00760
		2276324..2276585	169	2276453	262	85.4283	0	UMAG_00762	UMAG_00763
		2295909..2296195	170	2296039	287	77.3226	0	UMAG_00766	UMAG_00767
		2298031..2298417	171	2298161	387	36.5479	9.62202e-293	UMAG_00767	UMAG_00768
		2340164..2340496	172	2340294	333	75.9194	0	UMAG_00783	UMAG_00784
		2343432..2343694	173	2343562	263	76.7798	0	UMAG_00784	UMAG_12356
		2358056..2358344	174	2358184	289	24.913	2.68696e-137	UMAG_00789	UMAG_00790
		2376717..2377105	175	2376847	389	22.6047	1.94697e-113	UMAG_00795	UMAG_00796
		2378792..2379179	176	2378922	388	60.6353	0	UMAG_00796	UMAG_15051
		2392642..2392944	177	2392815	303	51.0796	0	UMAG_11837	UMAG_00800
		2393720..2394029		2393824	310	28.4593	1.87038e-178	UMAG_11837	UMAG_00800
		2428447..2428822	178	2428577	376	36.027	1.58042e-284	UMAG_00812	UMAG_00813
		2429665..2430031		2429795	367	32.0532	9.91279e-226	UMAG_00812	UMAG_00813
		2459135..2459425	179	2459265	291	49.7542	0	UMAG_11634	UMAG_00821
		2471337..2471611	180	2471466	275	64.7294	0	UMAG_00824	UMAG_00825
		2475144..2475426	181	2475297	283	67.5525	0	UMAG_00825	UMAG_11637
	chr02	3122..3508	182	3380	387	31.8103	2.3287e-222	UMAG_00829	UMAG_00830
		6151..6494	183	6281	344	48.6209	0	UMAG_11242	UMAG_00831
		20969..21327	184	21198	359	61.2499	0	UMAG_00836	UMAG_00837
		41730..42059	185	41930	330	28.9192	3.42705e-184	UMAG_00841	UMAG_00842
		48942..49226	186	49069	285	25.6536	1.92627e-145	UMAG_11247	UMAG_00844
		60318..60661	187	60532	344	21.5319	3.91311e-103	UMAG_00847	UMAG_11251
		69430..69710	188	69560	281	89.2526	0	UMAG_00848	UMAG_11253
		109669..109939	189	109812	271	21.7904	1.43159e-105	UMAG_00864	UMAG_11260
		112856..113209	190	112986	354	21.4524	2.16923e-102	UMAG_00866	UMAG_00867
		127644..127934	191	127774	291	26.6134	2.375e-156	UMAG_11263	UMAG_00872
		128147..128533		128277	387	33.4854	3.93741e-246	UMAG_11263	UMAG_00872
		129193..129499		129370	307	20.8777	4.27387e-97	UMAG_11263	UMAG_00872
		137192..137466	192	137322	275	20.6161	9.84963e-95	UMAG_10566	UMAG_00874
		138456..138726	193	138582	271	23.9488	4.75336e-127	UMAG_00874	UMAG_00875
		153350..153611	194	153482	262	24.8652	8.85524e-137	UMAG_00880	UMAG_10570
		157539..157814	195	157669	276	28.207	2.40172e-175	UMAG_10570	UMAG_11839
		159697..160010		159827	314	40.6442	0	UMAG_10570	UMAG_11839
		182661..182979	196	182772	319	21.8229	7.03531e-106	UMAG_00884	UMAG_11843
		183801..184086		183959	286	51.5065	0	UMAG_00884	UMAG_11843
		185686..185988	197	185860	303	31.7056	6.49539e-221	UMAG_11843	UMAG_00885
		194672..194966	198	194802	295	62.89	0	UMAG_00887	UMAG_15053
		195461..195845		195591	385	67.6097	0	UMAG_00887	UMAG_15053
		209230..209497	199	209351	268	22.1864	2.32445e-109	UMAG_00890	UMAG_00891
		209680..210003		209810	324	30.3371	1.86028e-202	UMAG_00890	UMAG_00891
		210412..210734		210542	323	46.8037	0	UMAG_00890	UMAG_00891
		219570..219956	200	219827	387	44.1169	0	UMAG_00893	UMAG_00894
		220970..221356		221099	387	23.2443	8.11692e-120	UMAG_00893	UMAG_00894
		223115..223448		223243	334	36.7678	3.01977e-296	UMAG_00893	UMAG_00894
		223606..223871		223744	266	61.8357	0	UMAG_00893	UMAG_00894
		243460..243768	201	243585	309	28.1921	3.6549e-175	UMAG_00898	UMAG_12116
		289778..290059	202	289908	282	45.1445	0	UMAG_00913	UMAG_10618
		309226..309490	203	309361	265	43.2161	0	UMAG_00920	UMAG_00921
		316315..316590	204	316462	276	23.0187	1.51534e-117	UMAG_00924	UMAG_10620
		336364..336683	205	336494	320	26.1693	2.97279e-151	UMAG_00931	UMAG_10622
		353802..354069	206	353931	268	24.7734	8.66946e-136	UMAG_00937	UMAG_12118
		370043..370339	207	370172	297	24.2277	5.68739e-130	UMAG_10624	UMAG_10625
		373830..374181	208	374055	352	38.4741	4.94066e-324	UMAG_10625	UMAG_10626
		385534..385840	209	385711	307	35.3942	1.04976e-274	UMAG_12119	UMAG_12120
		405048..405361	210	405232	314	54.2895	0	UMAG_12121	UMAG_00952
		420822..421180	211	421051	359	48.1966	0	UMAG_00957	UMAG_00958
		425839..426142	212	425968	304	54.9247	0	UMAG_10587	UMAG_10588
		451904..452276	213	452032	373	39.8068	0	UMAG_00966	UMAG_00967
		455771..456158	214	456029	388	65.9903	0	UMAG_00967	UMAG_00968
		475077..475391	215	475270	315	21.3458	2.13242e-101	UMAG_11847	UMAG_00975
		514256..514522	216	514393	267	39.4728	0	UMAG_00986	UMAG_00987
		515688..516036	217	515818	349	62.1419	0	UMAG_00986	UMAG_00987
		516825..517178		516953	354	57.2832	0	UMAG_00986	UMAG_00987
		535937..536199	218	536071	263	48.6997	0	UMAG_00992	UMAG_10790
		536705..537038		536835	334	58.9985	0	UMAG_00992	UMAG_10790
		537096..537413		537222	318	60.6216	0	UMAG_00992	UMAG_10790
		541511..541770	219	541641	260	50.3907	0	UMAG_10790	UMAG_10791
		574315..574606	220	574479	292	37.5218	2,03E-311	UMAG_01004	UMAG_01005
		579764..580048	221	579919	285	33.3132	1.24261e-243	UMAG_01006	UMAG_01007
		591202..591475	222	591347	274	74.2043	0	UMAG_01008	UMAG_01009
		592801..593122		592931	322	27.2471	8.99163e-164	UMAG_01008	UMAG_01009
		594024..594283		594144	260	39.0186	0	UMAG_01008	UMAG_01009
		611246..611511	223	611382	266	42.546	0	UMAG_01013	UMAG_01014
		634056..634380	224	634255	325	38.7783	0	UMAG_01022	UMAG_01023
		642024..642294	225	642167	271	31.9191	7.26257e-224	UMAG_01024	UMAG_01025
		665840..666135	226	665962	296	28.8279	4.79565e-183	UMAG_15057	UMAG_01030
		683677..683936	227	683826	260	29.1591	3.20299e-187	UMAG_11265	UMAG_11266
		749596..749863	228	749726	268	73.4717	0	UMAG_11272	UMAG_01058
		759360..759627	229	759490	268	38.9159	0	UMAG_01062	UMAG_01063
		783180..783451	230	783310	272	54.1848	0	UMAG_01070	UMAG_01072
		783701..784009		783830	309	62.2908	0	UMAG_01070	UMAG_01072
		802487..802755	231	802639	269	23.3746	3.87262e-121	UMAG_01077	UMAG_11277
		808768..809064	232	808898	297	49.8942	0	UMAG_01079	UMAG_01080
		809126..809459		809330	334	59.6253	0	UMAG_01079	UMAG_01080
		814699..815085	235	814956	387	52.1956	0	UMAG_01082	UMAG_01083
		825416..825752	236	825543	337	51.379	0	UMAG_01085	UMAG_12126
		898415..898692	237	898545	278	20.4239	5.13107e-93	UMAG_11284	UMAG_01110
		916796..917089	238	916926	294	29.6385	2.38387e-193	UMAG_01114	UMAG_15060
		958152..958426	239	958297	275	88.1457	0	UMAG_11860	UMAG_01125
		974459..974792	240	974663	334	35.2971	3.24879e-273	UMAG_01131	UMAG_01132
		975139..975382		975266	244	24.2186	7.08607e-130	UMAG_01131	UMAG_01132
		999477..999861	241	999607	385	31.4954	5.01696e-218	UMAG_11643	UMAG_11644
		1017633..1017976	242	1017763	344	37.713	1,52E-311	UMAG_01144	UMAG_01145
		1018228..1018507	243	1018357	280	61.6215	0	UMAG_01145	UMAG_01146
		1019826..1020118		1019992	293	78.5309	0	UMAG_01145	UMAG_01146
		1028531..1028878	244	1028754	348	21.1818	7.02697e-100	UMAG_11647	UMAG_01148
		1034514..1034852	245	1034644	339	22.685	3.1524e-114	UMAG_01148	UMAG_01149
		1079185..1079451	246	1079315	267	32.5657	6.27935e-233	UMAG_01161	UMAG_01162
		1109148..1109407	247	1109272	260	24.8382	1.7341e-136	UMAG_01168	UMAG_01169
		1115200..1115588	248	1115330	389	101.691	0	UMAG_01171	UMAG_01172
		1129816..1130202	249	1129946	387	37.1729	9.34794e-303	UMAG_01177	UMAG_01178
		1139021..1139313	250	1139151	293	60.2838	0	UMAG_01178	UMAG_01179
		1143903..1144262	251	1144033	360	23.4749	3.68259e-122	UMAG_01179	UMAG_01180
		1146271..1146541	252	1146400	271	57.8167	0	UMAG_01180	UMAG_01181
		1149213..1149557	253	1149429	345	30.2502	2.59057e-201	UMAG_01181	UMAG_01182
		1164752..1165031	254	1164902	280	40.4724	0	UMAG_01187	UMAG_11302
		1182647..1182962	255	1182835	316	22.8481	7.62849e-116	UMAG_01194	UMAG_01195
		1201548..1201855	256	1201678	308	52.4989	0	UMAG_01202	UMAG_11305
		1203818..1204112	257	1203983	295	32.287	5.33116e-229	UMAG_11305	UMAG_01204
		1210054..1210347	258	1210184	294	25.638	2.87555e-145	UMAG_01205	UMAG_01206
		1211372..1211651		1211522	280	40.5969	0	UMAG_01205	UMAG_01206
		1212142..1212440		1212271	299	34.3517	6.63698e-259	UMAG_01205	UMAG_01206
		1212594..1212879		1212721	286	29.8215	1.02966e-195	UMAG_01205	UMAG_01206
		1213510..1213791		1213637	282	28.2582	5.63723e-176	UMAG_01205	UMAG_01206
		1219001..1219260	259	1219131	260	20.381	1.23258e-92	UMAG_01206	UMAG_01207
		1235301..1235576	260	1235426	276	34.7769	2.72111e-265	UMAG_01213	UMAG_01214
		1235688..1235972		1235847	285	48.2343	0	UMAG_01213	UMAG_01214
		1237080..1237430		1237301	351	39.3298	0	UMAG_01213	UMAG_01214
		1247746..1248027	261	1247898	282	95.2591	0	UMAG_01216	UMAG_01217
		1248558..1248819	262	1248690	262	57.0801	0	UMAG_01217	UMAG_10593
		1253041..1253425	263	1253171	385	25.3129	1.15301e-141	UMAG_10593	UMAG_01219
		1273558..1273849	264	1273686	292	27.7438	1.034e-169	UMAG_10594	UMAG_01224
		1291559..1291825	265	1291688	267	37.1164	7.63387e-302	UMAG_01229	UMAG_01230
		1292003..1292387		1292258	385	27.0358	2.80196e-161	UMAG_01229	UMAG_01230
		1292915..1293299		1293045	385	23.903	1.42431e-126	UMAG_01229	UMAG_01230
		1315997..1316358	266	1316127	362	57.5654	0	UMAG_01237	UMAG_01238
		1317064..1317351		1317194	288	45.4332	0	UMAG_01237	UMAG_01238
		1318898..1319223	267	1319028	326	41.201	0	UMAG_01238	UMAG_01239
		1327232..1327617	268	1327362	386	25.9537	8.26735e-149	UMAG_01243	UMAG_01244
		1331307..1331623	269	1331437	317	30.2146	7.60902e-201	UMAG_01245	UMAG_01246
		1341298..1341665	270	1341537	368	32.076	4.7653e-226	UMAG_01251	UMAG_01252
		1345059..1345362	271	1345233	304	24.2537	3.01946e-130	UMAG_01252	UMAG_11855
		1351419..1351693	272	1351565	275	50.0398	0	UMAG_11855	UMAG_15036
		1352351..1352625		1352481	275	73.6709	0	UMAG_11855	UMAG_15036
		1353382..1353753		1353624	372	32.1077	1.7197e-226	UMAG_11855	UMAG_15036
		1354299..1354584		1354455	286	61.4476	0	UMAG_11855	UMAG_15036
		1370737..1371117	273	1370867	381	20.0533	9.43942e-90	UMAG_01258	UMAG_11865
		1371799..1372068	274	1371929	270	68.9514	0	UMAG_01258	UMAG_11865
		1383388..1383685	275	1383518	298	68.0804	0	UMAG_01262	UMAG_01264
		1383781..1384123	276	1383999	343	51.4606	0	UMAG_01262	UMAG_01264
		1397302..1397589	277	1397432	288	47.7612	0	UMAG_15037	UMAG_01267
		1401657..1401985	278	1401785	329	24.2504	3.27578e-130	UMAG_01267	UMAG_10225
		1404370..1404633	279	1404504	264	58.8781	0	UMAG_01269	UMAG_01270
		1416660..1416924	280	1416814	265	21.8865	1.74581e-106	UMAG_01273	UMAG_01274
		1430380..1430607	281	1430499	228	23.2023	2.15888e-119	UMAG_01278	UMAG_01279
		1438340..1438704	282	1438576	365	27.8366	7.83268e-171	UMAG_01281	UMAG_01282
		1448719..1449054	283	1448849	336	24.3268	5.10709e-131	UMAG_01282	UMAG_12131
		1457593..1457921	284	1457723	329	28.4672	1.49427e-178	UMAG_01286	UMAG_01287
		1458321..1458618		1458451	298	109.34	0	UMAG_01286	UMAG_01287
		1460394..1460661		1460532	268	65.4392	0	UMAG_01286	UMAG_01287
		1461150..1461464		1461335	315	93.6392	0	UMAG_01286	UMAG_01287
		1475899..1476233	285	1476104	335	88.0932	0	UMAG_10229	UMAG_10230
		1483759..1484017	286	1483896	259	25.5749	1.44945e-144	UMAG_01292	UMAG_01293
		1488956..1489288	287	1489159	333	21.5046	7.04957e-103	UMAG_10232	UMAG_01295
		1495991..1496309	288	1496121	319	99.7375	0	UMAG_01297	UMAG_01298
		1497222..1497556	289	1497427	335	35.3836	1.52501e-274	UMAG_01298	UMAG_01299
		1498565..1498866	290	1498695	302	49.8851	0	UMAG_01299	UMAG_01300
		1533182..1533459	291	1533294	278	20.8	2.1663e-96	UMAG_01314	UMAG_10235
		1562616..1562927	292	1562746	312	36.8004	9.09758e-297	UMAG_01328	UMAG_01329
		1578546..1578844	293	1578676	299	26.2761	1.79942e-152	UMAG_01335	UMAG_12133
		1581673..1581954	294	1581825	282	37.0709	4.13242e-301	UMAG_10241	UMAG_10242
		1588322..1588710	295	1588452	389	29.4464	7.00897e-191	UMAG_01338	UMAG_12134
		1615015..1615338	296	1615145	324	35.2196	5.0182e-272	UMAG_01350	UMAG_01351
		1638907..1639199	297	1639036	293	90.0406	0	UMAG_01359	UMAG_01360
		1639632..1639902	298	1639762	271	62.0224	0	UMAG_01359	UMAG_01360
		1642521..1642893	299	1642765	373	20.307	5.57466e-92	UMAG_01361	UMAG_01362
		1650172..1650425	300	1650270	254	24.7823	6.96212e-136	UMAG_01364	UMAG_01366
		1650984..1651251		1651114	268	34.9941	1.38492e-268	UMAG_01364	UMAG_01366
		1675234..1675563	301	1675364	330	26.0766	3.35835e-150	UMAG_01374	UMAG_01375
		1682046..1682304	302	1682176	259	34.7359	1.12992e-264	UMAG_01377	UMAG_01378
		1682816..1683104		1682975	289	44.781	0	UMAG_01377	UMAG_01378
		1683345..1683562		1683433	218	29.5821	1.26968e-192	UMAG_01377	UMAG_01378
		1684762..1685050		1684892	289	35.0638	1.20133e-269	UMAG_01377	UMAG_01378
		1688236..1688512		1688366	277	81.8702	0	UMAG_01377	UMAG_01378
		1699207..1699567	303	1699438	361	33.6643	9.61869e-249	UMAG_01381	UMAG_01382
		1711987..1712246	304	1712117	260	21.6745	1.78572e-104	UMAG_01386	UMAG_01387
		1714127..1714409	305	1714280	283	92.1807	0	UMAG_01387	UMAG_01388
		1714811..1715113		1714941	303	48.0431	0	UMAG_01387	UMAG_01388
		1716909..1717290	306	1717038	382	25.171	4.16132e-140	UMAG_01388	UMAG_01389
		1756440..1756760	307	1756569	321	22.0793	2.49747e-108	UMAG_11326	UMAG_11327
		1812166..1812427	308	1812296	262	36.1154	6.50163e-286	UMAG_01424	UMAG_01425
		1854849..1855116	309	1854978	268	32.1676	2.50763e-227	UMAG_01434	UMAG_01435
		1855459..1855776		1855649	318	26.0945	2.10434e-150	UMAG_01434	UMAG_01435
		1859789..1860049	310	1859919	261	110.369	0	UMAG_01436	UMAG_01437
		1865308..1865590	311	1865462	283	38.5147	0	UMAG_01438	UMAG_01439
		1876040..1876305	312	1876176	266	34.783	2.19892e-265	UMAG_01441	UMAG_01442
	chr03	7141..7468	313	7270	328	22.998	2.44163e-117	UMAG_01443	UMAG_12138
		23323..23602	314	23448	280	62.3593	0	UMAG_15093	UMAG_11653
		23710..23987		23858	278	43.011	0	UMAG_15093	UMAG_11653
		39535..39814	315	39664	280	37.154	1.89053e-302	UMAG_11657	UMAG_01454
		41987..42362	316	42235	376	73.2967	0	UMAG_01454	UMAG_01455
		63399..63658	317	63529	260	43.374	0	UMAG_11661	UMAG_01462
		75217..75603	318	75475	387	23.6736	3.37161e-124	UMAG_01465	UMAG_01466
		101513..101803	319	101674	291	22.1363	7.06508e-109	UMAG_11815	UMAG_11816
		106138..106411	320	106268	274	20.6021	1.31338e-94	UMAG_01475	UMAG_01476
		109729..110025	321	109859	297	37.4446	3.678e-307	UMAG_01476	UMAG_11817
		110209..110553		110424	345	58.2261	0	UMAG_01476	UMAG_11817
		111150..111437		111280	288	63.6474	0	UMAG_01476	UMAG_11817
		118206..118494	322	118365	289	65.5149	0	UMAG_11819	UMAG_01478
		128588..128935	323	128806	348	46.6372	0	UMAG_01481	UMAG_01482
		149879..150157	324	150008	279	24.497	7.95132e-133	UMAG_11672	UMAG_11673
		171420..171706	325	171590	287	52.7539	0	UMAG_11677	UMAG_15072
		209307..209677	326	209430	371	28.2412	9.12216e-176	UMAG_10799	UMAG_01507
		209804..210049		209938	246	39.045	0	UMAG_10799	UMAG_01507
		242786..243153	327	243030	368	30.2743	1.25054e-201	UMAG_01514	UMAG_01515
		250841..251143	328	250970	303	53.2264	0	UMAG_10803	UMAG_10804
		253549..253823	329	253695	275	50.1556	0	UMAG_10804	UMAG_01518
		254322..254667		254538	346	23.6049	1.71473e-123	UMAG_10804	UMAG_01518
		256438..256824	330	256567	387	51.6315	0	UMAG_01518	UMAG_01519
		261471..261789		261663	319	28.3411	5.3936e-177	UMAG_01518	UMAG_01519
		272640..272984	331	272770	345	78.3638	0	UMAG_01521	UMAG_01522
		274310..274693	332	274440	384	63.1296	0	UMAG_01522	UMAG_01523
		275568..275829	333	275698	262	33.35	3.64726e-244	UMAG_01523	UMAG_01524
		276659..276933		276789	275	73.1973	0	UMAG_01523	UMAG_01524
		288532..288825	334	288662	294	20.3201	4.26922e-92	UMAG_01528	UMAG_01529
		289071..289388		289201	318	75.652	0	UMAG_01528	UMAG_01529
		339087..339414	335	339286	328	20.9733	5.7471e-98	UMAG_10814	UMAG_01547
		340826..341212		341084	387	27.4766	1.67331e-166	UMAG_10814	UMAG_01547
		341700..342001		341875	302	29.5092	1.09843e-191	UMAG_10814	UMAG_01547
		342346..342645		342474	300	31.5075	3.43136e-218	UMAG_10814	UMAG_01547
		366159..366456	336	366289	298	21.6063	7.83937e-104	UMAG_10816	UMAG_01556
		370780..371143	337	370910	364	39.8318	0	UMAG_01556	UMAG_10817
		404977..405311	338	405106	335	38.1322	1.87537e-318	UMAG_01569	UMAG_11679
		405557..405895		405687	339	58.2355	0	UMAG_01569	UMAG_11679
		405895..406167		406038	273	57.5368	0	UMAG_01569	UMAG_11679
		416834..417219	339	416961	386	24.111	9.59209e-129	UMAG_11682	UMAG_11683
		422768..423044	340	422897	277	30.4805	2.36388e-204	UMAG_11683	UMAG_01573
		423303..423690		423561	388	26.6157	2.23647e-156	UMAG_11683	UMAG_01573
		423947..424223		424094	277	38.5621	0	UMAG_11683	UMAG_01573
		436036..436315	341	436166	280	81.6086	0	UMAG_01576	UMAG_01577
		492437..492728	342	492567	292	30.0988	2.51451e-199	UMAG_01597	UMAG_11690
		503690..503977	343	503819	288	34.2262	4.93129e-257	UMAG_11693	UMAG_11694
		528395..528710	344	528589	316	23.5556	5.50143e-123	UMAG_01610	UMAG_11697
		536843..537144	345	536973	302	40.6788	0	UMAG_01612	UMAG_01613
		553891..554218	346	554021	328	49.2206	0	UMAG_01619	UMAG_11699
		610717..611094	347	610847	378	53.6072	0	UMAG_01639	UMAG_01640
		611311..611698		611440	388	64.737	0	UMAG_01639	UMAG_01640
		613013..613323		613194	311	21.5421	3.14009e-103	UMAG_01639	UMAG_01640
		621890..622208	348	622020	319	34.1336	1.17016e-255	UMAG_11137	UMAG_01643
		623016..623319		623190	304	21.5878	1.1703e-103	UMAG_11137	UMAG_01643
		628595..628897	349	628768	303	85.4031	0	UMAG_11138	UMAG_01645
		660481..660768	350	660611	288	42.7395	0	UMAG_11139	UMAG_12161
		663951..664284	351	664077	334	30.2674	1.54194e-201	UMAG_12161	UMAG_01656
		665125..665438	352	665255	314	31.1143	7.70427e-213	UMAG_12161	UMAG_01656
		684628..684927	353	684752	300	28.1883	4.06629e-175	UMAG_01660	UMAG_01661
		685073..685334		685205	262	44.7673	0	UMAG_01660	UMAG_01661
		685894..686153		686031	260	30.3868	4.10159e-203	UMAG_01660	UMAG_01661
		686333..686658		686529	326	40.3842	0	UMAG_01660	UMAG_01661
		687045..687354	354	687225	310	68.009	0	UMAG_01661	UMAG_15042
		710238..710563	355	710368	326	24.9553	9.34101e-138	UMAG_11890	UMAG_11891
		713945..714314	356	714074	370	38.8194	0	UMAG_01667	UMAG_01668
		714478..714736	357	714606	259	35.8667	5.04109e-282	UMAG_01667	UMAG_01668
		730883..731156	358	731032	274	26.4102	5.23379e-154	UMAG_01672	UMAG_01673
		734352..734718	359	734589	367	30.5252	6.02603e-205	UMAG_01673	UMAG_11892
		745642..745894	360	745772	253	20.639	6.1231e-95	UMAG_01677	UMAG_01679
		745959..746267		746084	309	23.1275	1.22469e-118	UMAG_01677	UMAG_01679
		790170..790443	361	790300	274	59.7693	0	UMAG_11359	UMAG_01694
		810959..811260	362	811088	302	20.3999	8.37106e-93	UMAG_01698	UMAG_01699
		819141..819377	363	819278	237	21.9508	4.25417e-107	UMAG_01702	UMAG_01703
		822031..822391		822262	361	92.0657	0	UMAG_01702	UMAG_01703
		836253..836523	364	836383	271	56.9323	0	UMAG_01706	UMAG_11362
		844956..845281	365	845086	326	28.2429	8.68895e-176	UMAG_01710	UMAG_01711
		857047..857335	366	857214	289	52.8234	0	UMAG_11364	UMAG_01716
		861988..862356	367	862229	369	41.0476	0	UMAG_01717	UMAG_01718
		866182..866521	368	866312	340	115.32	0	UMAG_11365	UMAG_01720
		878185..878494	369	878313	310	54.4211	0	UMAG_01723	UMAG_01724
		883787..884113	370	883916	327	24.6062	5.42709e-134	UMAG_01726	UMAG_11366
		893124..893429	371	893254	306	32.1997	8.90375e-228	UMAG_01731	UMAG_01732
		907619..907989	372	907862	371	20.7521	5.8616e-96	UMAG_01739	UMAG_11367
		916931..917213	373	917061	283	37.4161	1.06802e-306	UMAG_11370	UMAG_15043
		928600..928897	374	928771	298	34.6967	4.42428e-264	UMAG_15074	UMAG_01746
		947376..947666	375	947537	291	40.2366	0	UMAG_10869	UMAG_01753
		949547..949834	376	949677	288	33.1458	3.25235e-241	UMAG_10870	UMAG_01755
		955681..955951	377	955811	271	82.803	0	UMAG_01756	UMAG_01757
		956686..956965	378	956781	280	24.4962	8.11632e-133	UMAG_01757	UMAG_01758
		966780..967044	379	966916	265	20.6722	3.08221e-95	UMAG_10871	UMAG_01761
		987835..988100	380	987971	266	70.8298	0	UMAG_01772	UMAG_01773
		995892..996191	381	996022	300	23.5669	4.21536e-123	UMAG_01776	UMAG_01777
		1007749..1008016	382	1007876	268	26.9436	3.38557e-160	UMAG_01783	UMAG_01784
		1013404..1013788	383	1013530	385	26.4305	3.06037e-154	UMAG_01786	UMAG_01787
		1016017..1016306	384	1016177	290	46.3621	0	UMAG_01787	UMAG_01788
		1051763..1052052	385	1051893	290	57.1557	0	UMAG_01803	UMAG_01804
		1060053..1060326	386	1060197	274	24.6621	1.36359e-134	UMAG_11900	UMAG_11901
		1065896..1066165	387	1066036	270	52.4486	0	UMAG_15089	UMAG_10248
		1072255..1072541	388	1072385	287	41.8302	0	UMAG_01812	UMAG_01813
		1082212..1082476	389	1082347	265	51.2587	0	UMAG_01818	UMAG_10251
		1099327..1099630	390	1099457	304	39.9249	0	UMAG_12165	UMAG_01826
		1100008..1100318		1100138	311	26.7284	1.10208e-157	UMAG_12165	UMAG_01826
		1100322..1100616		1100490	295	26.3455	2.88704e-153	UMAG_12165	UMAG_01826
		1107655..1108022	391	1107895	368	35.1897	1.43925e-271	UMAG_01826	UMAG_01827
		1124820..1125141	392	1124950	322	84.9886	0	UMAG_01830	UMAG_01831
		1127981..1128281	393	1128110	301	54.2229	0	UMAG_01832	UMAG_01833
		1142181..1142447	394	1142318	267	83.1379	0	UMAG_01837	UMAG_10256
		1152277..1152659	395	1152531	383	36.9835	1.05555e-299	UMAG_01841	UMAG_01842
		1152888..1153274		1153016	387	81.3026	0	UMAG_01841	UMAG_01842
		1156084..1156356	396	1156214	273	27.9601	2.48642e-172	UMAG_01843	UMAG_01844
		1170892..1171277	397	1171148	386	25.9984	2.5822e-149	UMAG_01851	UMAG_01852
		1171819..1172114		1171986	296	52.6861	0	UMAG_01851	UMAG_01852
		1193928..1194255	398	1194058	328	33.3868	1.0661e-244	UMAG_01862	UMAG_01863
		1203129..1203423	399	1203259	295	65.7407	0	UMAG_10263	UMAG_01866
		1253457..1253724	400	1253595	268	61.5002	0	UMAG_01888	UMAG_01889
		1254113..1254419		1254291	307	26.4395	2.40696e-154	UMAG_01888	UMAG_01889
		1273362..1273749	401	1273491	388	84.6789	0	UMAG_01897	UMAG_01898
		1275310..1275679		1275552	370	41.7222	0	UMAG_01897	UMAG_01898
		1277820..1278076	402	1277950	257	23.7331	8.21345e-125	UMAG_10269	UMAG_01899
		1285560..1285915	403	1285690	356	35.6922	2.61178e-279	UMAG_01900	UMAG_01902
		1289169..1289434	404	1289307	266	29.7855	3.01359e-195	UMAG_01902	UMAG_01903
		1300057..1300323	405	1300186	267	70.8881	0	UMAG_01908	UMAG_10270
		1307980..1308239	406	1308110	260	30.3825	4.67522e-203	UMAG_01911	UMAG_12174
		1311470..1311747	407	1311599	278	23.3442	7.90014e-121	UMAG_12174	UMAG_01913
		1321666..1321996	408	1321867	331	56.1455	0	UMAG_01919	UMAG_10275
		1331951..1332209	409	1332080	259	51.1738	0	UMAG_01922	UMAG_01923
		1341304..1341692	410	1341434	389	78.919	0	UMAG_01926	UMAG_01927
		1350137..1350453	411	1350325	317	34.1539	5.8463e-256	UMAG_01929	UMAG_10452
		1350745..1351014		1350875	270	28.6511	7.77544e-181	UMAG_01929	UMAG_10452
		1366947..1367215	412	1367077	269	21.0179	2.24925e-98	UMAG_01935	UMAG_01936
		1393587..1393874	413	1393746	288	73.2958	0	UMAG_01945	UMAG_01946
		1394999..1395364		1395236	366	51.252	0	UMAG_01945	UMAG_01946
		1398678..1398940	414	1398808	263	26.2564	3.02397e-152	UMAG_01946	UMAG_01947
		1403255..1403524	415	1403396	270	36.9413	5.01979e-299	UMAG_01949	UMAG_01950
		1417559..1417858	416	1417689	300	30.862	1.93486e-209	UMAG_01957	UMAG_01958
		1424386..1424685	417	1424559	300	26.415	4.60363e-154	UMAG_01959	UMAG_11373
		1433038..1433378	418	1433249	341	60.0268	0	UMAG_11375	UMAG_11376
		1456340..1456624	419	1456469	285	20.889	3.37401e-97	UMAG_01968	UMAG_01969
		1460101..1460439	420	1460230	339	57.2619	0	UMAG_01970	UMAG_01971
		1460614..1461001		1460743	388	35.2303	3.432e-272	UMAG_01970	UMAG_01971
		1485250..1485635	421	1485506	386	45.979	0	UMAG_01981	UMAG_01982
		1492054..1492327	422	1492198	274	20.8197	1.43484e-96	UMAG_01984	UMAG_01985
		1494151..1494436	423	1494273	286	28.1113	3.56059e-174	UMAG_01985	UMAG_01986
		1496876..1497113	424	1497005	238	21.8341	5.50547e-106	UMAG_01986	UMAG_01987
		1497335..1497645		1497520	311	20.8527	7.20664e-97	UMAG_01986	UMAG_01987
		1513353..1513613	425	1513483	261	43.313	0	UMAG_01991	UMAG_01992
		1519007..1519280	426	1519136	274	22.392	2.35323e-111	UMAG_11382	UMAG_01994
		1525157..1525482	427	1525358	326	39.1642	0	UMAG_01995	UMAG_01996
		1534492..1534858	428	1534622	367	66.7277	0	UMAG_11385	UMAG_01999
		1545416..1545750	429	1545545	335	52.9038	0	UMAG_02003	UMAG_02004
		1545902..1546209		1546080	308	76.6875	0	UMAG_02003	UMAG_02004
		1547279..1547598		1547469	320	75.1128	0	UMAG_02003	UMAG_02004
		1551417..1551689	430	1551547	273	56.4047	0	UMAG_02005	UMAG_02006
		1560298..1560597	431	1560468	300	39.3586	0	UMAG_02010	UMAG_02011
		1565268..1565623	432	1565494	356	41.6496	0	UMAG_02011	UMAG_02012
		1572324..1572662	433	1572454	339	27.3947	1.5853e-165	UMAG_02014	UMAG_02015
		1591190..1591452	434	1591320	263	26.0676	4.25034e-150	UMAG_02022	UMAG_02023
		1591722..1592105		1591852	384	37.2946	1.00288e-304	UMAG_02022	UMAG_02023
		1601906..1602130	435	1602036	225	29.4674	3.7634e-191	UMAG_12178	UMAG_11392
		1602306..1602533		1602409	228	30.8468	3.09608e-209	UMAG_12178	UMAG_11392
		1603342..1603713		1603584	372	36.6847	6.41483e-295	UMAG_12178	UMAG_11392
		1604363..1604634	436	1604505	272	47.4995	0	UMAG_11392	UMAG_02028
		1608335..1608722	437	1608464	388	23.0924	2.7627e-118	UMAG_02028	UMAG_02031
		1614307..1614578		1614449	272	20.9925	3.84361e-98	UMAG_02028	UMAG_02031
	chr04	40176..40559	438	40430	384	74.544	0	UMAG_05080	UMAG_05082
		43008..43390	439	43261	383	32.25	1.75828e-228	UMAG_05082	UMAG_05084
		49673..50033	440	49802	361	26.6732	4.81146e-157	UMAG_05085	UMAG_11779
		100534..100858	441	100662	325	23.0017	2.2391e-117	UMAG_05102	UMAG_05103
		106353..106699	442	106579	347	59.3068	0	UMAG_05103	UMAG_05104
		108211..108591	443	108334	381	23.8017	1.60453e-125	UMAG_05104	UMAG_05105
		111965..112249		112120	285	21.2729	1.0121e-100	UMAG_05104	UMAG_05105
		122291..122611	444	122420	321	22.8378	9.65971e-116	UMAG_05107	UMAG_05108
		148648..148953	445	148778	306	29.975	1.03965e-197	UMAG_05114	UMAG_05115
		149255..149475		149325	221	43.4015	0	UMAG_05114	UMAG_05115
		163757..164018	446	163887	262	84.8959	0	UMAG_05118	UMAG_10174
		170861..171127	447	170991	267	34.3288	1.46079e-258	UMAG_10175	UMAG_10176
		171275..171576		171447	302	43.6982	0	UMAG_10175	UMAG_10176
		177498..177815	448	177627	318	47.5045	0	UMAG_05122	UMAG_10177
		178062..178340		178192	279	56.3921	0	UMAG_05122	UMAG_10177
		178397..178745		178616	349	39.1913	0	UMAG_05122	UMAG_10177
		182258..182596	449	182375	339	24.4974	7.86286e-133	UMAG_05124	UMAG_05125
		193817..194119	450	193947	303	61.1553	0	UMAG_05128	UMAG_10178
		230221..230499	451	230346	279	62.6855	0	UMAG_05141	UMAG_05142
		239707..239995	452	239866	289	50.074	0	UMAG_05143	UMAG_10181
		248780..249110	453	248910	331	38.2298	4.49699e-320	UMAG_05145	UMAG_05146
		255367..255635	454	255494	269	49.4561	0	UMAG_10183	UMAG_05148
		261453..261724	455	261577	272	67.5899	0	UMAG_05149	UMAG_10184
		261849..262144	456	261979	296	72.1207	0	UMAG_10184	UMAG_10185
		315481..315757	457	315634	277	26.4918	6.01747e-155	UMAG_10188	UMAG_10189
		316819..317102		316973	284	39.9172	0	UMAG_10188	UMAG_10189
		317783..318051		317912	269	37.9467	2.18829e-315	UMAG_10188	UMAG_10189
		335333..335639	458	335510	307	61.1622	0	UMAG_05166	UMAG_05167
		345730..346005	459	345857	276	56.5563	0	UMAG_05170	UMAG_12158
		346256..346514		346385	259	27.3954	1.55549e-165	UMAG_05170	UMAG_12158
		351423..351654	460	351520	232	23.0106	1.82455e-117	UMAG_05171	UMAG_12159
		372388..372775	461	372646	388	65.1105	0	UMAG_05180	UMAG_10193
		373744..374026		373905	283	34.4383	3.37037e-260	UMAG_05180	UMAG_10193
		374322..374590		374464	269	23.651	5.76891e-124	UMAG_05180	UMAG_10193
		375028..375299		375158	272	30.7459	6.93235e-208	UMAG_05180	UMAG_10193
		375312..375583	462	375441	272	31.3541	4.27278e-216	UMAG_05180	UMAG_10193
		403526..403860	463	403764	335	38.553	0	UMAG_05192	UMAG_10198
		417011..417285	464	417157	275	21.3968	7.15051e-102	UMAG_05197	UMAG_05198
		434553..434938	465	434682	386	42.3349	0	UMAG_05202	UMAG_11568
		445368..445692	466	445571	325	32.3542	6.06229e-230	UMAG_11569	UMAG_05206
		464117..464499	467	464370	383	27.8701	3.07308e-171	UMAG_05212	UMAG_05213
		482229..482616	468	482487	388	32.2144	5.54077e-228	UMAG_05218	UMAG_05219
		495608..495885	469	495738	278	28.5821	5.60523e-180	UMAG_15076	UMAG_05224
		569882..570165	470	570037	284	25.5003	9.78232e-144	UMAG_06266	UMAG_06267
		576886..577214	471	577085	329	20.1129	2.84689e-90	UMAG_06268	UMAG_06269
		589557..589834	472	589710	278	31.6481	4.02267e-220	UMAG_06273	UMAG_06274
		590367..590749		590495	383	23.1959	2.50469e-119	UMAG_06273	UMAG_06274
		598022..598313	473	598152	292	42.3024	0	UMAG_06276	UMAG_15029
		598824..599087		598958	264	21.8608	3.06806e-106	UMAG_06276	UMAG_15029
		609595..609958	474	609725	364	48.9837	0	UMAG_06278	UMAG_06279
		611867..612131		611995	265	65.5942	0	UMAG_06278	UMAG_06279
		622161..622437	475	622309	277	20.3455	2.54376e-92	UMAG_06281	UMAG_12332
		644555..644934	476	644808	380	21.5186	5.21271e-103	UMAG_06287	UMAG_06288
		656343..656634	477	656505	292	63.2071	0	UMAG_10765	UMAG_06290
		687716..688103	478	687846	388	93.6857	0	UMAG_10769	UMAG_06302
		702231..702607	479	702361	377	21.6532	2.83217e-104	UMAG_06305	UMAG_06306
		713227..713529	480	713356	303	70.524	0	UMAG_06308	UMAG_06312
		714510..714870		714741	361	47.1658	0	UMAG_06308	UMAG_06312
		715155..715431		715285	277	37.6757	6.22E-311	UMAG_06308	UMAG_06312
		715694..715990		715861	297	59.6361	0	UMAG_06308	UMAG_06312
		719247..719536		719377	290	53.7281	0	UMAG_06308	UMAG_06312
		721621..721893		721768	273	22.2009	1.68357e-109	UMAG_06308	UMAG_06312
		722658..722986		722788	329	52.7598	0	UMAG_06308	UMAG_06312
		723612..723940		723742	329	28.6168	2.07653e-180	UMAG_06308	UMAG_06312
		724670..724998		724800	329	35.9508	2.46323e-283	UMAG_06308	UMAG_06312
		737521..737870	481	737650	350	21.874	2.2954e-106	UMAG_06314	UMAG_06315
		747539..747924	482	747669	386	64.502	0	UMAG_10776	UMAG_10777
		748459..748755		748626	297	43.5159	0	UMAG_10776	UMAG_10777
		750554..750861		750684	308	30.6508	1.28954e-206	UMAG_10776	UMAG_10777
		750887..751164		751017	278	29.5159	9.00197e-192	UMAG_10776	UMAG_10777
		751678..751968		751842	291	48.1158	0	UMAG_10776	UMAG_10777
		752779..753059		752930	281	47.525	0	UMAG_10776	UMAG_10777
		754079..754440		754209	362	31.3252	1.05968e-215	UMAG_10776	UMAG_10777
		764783..765114	483	764986	332	37.2153	1.93019e-303	UMAG_10778	UMAG_10779
		782815..783081	484	782952	267	32.7528	1.38425e-235	UMAG_12335	UMAG_10782
		799972..800256	485	800102	285	62.5829	0	UMAG_10785	UMAG_06332
		843395..843677	486	843550	283	39.4993	0	UMAG_12042	UMAG_06341
		844006..844387		844261	382	66.1033	0	UMAG_12042	UMAG_06341
		849090..849462	487	849215	373	22.9754	4.10728e-117	UMAG_15092	UMAG_06344
		867378..867673	488	867508	296	34.1199	1.87162e-255	UMAG_06348	UMAG_06349
		875453..875771	489	875645	319	30.2282	5.05036e-201	UMAG_06350	UMAG_06351
		884328..884714	490	884585	387	63.4702	0	UMAG_10585
	chr05	5687..6008	491	5815	322	20.3132	4.9148e-92	UMAG_06493	UMAG_15031
		21550..21816	492	21687	267	20.7656	4.42917e-96	UMAG_11905	UMAG_02034
		22565..22865	493	22736	301	27.5167	5.53959e-167	UMAG_02034	UMAG_02035
		25131..25395	494	25260	265	30.1544	4.69235e-200	UMAG_11906	UMAG_02037
		31975..32251	495	32123	277	26.5482	1.34599e-155	UMAG_02037	UMAG_11907
		42647..42908	496	42779	262	54.6366	0	UMAG_02041	UMAG_11908
		43822..44153	497	43952	332	27.9238	6.86156e-172	UMAG_11908	UMAG_02044
		52291..52559	498	52430	269	54.233	0	UMAG_11909	UMAG_11910
		57114..57497	499	57244	384	65.4604	0	UMAG_11910	UMAG_02049
		76626..76957	500	76754	332	28.1048	4.27655e-174	UMAG_02050	UMAG_12179
		77332..77554	501	77425	223	22.8179	1.52165e-115	UMAG_02050	UMAG_12179
		103819..104149	502	103949	331	20.1741	8.27336e-91	UMAG_11460	UMAG_02059
		132777..133163	503	132907	387	23.7422	6.61926e-125	UMAG_02066	UMAG_02067
		157817..158080	504	157951	264	42.7717	0	UMAG_11911	UMAG_11912
		158169..158451		158322	283	45.2617	0	UMAG_11911	UMAG_11912
		197186..197455	505	197315	270	22.7923	2.73492e-115	UMAG_15077	UMAG_15090
		223270..223609	506	223400	340	28.5999	3.36959e-180	UMAG_02094	UMAG_02095
		223839..224098		223974	260	34.9301	1.29981e-267	UMAG_02094	UMAG_02095
		233559..233947	507	233689	389	49.7691	0	UMAG_02096	UMAG_02097
		239946..240263	508	240076	318	61.0991	0	UMAG_02097	UMAG_11467
		249555..249815	509	249682	261	27.5955	6.30161e-168	UMAG_12183	UMAG_02101
		278623..278917	510	278752	295	26.1523	4.63978e-151	UMAG_02113	UMAG_02114
		296032..296354	511	296162	323	22.6369	9.39594e-114	UMAG_02118	UMAG_02119
		327873..328138	512	328009	266	28.1688	7.0565e-175	UMAG_02133	UMAG_02134
		345591..345899	513	345718	309	20.7137	1.30334e-95	UMAG_02142	UMAG_10061
		362062..362344	514	362190	283	36.2369	7.98874e-288	UMAG_02149	UMAG_02150
		376480..376734	515	376603	255	45.5771	0	UMAG_02154	UMAG_10063
		384570..384956	516	384699	387	38.1857	2.42907e-319	UMAG_02157	UMAG_02158
		396240..396566	517	396442	327	31.0965	1.34404e-212	UMAG_02161	UMAG_02162
		397177..397417		397325	241	24.6885	7.11168e-135	UMAG_02161	UMAG_02162
		403571..403957	518	403828	387	23.3713	4.18753e-121	UMAG_02164	UMAG_02165
		414381..414685	519	414556	305	44.3691	0	UMAG_02168	UMAG_02169
		415585..415874		415715	290	25.9203	1.968e-148	UMAG_02168	UMAG_02169
		422232..422510	520	422384	279	40.4296	0	UMAG_12096	UMAG_02172
		456211..456527	521	456341	317	52.1613	0	UMAG_11306	UMAG_10068
		456841..457111		456965	271	81.6958	0	UMAG_11306	UMAG_10068
		465542..465822	522	465693	281	43.1029	0	UMAG_02190	UMAG_02191
		466182..466447		466312	266	30.6103	4.46331e-206	UMAG_02190	UMAG_02191
		471001..471298	523	471131	298	74.1651	0	UMAG_02192	UMAG_02193
		472475..472737	524	472608	263	86.6297	0	UMAG_02193	UMAG_02194
		473050..473362		473233	313	83.1111	0	UMAG_02193	UMAG_02194
		479384..479768	525	479514	385	27.4122	9.81599e-166	UMAG_02196	UMAG_02197
		480487..480747	526	480617	261	79.1851	0	UMAG_02196	UMAG_02197
		481005..481274		481135	270	39.6768	0	UMAG_02196	UMAG_02197
		481753..482057	527	481883	305	61.3555	0	UMAG_02197	UMAG_02198
		507795..508073	528	507945	279	43.58	0	UMAG_02207	UMAG_02208
		508174..508478		508350	305	30.6435	1.61446e-206	UMAG_02207	UMAG_02208
		523786..524133	529	523916	348	79.5755	0	UMAG_02212	UMAG_02213
		526371..526757	530	526500	387	49.3166	0	UMAG_02213	UMAG_02214
		528030..528297		528158	268	28.9336	2.25457e-184	UMAG_02213	UMAG_02214
		538348..538604	531	538484	257	44.5211	0	UMAG_02217	UMAG_02218
		558391..558754	532	558521	364	50.7463	0	UMAG_02224	UMAG_02225
		563602..563886	533	563732	285	38.8595	0	UMAG_02226	UMAG_02227
		563993..564245		564117	253	32.7263	3.30179e-235	UMAG_02226	UMAG_02227
		581944..582274	534	582149	331	24.4793	1.22802e-132	UMAG_02236	UMAG_02237
		585573..585899	535	585702	327	22.2485	5.83056e-110	UMAG_02237	UMAG_12100
		595984..596285	536	596156	302	57.1319	0	UMAG_10080	UMAG_02242
		600433..600700	537	600572	268	22.69	2.81467e-114	UMAG_02242	UMAG_02243
		607924..608206	538	608080	283	35.6533	1.04671e-278	UMAG_02244	UMAG_02245
		649154..649429	539	649301	276	24.6762	9.63824e-135	UMAG_02254	UMAG_02255
		678058..678344	560	678188	287	46.3208	0	UMAG_02259	UMAG_02260
		678344..678633	561	678504	290	48.6161	0	UMAG_02260	UMAG_12184
		679769..680108		679979	340	60.1782	0	UMAG_02260	UMAG_12184
		695253..695620	562	695491	368	20.2724	1.12748e-91	UMAG_11396	UMAG_02266
		698902..699289	563	699032	388	23.5485	6.5015e-123	UMAG_02266	UMAG_11397
		704938..705253	564	705068	316	98.1731	0	UMAG_02268	UMAG_11398
		705746..706100	565	705971	355	49.4548	0	UMAG_02268	UMAG_11398
		713839..714132	566	713958	294	64.244	0	UMAG_02271	UMAG_02272
		719214..719502	567	719342	289	27.8342	8.37105e-171	UMAG_02273	UMAG_02274
		728769..729097	568	728897	329	32.4746	1.21852e-231	UMAG_02276	UMAG_11400
		729394..729725		729524	332	68.4838	0	UMAG_02276	UMAG_11400
		736928..737198	569	737075	271	24.2664	2.21887e-130	UMAG_11401	UMAG_02280
		760907..761294	570	761165	388	43.2589	0	UMAG_11403	UMAG_11405
		772464..772798	571	772594	335	44.3077	0	UMAG_02292	UMAG_02293
		773669..773979	572	773850	311	23.6751	3.25666e-124	UMAG_02293	UMAG_02294
		774931..775224		775051	294	24.1429	4.43202e-129	UMAG_02293	UMAG_02294
		776288..776607	573	776418	320	34.3742	3.06117e-259	UMAG_02294	UMAG_02295
		779131..779423	574	779294	293	42.5456	0	UMAG_02296	UMAG_02297
		780652..780923	575	780794	272	87.8202	0	UMAG_02297	UMAG_02298
		781424..781702		781554	279	25.0772	4.4094e-139	UMAG_02297	UMAG_02298
		784724..785001	576	784874	278	46.8226	0	UMAG_02299	UMAG_02300
		787510..787793	577	787666	284	58.6995	0	UMAG_02300	UMAG_02301
		788027..788306		788155	280	70.2282	0	UMAG_02300	UMAG_02301
		792163..792523	578	792400	361	33.1212	7.36108e-241	UMAG_02301	UMAG_11918
		792671..792929		792816	259	26.5504	1.27008e-155	UMAG_02301	UMAG_11918
		794395..794780		794651	386	22.5328	9.90696e-113	UMAG_02301	UMAG_11918
		799154..799405		799294	252	23.936	6.46223e-127	UMAG_02301	UMAG_11918
		804341..804601	579	804470	261	86.4318	0	UMAG_11918	UMAG_02303
		816660..816930	580	816789	271	41.3581	0	UMAG_11919	UMAG_02308
		831789..832074	581	831916	286	37.9999	2.89363e-316	UMAG_02311	UMAG_02313
		834698..835060		834828	363	85.6652	0	UMAG_02311	UMAG_02313
		836066..836382		836195	317	38.6338	0	UMAG_02311	UMAG_02313
		837062..837345	582	837191	284	59.5543	0	UMAG_02313	UMAG_02314
		837648..837918		837777	271	54.1944	0	UMAG_02313	UMAG_02314
		890488..890866	583	890618	379	33.4863	3.81918e-246	UMAG_02332	UMAG_02333
		895634..895912	584	895764	279	106.365	0	UMAG_11709	UMAG_02336
		909693..909938	585	909810	246	28.0645	1.32788e-173	UMAG_02341	UMAG_02342
		982592..982939	586	982810	348	45.4609	0	UMAG_10136	UMAG_02370
		986860..987086	587	986995	227	20.0849	5.00382e-90	UMAG_12187	UMAG_02371
		987534..987784	588	987648	251	28.7595	3.44651e-182	UMAG_12187	UMAG_02371
		991436..991818	589	991566	383	45.5668	0	UMAG_02371	UMAG_12188
		992931..993145		993057	215	44.9167	0	UMAG_02371	UMAG_12188
		998279..998571	590	998442	293	68.1162	0	UMAG_10138	UMAG_02374
		1007530..1007834	591	1007705	305	58.0054	0	UMAG_02376	UMAG_02377
		1009248..1009629	592	1009501	382	28.7639	3.03382e-182	UMAG_02377	UMAG_02378
		1028200..1028503	593	1028324	304	32.6138	1.30871e-233	UMAG_02384	UMAG_10139
		1030523..1030789	594	1030663	267	46.2107	0	UMAG_10140	UMAG_02385
		1033520..1033841	595	1033650	322	42.1918	0	UMAG_02385	UMAG_02386
		1044593..1044930	596	1044723	338	51.8709	0	UMAG_12189	UMAG_02390
		1045435..1045728		1045565	294	70.8279	0	UMAG_12189	UMAG_02390
		1046427..1046686		1046561	260	40.0036	0	UMAG_12189	UMAG_02390
		1047186..1047474		1047315	289	23.3235	1.2804e-120	UMAG_12189	UMAG_02390
		1048042..1048426		1048169	385	32.1232	1.04724e-226	UMAG_12189	UMAG_02390
		1048700..1048952		1048818	253	34.9817	2.13647e-268	UMAG_12189	UMAG_02390
		1089695..1090026	597	1089825	332	22.1154	1.12415e-108	UMAG_02405	UMAG_10145
		1111102..1111411	598	1111232	310	41.9295	0	UMAG_02412	UMAG_02413
		1126403..1126695	599	1126580	293	22.8096	1.8395e-115	UMAG_10152	UMAG_02419
		1146180..1146459	600	1146330	280	97.1354	0	UMAG_02423	UMAG_10153
		1151555..1151830	601	1151702	276	22.2593	4.58625e-110	UMAG_02426	UMAG_02427
		1161012..1161285	602	1161157	274	32.6226	9.81099e-234	UMAG_02428	UMAG_02429
		1166051..1166310	603	1166180	260	47.4812	0	UMAG_02430	UMAG_02431
		1226474..1226837	604	1226602	364	20.4324	4.30795e-93	UMAG_02449	UMAG_02450
		1237144..1237516	605	1237387	373	25.1974	2.13837e-140	UMAG_02453	UMAG_02454
		1262049..1262294	606	1262179	246	59.1079	0	UMAG_02459	UMAG_02460
		1263104..1263399		1263234	296	45.4043	0	UMAG_02459	UMAG_02460
		1263565..1263805		1263717	241	41.4755	0	UMAG_02459	UMAG_02460
		1267400..1267663	607	1267530	264	110.964	0	UMAG_02460	UMAG_02461
		1270204..1270505	608	1270334	302	36.4447	4.17491e-291	UMAG_02461	UMAG_02462
		1278994..1279269	609	1279121	276	41.4391	0	UMAG_02463	UMAG_02464
		1287217..1287542	610	1287347	326	42.8609	0	UMAG_02466	UMAG_10161
		1325713..1325972	611	1325844	260	45.4762	0	UMAG_10164	UMAG_02481
		1343568..1343847	612	1343696	280	48.9437	0	UMAG_10166	UMAG_02489
		1344317..1344570		1344443	254	28.3288	7.62752e-177	UMAG_10166	UMAG_02489
		1368819..1369160	613	1369031	342	26.5407	1.64279e-155	UMAG_02497	UMAG_02498
		1382944..1383251	614	1383123	308	69.5087	0	UMAG_02502	UMAG_10168
	chr06	4451..4728	615	4581	278	24.1557	3.24915e-129	UMAG_02506	UMAG_02508
		22538..22841	616	22717	304	28.8745	1.24719e-183	UMAG_02512	UMAG_11410
		23082..23406		23280	325	34.3638	4.3821e-259	UMAG_02512	UMAG_11410
		24489..24769		24619	281	21.6445	3.42299e-104	UMAG_02512	UMAG_11410
		36827..37211	617	37082	385	63.1485	0	UMAG_02516	UMAG_02517
		42528..42754	618	42658	227	28.3068	1.42323e-176	UMAG_11412	UMAG_02519
		42754..43137		43011	384	32.379	2.71539e-230	UMAG_11412	UMAG_02519
		63106..63456	619	63235	351	31.5612	6.28568e-219	UMAG_02524	UMAG_02525
		63482..63861		63738	380	26.7536	5.59932e-158	UMAG_02524	UMAG_02525
		68119..68500	620	68249	382	44.6025	0	UMAG_02526	UMAG_02527
		86823..87139	621	87011	317	28.241	9.17541e-176	UMAG_02533	UMAG_11415
		88045..88362	622	88237	318	41.2306	0	UMAG_11415	UMAG_02535
		90656..91028	623	90899	373	79.7889	0	UMAG_02535	UMAG_11416
		91278..91606	624	91477	329	43.2687	0	UMAG_11416	UMAG_02537
		92567..92834		92696	268	32.3051	2.96778e-229	UMAG_11416	UMAG_02537
		94015..94313	625	94184	299	27.6289	2.5006e-168	UMAG_02537	UMAG_02538
		95459..95844	626	95715	386	62.1362	0	UMAG_02538	UMAG_11417
		100576..100889	627	100706	314	24.699	5.47708e-135	UMAG_02541	UMAG_02542
		117400..117765	628	117528	366	29.929	4.12321e-197	UMAG_11713	UMAG_02546
		126290..126583	629	126417	294	24.9273	1.88048e-137	UMAG_02548	UMAG_02549
		142104..142365	630	142232	262	32.1303	8.3255e-227	UMAG_02552	UMAG_02553
		167824..168071	631	167954	248	35.7433	4.21091e-280	UMAG_02556	UMAG_02557
		199174..199457	632	199293	284	26.3848	1.02514e-153	UMAG_02568	UMAG_10277
		206038..206323	633	206194	286	46.2723	0	UMAG_10277	UMAG_02571
		206933..207320		207063	388	45.4617	0	UMAG_10277	UMAG_02571
		215078..215444	634	215208	367	34.8851	6.24545e-267	UMAG_02573	UMAG_02574
		221899..222238	635	222029	340	21.0125	2.52098e-98	UMAG_02575	UMAG_02576
		222781..223050		222921	270	25.4535	3.2317e-143	UMAG_02575	UMAG_02576
		246717..247020	636	246840	304	31.4898	5.99165e-218	UMAG_10278	UMAG_02582
		271384..271722	637	271593	339	30.9205	3.16275e-210	UMAG_02587	UMAG_10279
		277614..277868	638	277747	255	20.2058	4.35093e-91	UMAG_10279	UMAG_02589
		278706..279080		278823	375	35.247	1.90488e-272	UMAG_10279	UMAG_02589
		279857..280145	639	280016	289	26.8175	1.01122e-158	UMAG_02589	UMAG_02590
		282263..282649	640	282393	387	41.2335	0	UMAG_02590	UMAG_02591
		321080..321398	641	321210	319	20.091	4.41951e-90	UMAG_02603	UMAG_02604
		322694..322998	642	322869	305	22.9401	9.25579e-117	UMAG_02604	UMAG_02605
		337805..338104	643	337933	300	30.3474	1.3601e-202	UMAG_10283	UMAG_02609
		341365..341705	644	341576	341	47.7908	0	UMAG_02610	UMAG_02611
		357139..357490	645	357269	352	76.9035	0	UMAG_12193	UMAG_10285
		408988..409243	646	409114	256	28.8399	3.39211e-183	UMAG_02629	UMAG_02630
		428794..429181	647	429052	388	79.3279	0	UMAG_10294	UMAG_02635
		479502..479786	648	479658	285	41.8716	0	UMAG_02649	UMAG_12194
		498945..499216	649	499087	272	38.5757	0	UMAG_02657	UMAG_10304
		510191..510579	650	510321	389	39.0057	0	UMAG_10306	UMAG_02662
		517310..517684	651	517438	375	40.3864	0	UMAG_02663	UMAG_02664
		518335..518596		518465	262	66.2277	0	UMAG_02663	UMAG_02664
		531532..531919	652	531661	388	55.4272	0	UMAG_02668	UMAG_02669
		546805..547066	653	546935	262	23.9106	1.18912e-126	UMAG_10311	UMAG_02676
		560605..560917	654	560792	313	29.7821	3.32759e-195	UMAG_10315	UMAG_02682
		583042..583315	655	583186	274	63.4267	0	UMAG_02688	UMAG_15096
		583758..584007		583878	250	32.1032	1.99107e-226	UMAG_02688	UMAG_15096
		584695..585000		584823	306	51.7526	0	UMAG_02688	UMAG_15096
		585847..586131		586002	285	63.7981	0	UMAG_02688	UMAG_15096
		586552..586869		586740	318	21.6503	3.01795e-104	UMAG_02688	UMAG_15096
		589733..589999	656	589863	267	20.9382	1.20061e-97	UMAG_15096	UMAG_15097
		590583..590867		590738	285	60.3351	0	UMAG_15096	UMAG_15097
		591214..591506		591378	293	22.2386	7.27114e-110	UMAG_15096	UMAG_15097
		591821..592128		591999	308	30.7865	1.9847e-208	UMAG_15096	UMAG_15097
		594347..594612	657	594477	266	65.945	0	UMAG_15097	UMAG_15061
		599462..599843	658	599588	382	32.4303	5.13038e-231	UMAG_15061	UMAG_11921
		600016..600317		600190	302	32.6802	1.49193e-234	UMAG_15061	UMAG_11921
		603507..603884	659	603755	378	27.5715	1.22237e-167	UMAG_11921	UMAG_11922
		623271..623625	660	623496	355	28.7965	1.18584e-182	UMAG_11925	UMAG_02696
		635863..636251	661	635993	389	80.5359	0	UMAG_11927	UMAG_02700
		640323..640614	662	640485	292	49.2157	0	UMAG_02701	UMAG_11928
		641047..641362		641239	316	24.3618	2.17508e-131	UMAG_02701	UMAG_11928
		645719..645979	663	645850	261	30.5069	1.05569e-204	UMAG_11928	UMAG_02703
		655092..655352	664	655222	261	69.594	0	UMAG_02704	UMAG_11716
		671447..671721	665	671593	275	27.7378	1.22161e-169	UMAG_02709	UMAG_02710
		672010..672348		672139	339	44.0093	0	UMAG_02709	UMAG_02710
		674774..675107	666	674978	334	33.6171	4.71276e-248	UMAG_02710	UMAG_02711
		684459..684758	667	684629	300	21.0868	5.25703e-99	UMAG_02712	UMAG_02713
		696553..696941	668	696683	389	37.6023	9,85E-310	UMAG_02716	UMAG_02717
		697427..697814		697685	388	65.5998	0	UMAG_02716	UMAG_02717
		698936..699296		699064	361	42.1061	0	UMAG_02716	UMAG_02717
		699296..699601		699472	306	37.5434	9,02E-302	UMAG_02716	UMAG_02717
		699894..700249		700121	356	26.9039	9.89776e-160	UMAG_02716	UMAG_02717
		720205..720510	669	720335	306	52.4825	0	UMAG_02723	UMAG_02724
		732290..732568	670	732444	279	22.8519	6.99195e-116	UMAG_11721	UMAG_02727
		774595..774973	671	774724	379	45.6131	0	UMAG_11729	UMAG_02739
		785502..785779	672	785631	278	46.7266	0	UMAG_02740	UMAG_02741
		790245..790503	673	790375	259	73.8734	0	UMAG_02741	UMAG_02742
		791204..791489	674	791334	286	21.3276	3.14922e-101	UMAG_02743	UMAG_02744
		804274..804643	675	804404	370	32.976	8.97657e-239	UMAG_11929	UMAG_15091
		805189..805465		805337	277	31.8967	1.48329e-223	UMAG_11929	UMAG_15091
		820611..820881	676	820741	271	83.0474	0	UMAG_02752	UMAG_02753
		821233..821491		821360	259	36.5689	4.47143e-293	UMAG_02752	UMAG_02753
		822789..823173	677	822919	385	53.843	0	UMAG_02753	UMAG_02754
		824579..824887	678	824709	309	43.5672	0	UMAG_02754	UMAG_02755
		837465..837760	679	837632	296	34.1866	1.90969e-256	UMAG_02758	UMAG_02759
		838008..838394	680	838266	387	20.8458	8.32332e-97	UMAG_02759	UMAG_02760
		855845..856185	681	855974	341	48.497	0	UMAG_02765	UMAG_10596
		860201..860528	682	860401	328	46.4663	0	UMAG_10597	UMAG_02768
		863952..864212	683	864084	261	58.6682	0	UMAG_02769	UMAG_02770
		872583..872896	684	872713	314	20.4681	2.07269e-93	UMAG_02773	UMAG_02774
		873205..873547		873333	343	51.7848	0	UMAG_02773	UMAG_02774
		875893..876221	685	876021	329	53.0434	0	UMAG_02774	UMAG_02775
		876574..876845		876704	272	74.7495	0	UMAG_02774	UMAG_02775
		889536..889832	686	889703	297	22.2511	5.50564e-110	UMAG_02778	UMAG_02779
		890092..890476		890222	385	50.3721	0	UMAG_02778	UMAG_02779
		895095..895435	687	895223	341	88.6719	0	UMAG_02779	UMAG_10602
		895930..896213		896060	284	32.6339	6.77305e-234	UMAG_02779	UMAG_10602
		940966..941300	688	941173	335	28.997	3.58777e-185	UMAG_02793	UMAG_02794
		950093..950449	689	950223	357	37.0587	6.50229e-301	UMAG_10606	UMAG_02796
		966893..967200	690	967079	308	25.4653	2.39258e-143	UMAG_02801	UMAG_02802
		987351..987714	691	987585	364	43.8922	0	UMAG_02807	UMAG_02808
		994559..994875	692	994689	317	62.3381	0	UMAG_02809	UMAG_02810
		995418..995679		995542	262	25.1666	4.65101e-140	UMAG_02809	UMAG_02810
		1021287..1021605	693	1021411	319	50.6534	0	UMAG_06500	UMAG_15032
	chr07	5040..5355	694	5226	316	48.767	0	UMAG_02816	UMAG_02817
		13903..14211	695	14030	309	32.6138	1.30785e-233	UMAG_02820	UMAG_02821
		24472..24763	696	24600	292	59.147	0	UMAG_02824	UMAG_02825
		26114..26501		26243	388	23.2846	3.1719e-120	UMAG_02824	UMAG_02825
		37195..37480	697	37355	286	23.3382	9.07695e-121	UMAG_02827	UMAG_02828
		57561..57831	698	57705	271	52.896	0	UMAG_02833	UMAG_11477
		113456..113776	699	113586	321	20.5586	3.22127e-94	UMAG_02851	UMAG_02852
		118448..118747	700	118618	300	81.0706	0	UMAG_02853	UMAG_02854
		119903..120180	701	120033	278	52.2963	0	UMAG_02854	UMAG_11484
		148061..148339	702	148210	279	21.7856	1.58789e-105	UMAG_02861	UMAG_02862
		159025..159365	703	159155	341	44.4473	0	UMAG_02865	UMAG_11486
		161120..161385		161258	266	29.4499	6.31662e-191	UMAG_02865	UMAG_11486
		178565..178852	704	178692	288	34.5536	6.29756e-262	UMAG_11489	UMAG_11490
		203178..203446	705	203320	269	21.1164	2.8103e-99	UMAG_02880	UMAG_02881
		258353..258720	706	258481	368	37.7602	2,56E-312	UMAG_02899	UMAG_02900
		315669..315921	707	315776	253	24.7858	6.37007e-136	UMAG_02917	UMAG_15000
		316810..317087		316940	278	77.6203	0	UMAG_02917	UMAG_15000
		328985..329265	708	329136	281	55.3428	0	UMAG_02921	UMAG_02922
		347232..347619	709	347490	388	47.274	0	UMAG_10317	UMAG_02929
		385226..385573	710	385350	348	20.5484	3.9769e-94	UMAG_02936	UMAG_10323
		406609..406996	711	406739	388	74.4126	0	UMAG_10328	UMAG_10329
		407296..407578		407474	283	23.5777	3.26415e-123	UMAG_10328	UMAG_10329
		430132..430443	712	430262	312	46.9357	0	UMAG_02950	UMAG_02951
		430443..430679		430550	237	49.4405	0	UMAG_02950	UMAG_02951
		431635..432017		431892	383	30.7827	2.23045e-208	UMAG_02950	UMAG_02951
		444450..444834	713	444705	385	23.7472	5.87816e-125	UMAG_12200	UMAG_02954
		483220..483501	714	483372	282	28.9814	5.63799e-185	UMAG_02968	UMAG_10337
		486605..486878	715	486735	274	31.407	8.12474e-217	UMAG_10338	UMAG_10339
		509248..509574	716	509377	327	22.0663	3.33026e-108	UMAG_02974	UMAG_10340
		510213..510593	717	510337	381	21.2633	1.24071e-100	UMAG_10340	UMAG_02976
		528367..528637	718	528497	271	86.8769	0	UMAG_02981	UMAG_02982
		529068..529361	719	529232	294	48.8488	0	UMAG_02981	UMAG_02982
		548869..549157	720	548995	289	41.5146	0	UMAG_10342	UMAG_12204
		559784..560120	721	559914	337	32.8171	1.68056e-236	UMAG_10343	UMAG_10344
		562054..562374	722	562184	321	68.9119	0	UMAG_10344	UMAG_02993
		569750..570099	723	569971	350	31.0356	8.9358e-212	UMAG_15001	UMAG_02998
		580005..580314	724	580192	310	22.7135	1.64922e-114	UMAG_02999	UMAG_03000
		586191..586493	725	586321	303	43.9611	0	UMAG_03002	UMAG_03003
		591364..591656	726	591494	293	87.2245	0	UMAG_11937	UMAG_11938
		593678..593946	727	593817	269	85.7624	0	UMAG_11938	UMAG_03006
		605660..605941	728	605786	282	58.0009	0	UMAG_11940	UMAG_11941
		614607..614955	729	614733	349	24.8075	3.72048e-136	UMAG_03013	UMAG_15002
		615056..615345		615216	290	32.9659	1.25084e-238	UMAG_03013	UMAG_15002
		615636..615916		615787	281	72.2341	0	UMAG_03013	UMAG_15002
		628141..628493	730	628364	353	38.1716	4.17347e-319	UMAG_03016	UMAG_03017
		645915..646241	731	646045	327	42.9622	0	UMAG_03024	UMAG_03025
		646486..646799		646670	314	56.5141	0	UMAG_03024	UMAG_03025
		664724..665092	732	664837	369	24.6058	5.47149e-134	UMAG_12205	UMAG_03032
		667462..667706	733	667592	245	71.2781	0	UMAG_03032	UMAG_03033
		671628..671913	734	671758	286	29.2367	3.31734e-188	UMAG_03033	UMAG_03034
		685067..685351	735	685197	285	34.0187	5.8972e-254	UMAG_03037	UMAG_03038
		688119..688378	736	688249	260	66.9624	0	UMAG_03038	UMAG_03039
		708404..708788	737	708534	385	94.0368	0	UMAG_03046	UMAG_03047
		710539..710819	738	710690	281	41.1699	0	UMAG_03047	UMAG_10365
		722374..722724	739	722595	351	44.07	0	UMAG_03049	UMAG_03050
		773017..773384	740	773146	368	40.1115	0	UMAG_03066	UMAG_03067
		773516..773826		773645	311	34.731	1.34221e-264	UMAG_03066	UMAG_03067
		782094..782355	741	782223	262	44.269	0	UMAG_03069	UMAG_03070
		782956..783266		783086	311	29.638	2.41983e-193	UMAG_03069	UMAG_03070
		808893..809254	742	809023	362	37.9698	9.09075e-316	UMAG_03079	UMAG_03080
		809338..809600		809471	263	43.0134	0	UMAG_03079	UMAG_03080
		817502..817873	743	817751	372	33.9599	4.36082e-253	UMAG_03081	UMAG_03082
		825488..825875	744	825746	388	58.7024	0	UMAG_10375	UMAG_03085
		835215..835517	745	835345	303	87.8333	0	UMAG_03089	UMAG_10378
		839810..840084	746	839940	275	92.1236	0	UMAG_11943	UMAG_03090
		850430..850737	747	850609	308	38.1832	2.67418e-319	UMAG_03092	UMAG_11944
		879228..879537	748	879358	310	43.6018	0	UMAG_03102	UMAG_03103
		880437..880697	749	880567	261	23.0213	1.42662e-117	UMAG_03103	UMAG_10627
		884826..885107	750	884956	282	50.8939	0	UMAG_10629	UMAG_03105
		917102..917456	751	917230	355	47.9188	0	UMAG_03113	UMAG_03114
		922974..923357	752	923102	384	31.4891	6.12478e-218	UMAG_03115	UMAG_03116
		926997..927266	753	927138	270	44.515	0	UMAG_03116	UMAG_03117
		931194..931472	754	931323	279	37.3418	1.72037e-305	UMAG_03117	UMAG_10635
		932713..933024	755	932916	312	23.41	1.68962e-121	UMAG_10635	UMAG_10636
		933348..933652		933478	305	52.668	0	UMAG_10635	UMAG_10636
		933936..934179		934053	244	34.6631	1.41848e-263	UMAG_10635	UMAG_10636
		950527..950787	756	950655	261	24.2642	2.34158e-130	UMAG_10637	UMAG_06506
	chr08	49351..49640	757	49512	290	90.0565	0	UMAG_10380	UMAG_03138
		54835..55108	758	54979	274	96.2072	0	UMAG_03140	UMAG_03141
		66479..66748	759	66609	270	35.1396	8.38099e-271	UMAG_03146	UMAG_03147
		73886..74157	760	74028	272	113.569	0	UMAG_03148	UMAG_03149
		78210..78534	761	78415	325	25.9757	4.66312e-149	UMAG_03149	UMAG_03150
		85231..85615	762	85361	385	52.995	0	UMAG_03153	UMAG_03154
		89975..90266	763	90137	292	36.9486	3.83183e-299	UMAG_03156	UMAG_10383
		96844..97098	764	96974	255	36.3885	3.23136e-290	UMAG_10383	UMAG_03158
		112178..112440	765	112316	263	33.1153	8.94291e-241	UMAG_03162	UMAG_10387
		144310..144629	766	144440	320	23.1208	1.42928e-118	UMAG_10390	UMAG_10391
		161439..161797	767	161552	359	34.1384	9.93992e-256	UMAG_10393	UMAG_03180
		161985..162289		162110	305	28.2129	2.03095e-175	UMAG_10393	UMAG_03180
		162374..162662		162504	289	39.8878	0	UMAG_10393	UMAG_03180
		172252..172523	768	172394	272	70.2991	0	UMAG_10394	UMAG_10396
		172658..172966		172837	309	40.372	0	UMAG_10394	UMAG_10396
		197132..197437	769	197262	306	38.1749	3.67674e-319	UMAG_10397	UMAG_03192
		200396..200696	770	200526	301	47.3217	0	UMAG_10398	UMAG_03194
		218767..219039	771	218897	273	33.1269	6.09003e-241	UMAG_03199	UMAG_03200
		257455..257769	772	257584	315	54.3183	0	UMAG_03211	UMAG_10640
		295165..295457	773	295293	293	24.4532	2.32569e-132	UMAG_03223	UMAG_12215
		308146..308449	774	308320	304	38.7876	0	UMAG_03228	UMAG_03229
		310421..310730	775	310551	310	66.3949	0	UMAG_03229	UMAG_10648
		321149..321423	776	321294	275	63.1344	0	UMAG_03231	UMAG_03232
		364070..364334	777	364205	265	68.9833	0	UMAG_10650	UMAG_03246
		364479..364841		364714	363	51.3195	0	UMAG_10650	UMAG_03246
		388795..389078	778	388924	284	31.7375	2.36308e-221	UMAG_03253	UMAG_03254
		389261..389607		389373	347	24.0611	3.19244e-128	UMAG_03253	UMAG_03254
		404440..404817	779	404688	378	63.415	0	UMAG_11953	UMAG_11954
		407200..407481	780	407330	282	38.7288	0	UMAG_11954	UMAG_11955
		407797..408043		407917	247	27.589	7.54939e-168	UMAG_11954	UMAG_11955
		426932..427207	781	427062	276	45.7667	0	UMAG_03263	UMAG_03264
		427253..427610		427485	358	56.8696	0	UMAG_03263	UMAG_03264
		436543..436910	782	436781	368	42.0105	0	UMAG_11956	UMAG_03265
		444349..444718	783	444589	370	62.9213	0	UMAG_03266	UMAG_03267
		456831..457053	784	456924	223	37.7381	5,90E-312	UMAG_11957	UMAG_15004
		489901..490216	785	490087	316	43.9824	0	UMAG_10827	UMAG_03280
		498188..498486	786	498318	299	51.7975	0	UMAG_03281	UMAG_03282
		513287..513614	787	513494	328	21.0233	2.00637e-98	UMAG_03286	UMAG_10830
		521911..522199	788	522071	289	22.9338	1.07026e-116	UMAG_03289	UMAG_03290
		524283..524585	789	524456	303	22.8748	4.14106e-116	UMAG_03290	UMAG_10831
		526126..526418	790	526290	293	27.1366	1.82347e-162	UMAG_10831	UMAG_03292
		528499..528854	791	528629	356	42.8169	0	UMAG_03292	UMAG_03293
		529730..529997		529860	268	27.4479	3.67702e-166	UMAG_03292	UMAG_03293
		541265..541553	792	541425	289	27.69	4.60775e-169	UMAG_03294	UMAG_03296
		544401..544675	793	544546	275	49.2204	0	UMAG_03296	UMAG_03297
		554406..554675	794	554536	270	53.1013	0	UMAG_03301	UMAG_10833
		593141..593418	795	593271	278	78.4395	0	UMAG_03314	UMAG_03315
		622022..622285	796	622152	264	49.7464	0	UMAG_03323	UMAG_03325
		629572..629924	797	629795	353	23.7364	7.58919e-125	UMAG_10653	UMAG_03327
		666851..667138	798	666979	288	44.3308	0	UMAG_10658	UMAG_03343
		676820..677134	799	676949	315	39.3988	0	UMAG_03346	UMAG_03347
		685343..685626	800	685497	284	36.2109	2.05341e-287	UMAG_03347	UMAG_03348
		686122..686506		686377	385	20.2209	3.20539e-91	UMAG_03347	UMAG_03348
		690155..690450	801	690330	296	21.0902	4.89336e-99	UMAG_03348	UMAG_03349
		692720..692995	802	692866	276	69.3599	0	UMAG_03349	UMAG_12225
		709767..710032	803	709892	266	25.8745	6.44145e-148	UMAG_03356	UMAG_03358
		714457..714760	804	714587	304	61.4393	0	UMAG_03358	UMAG_11008
		715238..715542		715368	305	45.1291	0	UMAG_03358	UMAG_11008
		751670..751974	805	751799	305	36.7418	7.86172e-296	UMAG_03368	UMAG_11014
		752675..752978		752852	304	83.2537	0	UMAG_03368	UMAG_11014
		769516..769845	806	769716	330	35.1887	1.4892e-271	UMAG_12228	UMAG_03375
		786381..786702	807	786505	322	24.594	7.31946e-134	UMAG_03377	UMAG_03379
		789619..789938	808	789809	320	51.119	0	UMAG_03379	UMAG_11016
		794064..794334	809	794205	271	73.121	0	UMAG_03381	UMAG_03382
		801798..802091	810	801962	294	51.6868	0	UMAG_03384	UMAG_11017
		802726..803076		802947	351	37.306	6.54738e-305	UMAG_03384	UMAG_11017
		806989..807320	811	807191	332	34.434	3.90497e-260	UMAG_03386	UMAG_03388
	chr09	21828..22127	812	21952	300	66.1982	0	UMAG_11067	UMAG_03400
		45671..45951	813	45801	281	77.0919	0	UMAG_03408	UMAG_03409
		65761..66040	814	65911	280	24.2684	2.1125e-130	UMAG_03415	UMAG_03416
		71962..72347	815	72091	386	48.6869	0	UMAG_03417	UMAG_03418
		92187..92486	816	92315	300	26.0064	2.09372e-149	UMAG_11072	UMAG_11073
		104019..104280	817	104146	262	32.9806	7.70406e-239	UMAG_11074	UMAG_11075
		110909..111215	818	111039	307	55.0244	0	UMAG_11077	UMAG_11078
		111215..111479		111351	265	53.3364	0	UMAG_11077	UMAG_11078
		113856..114145	819	113986	290	37.6613	1,07E-310	UMAG_11078	UMAG_03431
		120838..121116	820	120988	279	24.9971	3.28405e-138	UMAG_11080	UMAG_11081
		122692..122965	821	122836	274	44.9124	0	UMAG_11081	UMAG_03433
		123558..123815		123686	258	56.8005	0	UMAG_11081	UMAG_03433
		134985..135267	822	135138	283	29.8741	2.13763e-196	UMAG_03436	UMAG_03437
		167995..168343	823	168125	349	34.6818	7.41445e-264	UMAG_03448	UMAG_03449
		175593..175891	824	175762	299	21.3324	2.83815e-101	UMAG_12230	UMAG_10444
		177184..177499	825	177310	316	23.1008	2.2711e-118	UMAG_10444	UMAG_03454
		188669..188953	826	188824	285	43.4096	0	UMAG_03456	UMAG_03458
		189403..189665		189536	263	62.3496	0	UMAG_03456	UMAG_03458
		206211..206547	827	206340	337	37.4738	1.23123e-307	UMAG_03463	UMAG_03464
		206807..207032		206895	226	20.3829	1.186e-92	UMAG_03463	UMAG_03464
		226786..227170	828	227044	385	21.9611	3.39314e-107	UMAG_03470	UMAG_03471
		231385..231658	829	231515	274	97.984	0	UMAG_03471	UMAG_03472
		237899..238167	830	238029	269	23.8918	1.86243e-126	UMAG_03473	UMAG_03474
		244901..245161	831	245031	261	25.8445	1.40153e-147	UMAG_03475	UMAG_03476
		247032..247293	832	247160	262	54.0405	0	UMAG_03476	UMAG_03477
		261770..262117		261988	348	66.4059	0	UMAG_10446	UMAG_03480
		266384..266672		266543	289	36.3979	2.29923e-290	UMAG_03481	UMAG_10447
		279432..279740	833	279611	309	42.2056	0	UMAG_03487	UMAG_11082
		280806..281071		280942	266	45.3277	0	UMAG_03487	UMAG_11082
		281915..282190		282044	276	32.8694	3.01155e-237	UMAG_03487	UMAG_11082
		289130..289419	834	289260	290	28.3419	5.27078e-177	UMAG_11084	UMAG_11085
		313649..313942	835	313779	294	53.1431	0	UMAG_03497	UMAG_03498
		314157..314471		314342	315	42.9196	0	UMAG_03497	UMAG_03498
		345168..345478	836	345357	311	31.2461	1.26222e-214	UMAG_03506	UMAG_03507
		345716..345990		345846	275	31.7304	2.95919e-221	UMAG_03506	UMAG_03507
		350747..351011	837	350869	265	23.2939	2.55516e-120	UMAG_03507	UMAG_03508
		359448..359744	838	359578	297	24.6021	6.00334e-134	UMAG_11093	UMAG_11094
		360342..360613	839	360472	272	38.1635	5.67943e-319	UMAG_11094	UMAG_03511
		373659..373973	840	373789	315	42.779	0	UMAG_03514	UMAG_03515
		395909..396198	841	396037	290	23.1971	2.43619e-119	UMAG_03522	UMAG_03523
		398443..398730	842	398573	288	28.3226	9.09598e-177	UMAG_03523	UMAG_03524
		409145..409476	843	409347	332	26.5616	9.42448e-156	UMAG_11097	UMAG_11098
		409624..409965		409754	342	24.3175	6.3932e-131	UMAG_11097	UMAG_11098
		410371..410638		410501	268	81.6199	0	UMAG_11097	UMAG_11098
		416882..417241	844	417009	360	30.7621	4.21241e-208	UMAG_03528	UMAG_03529
		425426..425798	845	425556	373	66.4397	0	UMAG_03532	UMAG_03533
		434797..435116	846	434987	320	30.1974	1.281e-200	UMAG_03534	UMAG_03535
		438579..438811	847	438684	233	66.6362	0	UMAG_03535	UMAG_03536
		440860..441102		440958	243	22.1965	1.85601e-109	UMAG_03535	UMAG_03536
		443161..443486		443269	326	20.7343	8.50419e-96	UMAG_03535	UMAG_03536
		462133..462388	848	462269	256	32.8008	2.86766e-236	UMAG_03543	UMAG_15005
		476321..476582	849	476453	262	31.4404	2.83558e-217	UMAG_03546	UMAG_03547
		482778..483079	850	482950	302	41.3915	0	UMAG_03548	UMAG_03549
		516182..516444	851	516315	263	20.74	7.54372e-96	UMAG_03560	UMAG_03561
		523370..523716	852	523588	347	29.1271	8.13891e-187	UMAG_03563	UMAG_03564
		524658..524927		524788	270	20.9816	4.83293e-98	UMAG_03563	UMAG_03564
		527200..527508		527380	309	43.2914	0	UMAG_03563	UMAG_03564
		528778..529066	853	528908	289	30.1234	1.1956e-199	UMAG_03564	UMAG_11732
		544314..544644	854	544515	331	46.2887	0	UMAG_03569	UMAG_03570
		545116..545376		545246	261	65.9029	0	UMAG_03569	UMAG_03570
		558351..558733	855	558480	383	35.3648	2.9673e-274	UMAG_03574	UMAG_03575
		576649..576941	856	576779	293	24.6438	2.14663e-134	UMAG_03580	UMAG_10575
		587338..587726	857	587468	389	23.5123	1.52698e-122	UMAG_03585	UMAG_03586
		590318..590576	858	590444	259	27.7374	1.23635e-169	UMAG_03586	UMAG_12235
		604400..604780	859	604653	381	26.7207	1.35248e-157	UMAG_11960	UMAG_03593
		612281..612549	860	612424	269	36.8626	9.19885e-298	UMAG_03596	UMAG_03597
		620769..621052	861	620928	284	24.9155	2.5252e-137	UMAG_03599	UMAG_03601
		631285..631560	862	631415	276	75.0106	0	UMAG_03604	UMAG_03605
		632297..632627		632426	331	37.8674	4,42-314	UMAG_03604	UMAG_03605
		657527..657785	863	657656	259	31.4259	4.48496e-217	UMAG_03611	UMAG_03612
		715790..716066	864	715920	277	21.4336	3.25103e-102	UMAG_03628	UMAG_03629
	chr10	4662..4922	865	4792	261	85.7909	0	UMAG_11961	UMAG_03638
		26402..26719	866	26592	318	21.6321	4.48131e-104	UMAG_03644	UMAG_03645
		38527..38811	867	38657	285	79.2108	0	UMAG_03648	UMAG_03649
		52959..53245	868	53086	287	53.3563	0	UMAG_03655	UMAG_03656
		53628..53963	869	53756	336	81.6221	0	UMAG_03655	UMAG_03656
		60729..61013	870	60859	285	22.3531	5.63321e-111	UMAG_03658	UMAG_03659
		67613..67919	871	67743	307	21.8412	4.70739e-106	UMAG_10474	UMAG_03661
		92618..92997	872	92743	380	31.7064	6.34521e-221	UMAG_10478	UMAG_03669
		115190..115476	873	115319	287	28.3083	1.3648e-176	UMAG_03676	UMAG_03677
		115794..116054		115925	261	34.5205	1.9738e-261	UMAG_03676	UMAG_03677
		145833..146167	874	145963	335	20.7456	6.71996e-96	UMAG_03688	UMAG_03689
		153004..153261	875	153133	258	20.5262	6.28004e-94	UMAG_03691	UMAG_03692
		155243..155527	876	155363	285	24.0003	1.38021e-127	UMAG_03692	UMAG_10488
		156910..157283	877	157039	374	50.5024	0	UMAG_10488	UMAG_03694
		172099..172443	878	172314	345	26.1402	6.37021e-151	UMAG_03698	UMAG_03699
		176754..177122	879	176883	369	30.7971	1.43327e-208	UMAG_03700	UMAG_03701
		177344..177634		177507	291	31.6421	4.87293e-220	UMAG_03700	UMAG_03701
		183058..183446	880	183188	389	26.9965	8.12764e-161	UMAG_03701	UMAG_03702
		183855..184235		184112	381	31.2316	1.98724e-214	UMAG_03701	UMAG_03702
		184531..184881		184754	351	51.8516	0	UMAG_03701	UMAG_03702
		185516..185808		185679	293	25.5265	5.00843e-144	UMAG_03701	UMAG_03702
		205634..205944	881	205819	311	25.7411	2.02614e-146	UMAG_03707	UMAG_03708
		208043..208383	882	208173	341	30.678	5.59497e-207	UMAG_03708	UMAG_12240
		219754..220046	883	219884	293	44.2398	0	UMAG_03713	UMAG_03714
		247580..247896	884	247710	317	31.7626	1.06218e-221	UMAG_03722	UMAG_10497
		264694..264966	885	264821	273	23.7005	1.78291e-124	UMAG_03729	UMAG_03730
		269342..269605	886	269476	264	65.2033	0	UMAG_03730	UMAG_10500
		272726..272986	887	272855	261	70.2067	0	UMAG_10500	UMAG_10501
		282871..283185	888	283001	315	23.836	7.06677e-126	UMAG_03734	UMAG_10503
		288716..289089	889	288962	374	24.0994	1.26816e-128	UMAG_10504	UMAG_03737
		289291..289561		289412	271	29.2501	2.23619e-188	UMAG_10504	UMAG_03737
		325525..325814	890	325688	290	23.6525	5.5626e-124	UMAG_03745	UMAG_03746
		328408..328691	891	328562	284	76.5823	0	UMAG_03747	UMAG_03748
		330092..330401	892	330272	310	49.9494	0	UMAG_03748	UMAG_03749
		331641..331945	893	331818	305	25.6613	1.58182e-145	UMAG_03749	UMAG_03750
		335517..335857	894	335635	341	21.718	6.93855e-105	UMAG_03751	UMAG_03752
		337196..337584	895	337326	389	57.8756	0	UMAG_03752	UMAG_03753
		358621..358877	896	358746	257	29.4407	8.29239e-191	UMAG_03760	UMAG_03761
		391452..391791	897	391577	340	42.683	0	UMAG_03775	UMAG_03776
		403395..403642	898	403525	248	30.4947	1.53269e-204	UMAG_03779	UMAG_10665
		418186..418573	899	418444	388	57.5729	0	UMAG_03784	UMAG_12242
		432734..433010	900	432858	277	22.9501	7.35298e-117	UMAG_10668	UMAG_03791
		451376..451642	901	451506	267	39.2779	0	UMAG_10669	UMAG_15083
		456939..457292	902	457069	354	54.6785	0	UMAG_15083	UMAG_03796
		457521..457813	903	457650	293	57.3258	0	UMAG_03796	UMAG_03797
		458210..458557		458435	348	36.1531	1.66349e-286	UMAG_03796	UMAG_03797
		458994..459159		459027	166	28.5132	4.01682e-179	UMAG_03796	UMAG_03797
		459373..459673		459501	301	42.1452	0	UMAG_03796	UMAG_03797
		460321..460589	904	460451	269	46.3802	0	UMAG_03797	UMAG_03798
		461645..461899		461775	255	25.4674	2.26605e-143	UMAG_03797	UMAG_03798
		467925..468311	905	468055	387	53.6119	0	UMAG_11733	UMAG_03802
		479814..480104	906	479975	291	23.111	1.79654e-118	UMAG_03806	UMAG_03807
		481640..481924	907	481769	285	34.8814	7.12409e-267	UMAG_03807	UMAG_03808
		497145..497447	908	497318	303	89.0264	0	UMAG_03812	UMAG_03813
		526013..526337	909	526143	325	26.1583	3.95992e-151	UMAG_03822	UMAG_03823
		526341..526686		526558	346	28.6209	1.84858e-180	UMAG_03822	UMAG_03823
		528465..528836	910	528707	372	55.3276	0	UMAG_03824	UMAG_10507
		554414..554723	911	554543	310	23.1052	2.05265e-118	UMAG_03832	UMAG_03833
		582192..582544	912	582316	353	27.2102	2.46142e-163	UMAG_03841	UMAG_03842
		586431..586748	913	586561	318	22.1662	3.64009e-109	UMAG_03842	UMAG_03843
		605851..606131	914	606002	281	55.4084	0	UMAG_11104	UMAG_11105
		618787..619057	915	618915	271	42.2294	0	UMAG_03850	UMAG_03851
		619964..620271		620092	308	27.262	5.99605e-164	UMAG_03850	UMAG_03851
		620519..620780		620649	262	46.1412	0	UMAG_03850	UMAG_03851
		623646..623994	916	623770	349	36.5885	2.17744e-293	UMAG_03851	UMAG_03852
		663022..663357	917	663230	336	23.5104	1.59641e-122	UMAG_03862	UMAG_03863
		674884..675263	918	675011	380	61.1604	0	UMAG_03864	UMAG_03865
		675596..675894		675765	299	27.2541	7.42277e-164	UMAG_03864	UMAG_03865
		677960..678284	919	678087	325	38.2447	2.54839e-320	UMAG_03865	UMAG_03866
		682889..683276	920	683018	388	55.8097	0	UMAG_03867	UMAG_11107
	chr11	5637..5939	921	5767	303	28.3758	2.01052e-177	UMAG_03871	UMAG_03872
		8242..8578	922	8449	337	65.1482	0	UMAG_03873	UMAG_03874
		12307..12576	923	12448	270	30.0194	2.73976e-198	UMAG_03874	UMAG_03875
		17608..17886	924	17736	279	31.2811	4.21955e-215	UMAG_03876	UMAG_03877
		27357..27632	925	27503	276	22.3089	1.51434e-110	UMAG_03880	UMAG_03881
		47351..47622	926	47481	272	49.2775	0	UMAG_03884	UMAG_11511
		63772..64123	927	63902	352	20.2561	1.57044e-91	UMAG_12244	UMAG_03890
		98231..98608	928	98361	378	46.6994	0	UMAG_11967	UMAG_03901
		99139..99419		99266	281	22.1274	8.61293e-109	UMAG_11967	UMAG_03901
		100583..100841		100713	259	22.8436	8.45843e-116	UMAG_11967	UMAG_03901
		118129..118382	929	118265	254	69.0914	0	UMAG_03905	UMAG_03906
		136291..136554	930	136425	264	62.313	0	UMAG_03908	UMAG_03909
		137314..137579		137444	266	49.2076	0	UMAG_03908	UMAG_03909
		137579..137845		137718	267	48.4085	0	UMAG_03908	UMAG_03909
		146265..146638	931	146395	374	44.4756	0	UMAG_03911	UMAG_15070
		146839..147099		146971	261	29.4315	1.08673e-190	UMAG_03911	UMAG_15070
		147368..147644		147515	277	27.9348	5.04033e-172	UMAG_03911	UMAG_15070
		154515..154834	932	154705	320	39.4236	0	UMAG_11288	UMAG_03914
		160768..161061	933	160937	294	30.5455	3.24364e-205	UMAG_03916	UMAG_03917
		161804..162073		161944	270	37.5153	2.5954e-308	UMAG_03916	UMAG_03917
		166608..166867	934	166738	260	23.2519	6.803e-120	UMAG_03917	UMAG_03918
		183055..183337	935	183185	283	59.2999	0	UMAG_03923	UMAG_03924
		183989..184288		184119	300	86.896	0	UMAG_03923	UMAG_03924
		207555..207863	936	207673	309	27.7867	3.14012e-170	UMAG_03928	UMAG_03929
		209212..209477	937	209351	266	27.8847	2.04478e-171	UMAG_03929	UMAG_03930
		214066..214443	938	214195	378	57.9946	0	UMAG_03932	UMAG_03933
		221865..222131	939	221995	267	42.2364	0	UMAG_03935	UMAG_03936
		226163..226531	940	226293	369	24.8274	2.26767e-136	UMAG_03936	UMAG_03937
		239352..239631	941	239482	280	24.6351	2.65713e-134	UMAG_03942	UMAG_03943
		247394..247777	942	247651	384	23.6141	1.38176e-123	UMAG_03944	UMAG_03945
		276930..277246	943	277060	317	58.9557	0	UMAG_03952	UMAG_03953
		298898..299151	944	299030	254	30.2916	7.39228e-202	UMAG_11736	UMAG_03963
		299484..299812		299683	329	32.3696	3.67268e-230	UMAG_11736	UMAG_03963
		308921..309283	945	309154	363	51.8816	0	UMAG_03965	UMAG_03966
		323600..323982	946	323854	383	22.0021	1.37396e-107	UMAG_03970	UMAG_03971
		334167..334485	947	334293	319	25.7188	3.60519e-146	UMAG_03974	UMAG_03975
		339475..339747	948	339605	273	26.6225	1.86289e-156	UMAG_03976	UMAG_03977
		352424..352800	949	352671	377	66.9678	0	UMAG_03980	UMAG_11973
		354036..354315	950	354186	280	42.358	0	UMAG_11973	UMAG_03982
		358031..358281	951	358161	251	29.8112	1.39837e-195	UMAG_03982	UMAG_03983
		359099..359476		359348	378	25.9814	4.01459e-149	UMAG_03982	UMAG_03983
		377342..377589	952	377480	248	20.5676	2.67633e-94	UMAG_03990	UMAG_03991
		410806..411110	953	410935	305	37.2311	1.07008e-303	UMAG_04000	UMAG_11745
		421846..422121	954	421992	276	32.5074	4.19416e-232	UMAG_11747	UMAG_04004
		424743..424989	955	424865	247	28.0791	8.80599e-174	UMAG_04004	UMAG_04005
		428208..428533	956	428338	326	26.1236	9.82151e-151	UMAG_04006	UMAG_15008
		432837..433097	957	432970	261	27.2321	1.35228e-163	UMAG_04007	UMAG_11046
		454179..454466	958	454337	288	81.0016	0	UMAG_11050	UMAG_04013
		458697..459074	959	458827	378	29.5943	8.85472e-193	UMAG_04014	UMAG_04015
		459862..460132		459992	271	46.5592	0	UMAG_04014	UMAG_04015
		461183..461519		461390	337	94.1189	0	UMAG_04014	UMAG_04015
		468899..469158	960	469029	260	34.6126	8.15882e-263	UMAG_11052	UMAG_04019
		487647..487918	961	487777	272	25.2971	1.71762e-141	UMAG_11055	UMAG_11056
		496067..496406	962	496279	340	53.9646	0	UMAG_04027	UMAG_11057
		500178..500404		500307	227	26.4545	1.61831e-154	UMAG_11057	UMAG_04029
		516683..516953	963	516825	271	42.8443	0	UMAG_11058	UMAG_11059
		517863..518129	964	518000	267	34.9299	1.30777e-267	UMAG_11059	UMAG_11060
		519306..519607	965	519480	302	39.1652	0	UMAG_11060	UMAG_04038
		525675..526062	966	525804	388	20.1073	3.18253e-90	UMAG_04039	UMAG_04040
		536370..536694	967	536498	325	34.029	4.15069e-254	UMAG_04044	UMAG_11063
		537268..537580		537398	313	30.3351	1.97798e-202	UMAG_04044	UMAG_11063
		537859..538237		537988	379	44.6716	0	UMAG_04044	UMAG_11063
		539307..539621		539494	315	22.6682	4.61402e-114	UMAG_04044	UMAG_11063
		572670..573051	968	572923	382	20.3198	4.29626e-92	UMAG_04056	UMAG_04057
		588662..588935	969	588809	274	41.5585	0	UMAG_04062	UMAG_04063
		590652..591026	970	590781	375	55.4927	0	UMAG_04063	UMAG_04064
		603268..603631	971	603396	364	52.8591	0	UMAG_04067	UMAG_15094
		618074..618400	972	618203	327	26.0422	8.24091e-150	UMAG_11635	UMAG_04071
		627490..627748	973	627620	259	26.0065	2.0888e-149	UMAG_04074	UMAG_04076
		629030..629358		629233	329	21.6077	7.5966e-104	UMAG_04074	UMAG_04076
		640080..640311	974	640210	232	39.953	0	UMAG_11526	UMAG_04079
		640403..640662		640540	260	42.1179	0	UMAG_11526	UMAG_04079
		640697..641030		640901	334	39.6415	0	UMAG_11526	UMAG_04079
	chr12	14135..14434	975	14305	300	24.3217	5.77594e-131	UMAG_04098	UMAG_11110
		18038..18369	976	18165	332	23.0035	2.15041e-117	UMAG_11110	UMAG_04100
		19007..19368		19136	362	20.6304	7.32766e-95	UMAG_11110	UMAG_04100
		19559..19927	977	19687	369	23.2984	2.30282e-120	UMAG_04100	UMAG_04101
		20060..20377		20248	318	36.6707	1.07213e-294	UMAG_04100	UMAG_04101
		46093..46398	978	46223	306	53.4868	0	UMAG_11113	UMAG_04111
		125834..126095	979	125966	262	30.1379	7.73726e-200	UMAG_04136	UMAG_10882
		130012..130311	980	130137	300	21.0348	1.57651e-98	UMAG_10882	UMAG_04138
		143650..144036	981	143779	387	36.1401	2.66183e-286	UMAG_12254	UMAG_10885
		150765..151137	982	150893	373	41.0039	0	UMAG_10886	UMAG_04145
		153274..153566		153437	293	60.1574	0	UMAG_10886	UMAG_04145
		154185..154562		154314	378	47.2315	0	UMAG_10886	UMAG_04145
		182038..182391	983	182168	354	29.0593	5.86749e-186	UMAG_04152	UMAG_10888
		184310..184600		184472	291	42.2912	0	UMAG_04152	UMAG_10888
		208876..209170	984	209050	295	42.5267	0	UMAG_04161	UMAG_04162
		236079..236464	985	236206	386	25.2305	9.2634e-141	UMAG_04172	UMAG_04173
		245032..245292	986	245161	261	35.361	3.40185e-274	UMAG_04174	UMAG_04175
		256242..256510	987	256383	269	21.5812	1.3482e-103	UMAG_04177	UMAG_10893
		263822..264113	988	263996	292	20.5929	1.5895e-94	UMAG_04181	UMAG_15011
		264573..264862		264735	290	20.108	3.14187e-90	UMAG_04181	UMAG_15011
		275766..276059	989	275880	294	40.9986	0	UMAG_15011	UMAG_04182
		294568..294826	990	294694	259	26.0863	2.60887e-150	UMAG_04188	UMAG_04189
		299639..299895	991	299769	257	35.3003	2.90309e-273	UMAG_04190	UMAG_04191
		313237..313502	992	313367	266	59.4224	0	UMAG_11125	UMAG_04196
		331387..331701	993	331516	315	26.8142	1.10337e-158	UMAG_04202	UMAG_04203
		331809..332083		331962	275	24.6945	6.13387e-135	UMAG_04202	UMAG_04203
		333104..333436		333225	333	75.0446	0	UMAG_04202	UMAG_04203
		334009..334347		334221	339	49.6787	0	UMAG_04202	UMAG_04203
		334819..335093		334948	275	54.3538	0	UMAG_04202	UMAG_04203
		343302..343596	994	343467	295	36.357	1.01959e-289	UMAG_04205	UMAG_04206
		357166..357449	995	357320	284	41.0919	0	UMAG_04208	UMAG_04209
		389542..389876	996	389747	335	72.6026	0	UMAG_04219	UMAG_04220
		431714..432101	997	431844	388	21.5226	4.78149e-103	UMAG_04234	UMAG_12255
		454326..454587	998	454458	262	70.9425	0	UMAG_04242	UMAG_10413
		455354..455645		455484	292	34.625	5.31386e-263	UMAG_04242	UMAG_10413
		458643..458983	999	458864	341	40.1469	0	UMAG_10413	UMAG_04244
		459917..460225		460097	309	22.5911	2.65069e-113	UMAG_10413	UMAG_04244
		462585..462884	1000	462702	300	28.4372	3.51111e-178	UMAG_12256	UMAG_10414
		493567..493955	1001	493697	389	42.8309	0	UMAG_10417	UMAG_04253
		495085..495392		495263	308	49.6626	0	UMAG_10417	UMAG_04253
		495770..496051		495922	282	36.5657	5.02674e-293	UMAG_10417	UMAG_04253
		500711..501010	1002	500840	300	36.3266	3.07219e-289	UMAG_04253	UMAG_04254
		508317..508618	1003	508490	302	41.8935	0	UMAG_12258	UMAG_10418
		518283..518563	1004	518413	281	64.2374	0	UMAG_04258	UMAG_04259
		528461..528833	1005	528588	373	32.6698	2.09978e-234	UMAG_10419	UMAG_04262
		529020..529408		529150	389	86.2184	0	UMAG_10419	UMAG_04262
		533558..533872	1006	533745	315	20.3215	4.1528e-92	UMAG_10421	UMAG_04265
		540691..540956	1007	540827	266	57.3517	0	UMAG_10423	UMAG_10424
		552215..552447	1008	552344	233	27.3254	1.05898e-164	UMAG_04271	UMAG_10426
		552911..553291		553035	381	21.6473	3.22081e-104	UMAG_04271	UMAG_10426
		569438..569699	1009	569570	262	73.3835	0	UMAG_04278	UMAG_10429
		570171..570431		570301	261	91.3456	0	UMAG_04278	UMAG_10429
		588958..589228	1010	589080	271	29.3761	5.55068e-190	UMAG_04283	UMAG_04284
		591728..592016	1011	591858	289	22.635	9.79919e-114	UMAG_04284	UMAG_04285
		594659..594954	1012	594825	296	33.1107	1.04206e-240	UMAG_04285	UMAG_04286
		617990..618238	1013	618118	249	27.3757	2.67266e-165	UMAG_04294	UMAG_10434
		639013..639345	1014	639217	333	21.0268	1.86573e-98	UMAG_10437	UMAG_04304
	Chr13	8567..8939	1015	8695	373	26.0333	1.04047e-149	UMAG_04489	UMAG_11980
		9360..9588		9459	229	37.9841	5.29015e-316	UMAG_04489	UMAG_11980
		14162..14453	1016	14339	292	30.5246	6.1406e-205	UMAG_04490	UMAG_11982
		40362..40626	1017	40492	265	53.7281	0	UMAG_04500	UMAG_04501
		48381..48639	1018	48511	259	24.4773	1.28882e-132	UMAG_04503	UMAG_12269
		54624..54883	1019	54753	260	63.8874	0	UMAG_04505	UMAG_04506
		76445..76742	1020	76614	298	32.4459	3.08963e-231	UMAG_04512	UMAG_11987
		91174..91437	1021	91304	264	33.6217	4.0471e-248	UMAG_04517	UMAG_04518
		111000..111262	1022	111134	263	20.2411	2.12673e-91	UMAG_11991	UMAG_04522
		134010..134367	1023	134140	358	26.1156	1.21132e-150	UMAG_04526	UMAG_11755
		147601..147909	1024	147780	309	59.7934	0	UMAG_04529	UMAG_04530
		160343..160602	1025	160473	260	42.4627	0	UMAG_04535	UMAG_11757
		173090..173477	1026	173219	388	63.8768	0	UMAG_04542	UMAG_04543
		183194..183554	1027	183426	361	27.1843	4.97371e-163	UMAG_11759	UMAG_04546
		214031..214336	1028	214161	306	26.2534	3.27113e-152	UMAG_10901	UMAG_04557
		236462..236753	1029	236592	292	31.1896	7.37266e-214	UMAG_10905	UMAG_10906
		239554..239813	1030	239684	260	35.3666	2.78735e-274	UMAG_10907	UMAG_04570
		240608..240890		240737	283	26.1812	2.17754e-151	UMAG_10907	UMAG_04570
		258114..258413	1031	258284	300	21.4856	1.06095e-102	UMAG_04577	UMAG_04578
		267719..268020	1032	267898	302	36.9388	5.50338e-299	UMAG_04580	UMAG_04581
		268967..269260		269131	294	38.5504	0	UMAG_04580	UMAG_04581
		269938..270320		270192	383	29.2745	1.09617e-188	UMAG_04580	UMAG_04581
		318135..318472	1033	318262	338	27.604	4.98504e-168	UMAG_15015	UMAG_10983
		403450..403757	1034	403580	308	77.4436	0	UMAG_04621	UMAG_04622
		431138..431492	1035	431268	355	27.6612	1.0231e-168	UMAG_04630	UMAG_11534
		443062..443358	1036	443192	297	36.6867	5.94726e-295	UMAG_11538	UMAG_04637
		446007..446273	1037	446144	267	22.4834	3.01745e-112	UMAG_11539	UMAG_11540
		454586..454911	1038	454715	326	55.9483	0	UMAG_15065	UMAG_12275
		456225..456511		456382	287	35.9914	5.70458e-284	UMAG_15065	UMAG_12275
		475033..475359	1039	475230	327	58.6828	0	UMAG_04644	UMAG_11545
		478259..478557	1040	478428	299	97.2582	0	UMAG_04646	UMAG_11546
		479113..479468		479339	356	27.6822	5.71803e-169	UMAG_04646	UMAG_11546
		497870..498188	1041	498000	319	22.6726	4.17749e-114	UMAG_04655	UMAG_04656
		498386..498644		498515	259	36.2805	1.63963e-288	UMAG_04655	UMAG_04656
		519295..519558	1042	519423	264	21.0018	3.15792e-98	UMAG_11551	UMAG_12279
		523679..523961	1043	523806	283	23.6525	5.56188e-124	UMAG_12279	UMAG_04665
		537373..537705	1044	537503	333	24.0481	4.36686e-128	UMAG_04669	UMAG_04671
		538915..539302		539173	388	60.6476	0	UMAG_04669	UMAG_04671
		570888..571252	1045	571018	365	87.755	0	UMAG_04679	UMAG_04680
		573461..573767	1046	573585	307	21.9261	7.31699e-107	UMAG_04680	UMAG_04681
		584582..584876	1047	584751	295	36.3827	3.99963e-290	UMAG_04683	UMAG_04686
		585393..585696		585513	304	26.3563	2.17037e-153	UMAG_04683	UMAG_04686
		587762..588025	1048	587898	264	24.9723	6.11979e-138	UMAG_04686	UMAG_11763
		591038..591342	1049	591167	305	43.5686	0	UMAG_11763	UMAG_04688
		601014..601389	1050	601139	376	45.7151	0	UMAG_04689	UMAG_11765
	chr14	16806..17176	1051	16936	371	45.5458	0	UMAG_04312	UMAG_04313
		24753..25037	1052	24883	285	21.4346	3.18019e-102	UMAG_11976	UMAG_04315
		25135..25474		25265	340	38.8872	0	UMAG_11976	UMAG_04315
		26397..26632	1053	26490	236	31.7088	5.87134e-221	UMAG_04315	UMAG_04316
		26929..27205		27054	277	23.1592	5.87206e-119	UMAG_04315	UMAG_04316
		38129..38391	1054	38262	263	42.1005	0	UMAG_04319	UMAG_04320
		52841..53101	1055	52972	261	72.9808	0	UMAG_04323	UMAG_04324
		55450..55736		55579	287	21.1094	3.25727e-99	UMAG_04323	UMAG_04324
		69064..69342	1056	69193	279	33.401	6.62147e-245	UMAG_11751	UMAG_11752
		79695..79991	1057	79825	297	81.0059	0	UMAG_10843	UMAG_04329
		95408..95666	1058	95542	259	83.0214	0	UMAG_10845	UMAG_04335
		105611..105872	1059	105743	262	39.2244	0	UMAG_10848	UMAG_12260
		112771..113085	1060	112900	315	83.4737	0	UMAG_11141	UMAG_11142
		123092..123391	1061	123221	300	58.3828	0	UMAG_04343	UMAG_04344
		125880..126223	1062	126010	344	24.6527	1.72037e-134	UMAG_04344	UMAG_04345
		126299..126573		126428	275	31.5628	5.9812e-219	UMAG_04344	UMAG_04345
		128176..128554	1063	128306	379	25.1233	1.38486e-139	UMAG_04345	UMAG_04346
		137279..137540	1064	137408	262	45.1978	0	UMAG_04347	UMAG_04348
		138109..138406		138238	298	22.2882	2.40255e-110	UMAG_04347	UMAG_04348
		138406..138767		138639	362	21.6386	3.88842e-104	UMAG_04347	UMAG_04348
		141805..142144		141935	340	69.0536	0	UMAG_04347	UMAG_04348
		155823..156203	1065	155946	381	36.2125	1.93848e-287	UMAG_04352	UMAG_04353
		156223..156535		156406	313	46.7348	0	UMAG_04352	UMAG_04353
		158844..159229	1066	158974	386	36.0421	9.17116e-285	UMAG_04353	UMAG_04354
		180725..181003	1067	180855	279	40.6292	0	UMAG_04357	UMAG_04358
		189351..189737	1068	189608	387	23.4791	3.33873e-122	UMAG_12262	UMAG_11146
		191494..191784		191624	291	20.0847	5.02306e-90	UMAG_12262	UMAG_11146
		192207..192483		192337	277	31.7264	3.35633e-221	UMAG_12262	UMAG_11146
		193817..194091	1069	193947	275	21.7966	1.24947e-105	UMAG_11146	UMAG_11147
		203973..204287	1070	204102	315	110.425	0	UMAG_04362	UMAG_11148
		210979..211247	1071	211108	269	64.8953	0	UMAG_04364	UMAG_04365
		230940..231273	1072	231070	334	29.1308	7.32251e-187	UMAG_11150	UMAG_04370
		252206..252471	1073	252343	266	77.1049	0	UMAG_04376	UMAG_11152
		324763..325102	1074	324973	340	24.9172	2.42305e-137	UMAG_04397	UMAG_04398
		376204..376513	1075	376334	310	24.269	2.08275e-130	UMAG_04410	UMAG_04411
		381146..381381	1076	381280	236	37.8417	1,17E-313	UMAG_04411	UMAG_10519
		391546..391883	1077	391754	338	48.0465	0	UMAG_04414	UMAG_04415
		400484..400793	1078	400664	310	22.9896	2.95848e-117	UMAG_10520	UMAG_04419
		402497..402787	1079	402627	291	46.2142	0	UMAG_10520	UMAG_04419
		403687..403956	1080	403829	270	42.9353	0	UMAG_04419	UMAG_04420
		435945..436284	1081	436155	340	24.104	1.13442e-128	UMAG_10524	UMAG_10525
		440116..440500	1082	440371	385	29.7226	1.9597e-194	UMAG_10525	UMAG_04433
		458660..459043	1083	458790	384	51.2686	0	UMAG_10528	UMAG_10529
		463152..463460	1084	463272	309	27.7111	2.56509e-169	UMAG_10529	UMAG_10530
		464006..464266		464141	261	34.6497	2.25541e-263	UMAG_10529	UMAG_10530
		465490..465849		465721	360	45.5057	0	UMAG_10529	UMAG_10530
		466308..466577	1085	466460	270	29.204	8.61608e-188	UMAG_10530	UMAG_04441
		532459..532745	1086	532617	287	33.4099	4.93079e-245	UMAG_04463	UMAG_04464
		533540..533855		533727	316	26.7627	4.39737e-158	UMAG_04463	UMAG_04464
		544293..544587	1087	544423	295	47.0428	0	UMAG_10540	UMAG_04468
		556634..556894	1088	556766	261	24.5617	1.6216e-133	UMAG_04470	UMAG_04471
		557092..557359		557236	268	21.1403	1.69485e-99	UMAG_04470	UMAG_04471
		565340..565708	1089	565595	369	21.3069	4.89729e-101	UMAG_04473	UMAG_04474
		566331..566684		566461	354	21.2782	9.03786e-101	UMAG_04473	UMAG_04474
		583537..583799	1090	583666	263	29.4107	2.00254e-190	UMAG_04477	UMAG_04478
		584375..584761		584505	387	54.6945	0	UMAG_04477	UMAG_04478
		585113..585413		585243	301	58.8464	0	UMAG_04477	UMAG_04478
		589755..590118	1091	589882	364	21.9657	3.06197e-107	UMAG_04479	UMAG_04480
		591700..592046	1092	591830	347	28.87	1.42026e-183	UMAG_04480	UMAG_04481
		600540..600844	1093	600669	305	37.4109	1.30091e-306	UMAG_11978	UMAG_04484
		604713..605014	1094	604840	302	26.5183	2.98006e-155	UMAG_04485	UMAG_04486
	chr15	8351..8641	1095	8512	291	62.5066	0	UMAG_04891	UMAG_04892
		10955..11256	1096	11082	302	21.8714	2.42972e-106	UMAG_04892	UMAG_04893
		16209..16576	1097	16447	368	32.3204	1.80981e-229	UMAG_04893	UMAG_11156
		19267..19559	1098	19397	293	24.309	7.88182e-131	UMAG_11156	UMAG_04895
		28237..28455	1099	28362	219	32.3104	2.50079e-229	UMAG_04895	UMAG_04896
		34727..34983	1100	34860	257	21.3618	1.51452e-101	UMAG_04898	UMAG_04899
		54991..55357	1101	55120	367	20.4782	1.68574e-93	UMAG_04906	UMAG_04907
		62968..63256	1102	63092	289	43.9347	0	UMAG_04909	UMAG_11159
		63576..63868		63739	293	68.2798	0	UMAG_04909	UMAG_11159
		64150..64536		64408	387	35.4313	2.81665e-275	UMAG_04909	UMAG_11159
		64890..65162		65040	273	32.4449	3.20054e-231	UMAG_04909	UMAG_11159
		66219..66597		66468	379	38.0891	9.69132e-318	UMAG_04909	UMAG_11159
		68055..68374		68185	320	65.5926	0	UMAG_04909	UMAG_11159
		69476..69838		69709	363	23.8305	8.05675e-126	UMAG_04909	UMAG_11159
		75126..75459	1103	75330	334	32.5775	4.26835e-233	UMAG_04911	UMAG_04912
		81318..81681	1104	81553	364	58.5717	0	UMAG_04914	UMAG_04915
		84309..84667	1105	84434	359	82.4304	0	UMAG_04915	UMAG_04916
		95118..95503	1106	95374	386	20.0289	1.54273e-89	UMAG_11161	UMAG_04920
		101470..101837	1107	101709	368	25.4047	1.1176e-142	UMAG_04920	UMAG_04922
		121763..122095	1108	121893	333	88.2955	0	UMAG_04928	UMAG_04929
		122640..122921	1109	122792	282	26.2308	5.91246e-152	UMAG_04929	UMAG_04930
		123943..124272		124071	330	28.0931	5.94986e-174	UMAG_04929	UMAG_04930
		198374..198731	1110	198504	358	41.985	0	UMAG_11771	UMAG_04947
		199076..199336		199210	261	51.034	0	UMAG_11771	UMAG_04947
		234459..234818	1111	234583	360	33.1918	7.07865e-242	UMAG_04958	UMAG_04959
		245885..246160	1112	246015	276	25.4147	8.67137e-143	UMAG_04961	UMAG_04962
		258935..259317	1113	259059	383	24.0343	6.09378e-128	UMAG_04966	UMAG_04967
		269977..270331	1114	270106	355	20.8869	3.51973e-97	UMAG_04968	UMAG_04969
		281867..282247	1115	281997	381	50.2099	0	UMAG_11556	UMAG_04974
		304778..305044	1116	304907	267	23.9663	3.12207e-127	UMAG_04982	UMAG_04983
		309836..310119	1117	309965	284	25.3865	1.77582e-142	UMAG_04984	UMAG_04985
		318664..318934	1118	318805	271	26.8719	2.34193e-159	UMAG_04988	UMAG_04989
		353243..353567	1119	353373	325	47.9193	0	UMAG_04999	UMAG_12293
		353801..354117		353931	317	25.3063	1.36185e-141	UMAG_04999	UMAG_12293
		355188..355519		355315	332	37.9304	4.06707e-315	UMAG_04999	UMAG_12293
		356074..356455		356332	382	52.7687	0	UMAG_04999	UMAG_12293
		356921..357297		357051	377	21.827	6.42431e-106	UMAG_04999	UMAG_12293
		357443..357724		357573	282	45.3073	0	UMAG_04999	UMAG_12293
		358295..358571		358442	277	55.0055	0	UMAG_04999	UMAG_12293
		362020..362384	1120	362259	365	20.74	7.54718e-96	UMAG_05002	UMAG_12294
		364977..365277	1121	365148	301	29.5341	5.24862e-192	UMAG_12294	UMAG_05004
		408329..408710	1122	408581	382	34.0316	3.79618e-254	UMAG_05014	UMAG_05015
		411744..412058	1123	411872	315	43.7753	0	UMAG_10707	UMAG_05017
		420535..420917	1124	420665	383	53.7199	0	UMAG_05019	UMAG_12295
		431433..431699	1125	431570	267	57.0469	0	UMAG_05022	UMAG_05023
		433076..433351		433206	276	46.6803	0	UMAG_05022	UMAG_05023
		434123..434425		434303	303	23.8498	5.08761e-126	UMAG_05022	UMAG_05023
		437699..438020	1126	437891	322	49.3148	0	UMAG_05023	UMAG_10709
		454873..455130	1127	455008	258	31.7505	1.56208e-221	UMAG_05029	UMAG_05030
		461680..461937	1128	461809	258	22.2075	1.45413e-109	UMAG_05033	UMAG_05034
		465173..465503	1129	465302	331	22.9335	1.0756e-116	UMAG_05034	UMAG_05035
		465985..466367		466243	383	35.9173	8.20621e-283	UMAG_05034	UMAG_05035
		471002..471389		471132	388	28.4424	3.02784e-178	UMAG_05036	UMAG_05037
		478011..478379	1130	478141	369	73.5563	0	UMAG_05038	UMAG_05039
		495708..495977	1131	495836	270	23.9978	1.46722e-127	UMAG_05044	UMAG_05045
		509084..509350	1132	509221	267	89.5729	0	UMAG_12297	UMAG_10714
		526806..527110	1133	526936	305	22.7234	1.31412e-114	UMAG_05054	UMAG_05055
		543748..544119	1134	543992	372	32.0939	2.68189e-226	UMAG_05058	UMAG_05059
		552049..552341	1135	552212	293	42.2759	0	UMAG_05062	UMAG_05063
		561784..562108	1136	561914	325	30.1572	4.31078e-200	UMAG_05064	UMAG_05065
		562425..562738		562555	314	66.2724	0	UMAG_05064	UMAG_05065
	chr16	34327..34632	1137	34457	306	37.059	6.42089e-301	UMAG_05632	UMAG_05633
		34940..35201		35080	262	70.7209	0	UMAG_05632	UMAG_05633
		43412..43696	1138	43567	285	85.8699	0	UMAG_15021	UMAG_05635
		44164..44473		44290	310	28.5558	1.19018e-179	UMAG_15021	UMAG_05635
		71782..72080	1139	71951	299	65.4245	0	UMAG_05642	UMAG_10721
		107949..108244	1140	108076	296	32.0777	4.5093e-226	UMAG_05653	UMAG_05654
		108526..108864		108735	339	47.2892	0	UMAG_05653	UMAG_05654
		117171..117512	1141	117276	342	24.8582	1.05515e-136	UMAG_05656	UMAG_05658
		118407..118761		118536	355	20.6654	3.55088e-95	UMAG_05656	UMAG_05658
		118941..119220		119055	280	23.2383	9.33305e-120	UMAG_05656	UMAG_05658
		134683..135067	1142	134938	385	50.0826	0	UMAG_10726	UMAG_05662
		138570..138869	1143	138740	300	62.9867	0	UMAG_05662	UMAG_05663
		143931..144196	1144	144067	266	24.0349	5.9986e-128	UMAG_05664	UMAG_05665
		155061..155325	1145	155197	265	31.9325	4.72552e-224	UMAG_10728	UMAG_10729
		157650..157970	1146	157780	321	20.6362	6.4932e-95	UMAG_10729	UMAG_10730
		165825..166177	1147	166048	353	27.0773	9.11616e-162	UMAG_10730	UMAG_10731
		176219..176517	1148	176348	299	74.4141	0	UMAG_10733	UMAG_10735
		176842..177129		176969	288	25.4715	2.03906e-143	UMAG_10733	UMAG_10735
		177275..177615		177486	341	48.0161	0	UMAG_10733	UMAG_10735
		181020..181315	1149	181186	296	23.0232	1.36361e-117	UMAG_05674	UMAG_05675
		219264..219555	1150	219426	292	32.4252	6.05281e-231	UMAG_05690	UMAG_10739
		250940..251239	1151	251070	300	31.0832	2.03043e-212	UMAG_15084	UMAG_05702
		251694..251966		251824	273	43.5398	0	UMAG_15084	UMAG_05702
		253124..253431		253302	308	31.78	6.12064e-222	UMAG_15084	UMAG_05702
		254665..254970	1152	254841	306	24.4477	2.66314e-132	UMAG_05703	UMAG_05704
		256813..257139	1153	256941	327	23.9918	1.69425e-127	UMAG_05704	UMAG_05705
		259145..259514		259275	370	60.6213	0	UMAG_05704	UMAG_05705
		261823..262131	1154	261953	309	66.6006	0	UMAG_05705	UMAG_05706
		270812..271147	1155	271049	336	21.8624	2.95914e-106	UMAG_05706	UMAG_05707
		272102..272401		272232	300	51.1552	0	UMAG_05706	UMAG_05707
		272642..272920		272771	279	33.4063	5.55389e-245	UMAG_05706	UMAG_05707
		273151..273504		273280	354	27.997	8.84025e-173	UMAG_05706	UMAG_05707
		281124..281386	1156	281254	263	76.4973	0	UMAG_15022	UMAG_10934
		297976..298232	1157	298103	257	22.5061	1.80765e-112	UMAG_10938	UMAG_10939
		315577..315851	1158	315728	275	21.3846	9.29791e-102	UMAG_05721	UMAG_05722
		346029..346317	1159	346159	289	46.361	0	UMAG_05729	UMAG_05731
		346435..346821		346692	387	54.8598	0	UMAG_05729	UMAG_05731
		355061..355382	1160	355176	322	23.847	5.44473e-126	UMAG_05732	UMAG_05733
		356552..356847		356718	296	30.1631	3.61177e-200	UMAG_05732	UMAG_05733
		360604..360885	1161	360726	282	45.7498	0	UMAG_05734	UMAG_05736
		361495..361767		361638	273	26.2058	1.14055e-151	UMAG_05734	UMAG_05736
		362761..363098		362969	338	38.9018	0	UMAG_05734	UMAG_05736
		440160..440424	1162	440295	265	32.9281	4.34914e-238	UMAG_12023	UMAG_05760
		453928..454208	1163	454056	281	22.037	6.36245e-108	UMAG_12024	UMAG_05764
		457089..457455	1164	457219	367	55.8494	0	UMAG_05764	UMAG_05766
		483713..484007	1165	483843	295	50.4742	0	UMAG_05771	UMAG_05772
		485211..485597	1166	485468	387	29.2035	8.74878e-188	UMAG_05772	UMAG_05773
		531670..531986	1167	531800	317	61.0628	0	UMAG_05791	UMAG_05792
		551450..551835	1168	551580	386	25.8061	3.79009e-147	UMAG_12315
	chr17	10242..10568	1169	10372	327	33.2978	2.07451e-243	UMAG_04695	UMAG_04696
		10568..10882		10753	315	33.0233	1.87867e-239	UMAG_04695	UMAG_04696
		25291..25562	1170	25436	272	21.8527	3.66075e-106	UMAG_04701	UMAG_04702
		35499..35761	1171	35632	263	38.8394	0	UMAG_04705	UMAG_10583
		37234..37600	1172	37471	367	27.9114	9.69308e-172	UMAG_10583	UMAG_04707
		60016..60402	1173	60144	387	22.9653	5.18433e-117	UMAG_04714	UMAG_04715
		60424..60800		60671	377	25.297	1.72453e-141	UMAG_04714	UMAG_04715
		80849..81120	1174	80996	272	29.2451	2.59047e-188	UMAG_04724	UMAG_10678
		108738..109079	1175	108868	342	37.1948	4.13647e-303	UMAG_04732	UMAG_04733
		112373..112695	1176	112569	323	29.0849	2.78976e-186	UMAG_04734	UMAG_10680
		119184..119433	1177	119319	250	25.5071	8.22338e-144	UMAG_04737	UMAG_04738
		120139..120448		120319	310	40.3623	0	UMAG_04737	UMAG_04738
		134404..134786	1178	134532	383	31.6303	7.08124e-220	UMAG_04743	UMAG_04744
		135168..135462		135298	295	70.1202	0	UMAG_04743	UMAG_04744
		141760..142025	1179	141899	266	27.8608	3.9892e-171	UMAG_10682	UMAG_04748
		142402..142678		142551	277	33.4178	3.78381e-245	UMAG_10682	UMAG_04748
		145625..145907	1180	145751	283	31.9524	2.50503e-224	UMAG_04748	UMAG_04749
		173637..173895	1181	173767	259	26.3052	8.36602e-153	UMAG_15017	UMAG_11997
		174294..174577		174424	284	57.3078	0	UMAG_15017	UMAG_11997
		175723..175999		175849	277	29.4017	2.60895e-190	UMAG_15017	UMAG_11997
		191990..192258	1182	192120	269	32.8346	9.44961e-237	UMAG_04761	UMAG_04764
		212878..213238	1183	213109	361	21.0742	6.86626e-99	UMAG_04772	UMAG_04773
		220869..221232	1184	220998	364	47.2633	0	UMAG_04773	UMAG_12004
		221587..221825		221698	239	26.9645	1.92977e-160	UMAG_04773	UMAG_12004
		229313..229589	1185	229442	277	35.9436	3.1887e-283	UMAG_04775	UMAG_04776
		232697..232968	1186	232827	272	84.4822	0	UMAG_04777	UMAG_04778
		233508..233812		233685	305	68.0066	0	UMAG_04777	UMAG_04778
		234109..234399		234238	291	58.8531	0	UMAG_04777	UMAG_04778
		237467..237774	1187	237597	308	40.3462	0	UMAG_04778	UMAG_04779
		260310..260580	1188	260436	271	55.8365	0	UMAG_04787	UMAG_10688
		308816..309091	1189	308962	276	104.662	0	UMAG_04805	UMAG_04806
		313101..313399	1190	313270	299	34.0394	2.91122e-254	UMAG_04806	UMAG_04807
		320831..321096	1191	320961	266	45.2287	0	UMAG_04807	UMAG_04808
		331231..331522	1192	331360	292	53.7497	0	UMAG_04811	UMAG_04812
		332887..333266		333145	380	41.7146	0	UMAG_04811	UMAG_04812
		346001..346297	1193	346175	297	54.7564	0	UMAG_10693	UMAG_04815
		348258..348527	1194	348398	270	62.5427	0	UMAG_04815	UMAG_04816
		350850..351118	1195	350980	269	32.605	1.74321e-233	UMAG_04816	UMAG_04817
		387711..387982	1196	387841	272	70.6526	0	UMAG_04827	UMAG_10700
		436078..436338	1197	436209	261	52.4168	0	UMAG_04846	UMAG_04847
		440246..440508	1198	440376	263	103.8	0	UMAG_04848	UMAG_04849
		452964..453251	1199	453092	288	26.5178	3.02219e-155	UMAG_04852	UMAG_10850
		460971..461314	1200	461101	344	29.717	2.31796e-194	UMAG_10852	UMAG_10853
		469718..469999	1201	469848	282	64.645	0	UMAG_10854	UMAG_12283
		488769..489073	1202	488945	305	41.9167	0	UMAG_10856	UMAG_12286
		504104..504371	1203	504247	268	24.3883	1.13753e-131	UMAG_04872	UMAG_04873
		506282..506669	1204	506411	388	26.0591	5.30676e-150	UMAG_04873	UMAG_04875
		510600..510920	1205	510791	321	58.9428	0	UMAG_04876	UMAG_04877
		512237..512622		512367	386	40.083	0	UMAG_04876	UMAG_04877
		512623..512847		512718	225	33.3035	1.71863e-243	UMAG_04876	UMAG_04877
		513551..513924	1206	513679	374	30.3606	9.11357e-203	UMAG_04877	UMAG_04878
		515539..515856		515727	318	41.396	0	UMAG_04877	UMAG_04878
		518498..518884		518626	387	82.0474	0	UMAG_04877	UMAG_04878
		541581..541961	1207	541711	381	20.9666	6.62204e-98	UMAG_04881	UMAG_10859
		554617..554956	1208	554747	340	61.292	0	UMAG_04885	UMAG_04886
		555183..555470		555342	288	47.5559	0	UMAG_04885	UMAG_04886
		555724..556102		555974	379	22.156	4.57057e-109	UMAG_04885	UMAG_04886
		556480..556868		556610	389	22.0389	6.10724e-108	UMAG_04885	UMAG_04886
		557927..558196		558057	270	34.3205	1.94045e-258	UMAG_04885	UMAG_04886
		559180..559454		559325	275	24.7107	4.10379e-135	UMAG_04885	UMAG_04886
		561876..562134	1209	562002	259	35.3068	2.30636e-273	UMAG_04886	UMAG_04887
	chr18	2498..2792	1210	2623	295	22.801	2.23852e-115	UMAG_05436	UMAG_05437
		11132..11446	1211	11317	315	33.0016	3.84802e-239	UMAG_05439	UMAG_11574
		11586..11943		11816	358	20.9476	9.85998e-98	UMAG_05439	UMAG_11574
		23864..24135	1212	24006	272	23.1416	8.82201e-119	UMAG_05443	UMAG_05444
		27849..28112	1213	27984	264	39.5949	0	UMAG_05445	UMAG_05446
		33268..33573	1214	33398	306	59.7993	0	UMAG_05447	UMAG_05449
		33901..34226	1215	34097	326	58.8322	0	UMAG_05447	UMAG_05449
		42500..42767	1216	42638	268	62.992	0	UMAG_05450	UMAG_11576
		48400..48663	1217	48537	264	21.6536	2.8117e-104	UMAG_05453	UMAG_05454
		109624..109893	1218	109753	270	22.4622	4.86228e-112	UMAG_05472	UMAG_05473
		145577..145868	1219	145689	292	62.9353	0	UMAG_10753	UMAG_05485
		146484..146752	1220	146623	269	42.3831	0	UMAG_05485	UMAG_05486
		169085..169372	1221	169245	288	47.8574	0	UMAG_05490	UMAG_10756
		187090..187401	1222	187220	312	73.8808	0	UMAG_05495	UMAG_05496
		197506..197891	1223	197762	386	61.7775	0	UMAG_05498	UMAG_05499
		203720..203997	1224	203868	278	30.0645	7.05679e-199	UMAG_05499	UMAG_05501
		204518..204906		204648	389	66.9618	0	UMAG_05499	UMAG_05501
		210390..210710	1225	210520	321	72.8634	0	UMAG_05501	UMAG_05502
		222473..222792	1226	222663	320	40.7688	0	UMAG_05507	UMAG_12305
		243049..243306	1227	243177	258	61.9891	0	UMAG_05515	UMAG_05517
		243648..244009		243887	362	23.7118	1.36259e-124	UMAG_05515	UMAG_05517
		244239..244514		244369	276	49.6222	0	UMAG_05515	UMAG_05517
		244726..245032	1228	244903	307	56.583	0	UMAG_05517	UMAG_05518
		248439..248784	1229	248569	346	25.9658	6.0301e-149	UMAG_05518	UMAG_10349
		273640..273903	1230	273769	264	66.0577	0	UMAG_05525	UMAG_05526
		277579..277910	1231	277707	332	23.5164	1.38646e-122	UMAG_05527	UMAG_05528
		283019..283319	1232	283149	301	29.9066	8.07722e-197	UMAG_10353	UMAG_10354
		301717..302095	1233	301967	379	41.7881	0	UMAG_05537	UMAG_05538
		319777..320043	1234	319907	267	26.238	4.90383e-152	UMAG_05542	UMAG_05543
		327866..328163	1235	327996	298	22.5464	7.2758e-113	UMAG_05544	UMAG_05545
		342225..342538	1236	342355	314	45.2309	0	UMAG_05549	UMAG_05550
		342904..343245		343116	342	46.5237	0	UMAG_05549	UMAG_05550
		343807..344081		343957	275	57.0195	0	UMAG_05549	UMAG_05550
		344328..344608		344483	281	66.9399	0	UMAG_05549	UMAG_05550
		372365..372632	1237	372503	268	93.4285	0	UMAG_05558	UMAG_05559
		372881..373186		373058	306	63.4966	0	UMAG_05558	UMAG_05559
		401670..401937	1238	401799	268	40.8659	0	UMAG_05564	UMAG_10895
		417688..418036	1239	417818	349	69.4465	0	UMAG_12307	UMAG_05567
		423189..423554	1240	423425	366	20.4792	1.6487e-93	UMAG_05568	UMAG_05569
		431519..431906	1241	431777	388	20.0379	1.28579e-89	UMAG_05572	UMAG_05573
		432673..432976	1242	432803	304	21.2216	3.01571e-100	UMAG_05573	UMAG_05574
		435218..435504		435375	287	47.9137	0	UMAG_05573	UMAG_05574
		463645..463955	1243	463827	311	28.4963	6.50133e-179	UMAG_05583	UMAG_05584
		470964..471255	1244	471126	292	100.3	0	UMAG_05586	UMAG_12308
		477213..477506	1245	477343	294	44.6491	0	UMAG_05590	UMAG_05591
		487053..487421	1246	487180	369	25.1491	7.22066e-140	UMAG_05592	UMAG_05593
		487563..487842		487693	280	49.3295	0	UMAG_05592	UMAG_05593
		491388..491659	1247	491530	272	82.8167	0	UMAG_05593	UMAG_11179
		492312..492659		492434	348	54.0652	0	UMAG_05593	UMAG_11179
		493761..494062		493891	302	64.4576	0	UMAG_05593	UMAG_11179
		495157..495429		495301	273	46.5296	0	UMAG_05593	UMAG_11179
		496370..496687		496558	318	35.2065	7.95908e-272	UMAG_05593	UMAG_11179
		499697..499975	1248	499847	279	28.5146	3.85955e-179	UMAG_05595	UMAG_05596
		510087..510451	1249	510215	365	26.0705	3.94009e-150	UMAG_11181	UMAG_05600
		512394..512687	1250	512524	294	51.493	0	UMAG_05600	UMAG_05601
		513065..513365		513242	301	58.8599	0	UMAG_05600	UMAG_05601
		520327..520687	1251	520456	361	30.7856	2.04061e-208	UMAG_05602	UMAG_05603
		520811..521085		520956	275	45.4197	0	UMAG_05602	UMAG_05603
		521283..521567		521406	285	26.8434	5.0326e-159	UMAG_05602	UMAG_05603
		523832..524184	1252	523962	353	43.0761	0	UMAG_05603	UMAG_05604
		538579..538859	1253	538738	281	24.6687	1.15814e-134	UMAG_05610	UMAG_11182
		542202..542504	1254	542329	303	27.8524	5.03192e-171	UMAG_05612	UMAG_12309
	chr19	16042..16296	1255	16167	255	24.4449	2.85196e-132	UMAG_10544	UMAG_05247
		16754..17049		16854	296	26.9518	2.71854e-160	UMAG_10544	UMAG_05247
		54240..54507	1256	54378	268	48.6843	0	UMAG_05259	UMAG_05260
		58002..58266	1257	58137	265	70.4602	0	UMAG_05260	UMAG_05261
		61874..62261	1258	62004	388	32.2251	3.92978e-228	UMAG_05261	UMAG_05262
		82550..82845	1259	82717	296	23.7111	1.38508e-124	UMAG_05269	UMAG_05270
		85945..86204	1260	86075	260	43.7008	0	UMAG_05271	UMAG_05272
		88594..88859	1261	88731	266	33.6986	3.02558e-249	UMAG_05272	UMAG_05273
		96630..96897	1262	96773	268	26.423	3.72973e-154	UMAG_05274	UMAG_05275
		147802..148188	1263	147932	387	31.6029	1.68645e-219	UMAG_05295	UMAG_12302
		148720..148981	1264	148850	262	36.0902	1.61821e-285	UMAG_12302	UMAG_10553
		156244..156580	1265	156451	337	53.0488	0	UMAG_05300	UMAG_05301
		161158..161521	1266	161277	364	43.857	0	UMAG_05303	UMAG_10555
		168589..168879	1267	168752	291	61.9555	0	UMAG_10556	UMAG_05308
		169217..169603		169347	387	45.1378	0	UMAG_10556	UMAG_05308
		173911..174219	1268	174097	309	34.1141	2.28289e-255	UMAG_05309	UMAG_05310
		183661..183946	1269	183790	286	62.0912	0	UMAG_05314	UMAG_10557
		188238..188624	1270	188495	387	64.1987	0	UMAG_05318	UMAG_05319
		194609..194882	1271	194738	274	46.1128	0	UMAG_10559	UMAG_05322
		195342..195654		195529	313	35.695	2.36684e-279	UMAG_10559	UMAG_05322
		204929..205242	1272	205113	314	43.5943	0	UMAG_10561	UMAG_05325
		226017..226387	1273	226146	371	25.2911	1.99876e-141	UMAG_05329	UMAG_15101
		227165..227476		227347	312	49.7619	0	UMAG_05329	UMAG_15101
		235309..235607	1274	235478	299	23.5356	8.81682e-123	UMAG_05332	UMAG_05333
		246516..246839	1275	246646	324	25.6949	6.66137e-146	UMAG_05337	UMAG_05338
		255790..256056	1276	255920	267	47.6104	0	UMAG_05341	UMAG_05342
		264380..264704	1277	264510	325	57.8562	0	UMAG_10202	UMAG_05344
		271188..271491	1278	271318	304	34.9153	2.17525e-267	UMAG_05345	UMAG_05346
		271563..271816		271677	254	35.1839	1.76281e-271	UMAG_05345	UMAG_05346
		272335..272578		272448	244	58.6348	0	UMAG_05345	UMAG_05346
		275009..275272	1279	275139	264	33.6857	4.68578e-249	UMAG_05346	UMAG_05347
		283256..283559	1280	283385	304	83.1532	0	UMAG_05349	UMAG_05350
		285274..285637	1281	285513	364	33.0261	1.7158e-239	UMAG_05350	UMAG_10203
		287278..287642	1282	287522	365	28.3453	4.78728e-177	UMAG_10203	UMAG_05351
		303479..303866	1283	303737	388	30.6336	2.18496e-206	UMAG_05355	UMAG_05356
		327700..327985	1284	327856	286	76.0846	0	UMAG_05362	UMAG_05363
		339639..339934	1285	339763	296	27.2349	1.25438e-163	UMAG_10208	UMAG_05368
		342149..342534	1286	342276	386	72.5871	0	UMAG_05368	UMAG_10209
		352135..352494	1287	352365	360	82.8978	0	UMAG_05370	UMAG_05371
		357219..357493	1288	357349	275	42.6894	0	UMAG_05371	UMAG_10211
		365924..366292	1289	366163	369	52.0105	0	UMAG_05373	UMAG_10212
		366831..367218		366961	388	39.7909	0	UMAG_05373	UMAG_10212
		392917..393241	1290	393046	325	54.8687	0	UMAG_05381	UMAG_12092
		394260..394642	1291	394385	383	21.377	1.0948e-101	UMAG_12092	UMAG_05382
		406674..406935	1292	406806	262	114.984	0	UMAG_05384	UMAG_05385
		409017..409317	1293	409146	301	34.5701	3.55362e-262	UMAG_05385	UMAG_05386
		409784..410104		409914	321	86.0669	0	UMAG_05385	UMAG_05386
		414916..415303	1294	415046	388	52.6916	0	UMAG_05386	UMAG_05387
		415422..415762		415552	341	75.3604	0	UMAG_05386	UMAG_05387
		416831..417125		416961	295	47.0501	0	UMAG_05386	UMAG_05387
		423262..423524	1295	423392	263	70.3976	0	UMAG_10214	UMAG_05389
		423979..424312		424077	334	27.3507	5.30118e-165	UMAG_10214	UMAG_05389
		424807..425185	1296	425056	379	33.2421	1.32691e-242	UMAG_05389	UMAG_05390
		435793..436174	1297	435917	382	25.6008	7.4662e-145	UMAG_05393	UMAG_05394
		436450..436689	1298	436545	240	22.5247	1.18996e-112	UMAG_05394	UMAG_05395
		442639..443011	1299	442768	373	81.6865	0	UMAG_05396	UMAG_05397
		443327..443610		443457	284	82.0296	0	UMAG_05396	UMAG_05397
		444371..444755	1300	444626	385	48.2739	0	UMAG_05397	UMAG_05398
		456996..457265	1301	457137	270	45.7749	0	UMAG_05401	UMAG_05402
		459763..460041		459891	279	22.3997	1.98085e-111	UMAG_05401	UMAG_05402
		465841..466108	1302	465971	268	62.8639	0	UMAG_12093	UMAG_05404
		505257..505573	1303	505444	317	22.3948	2.21324e-111	UMAG_05417	UMAG_10220
		510587..510962	1304	510716	376	39.3673	0	UMAG_10220	UMAG_10221
		520176..520485	1305	520357	310	24.0431	4.93044e-128	UMAG_05421	UMAG_05422
		521564..521839		521693	276	31.8492	6.74341e-223	UMAG_05421	UMAG_05422
		521950..522330		522201	381	47.6262	0	UMAG_05421	UMAG_05422
		526968..527300	1306	527173	333	40.7337	0	UMAG_05423	UMAG_05426
		527898..528144		527961	247	30.8082	1.01881e-208	UMAG_05423	UMAG_05426
	chr20	18155..18503	1307	18285	349	35.7791	1.16536e-280	UMAG_05802	UMAG_05803
		25886..26175	1308	26016	290	42.2823	0	UMAG_05804	UMAG_05805
		27027..27384		27157	358	54.2331	0	UMAG_05804	UMAG_05805
		27587..27889	1309	27764	303	65.3032	0	UMAG_05805	UMAG_05806
		43966..44255	1310	44095	290	38.9557	0	UMAG_05812	UMAG_12316
		65097..65385	1311	65227	289	70.8933	0	UMAG_05819	UMAG_05820
		66284..66548		66412	265	54.5371	0	UMAG_05819	UMAG_05820
		68092..68375		68222	284	28.5718	7.52616e-180	UMAG_05819	UMAG_05820
		69014..69322		69144	309	35.1285	1.23623e-270	UMAG_05819	UMAG_05820
		73236..73513	1312	73384	278	26.3589	2.02715e-153	UMAG_05820	UMAG_05821
		83510..83772	1313	83644	263	39.204	0	UMAG_05825	UMAG_11293
		87375..87639	1314	87510	265	51.6112	0	UMAG_11293	UMAG_05827
		96217..96494	1315	96377	278	21.9663	3.02541e-107	UMAG_05828	UMAG_05829
		132834..133148	1316	132964	315	23.092	2.78505e-118	UMAG_05839	UMAG_05840
		136440..136818	1317	136563	379	28.3916	1.28451e-177	UMAG_05840	UMAG_05841
		139626..139959	1318	139756	334	32.1492	4.52841e-227	UMAG_05841	UMAG_05842
		145591..145977	1319	145849	387	33.1369	4.36797e-241	UMAG_12317	UMAG_05844
		147690..148004	1320	147820	315	24.8359	1.83743e-136	UMAG_05844	UMAG_05845
		166540..166802	1321	166674	263	71.5174	0	UMAG_05850	UMAG_05852
		167138..167518		167265	381	37.1046	1.18561e-301	UMAG_05850	UMAG_05852
		168590..168968		168718	379	65.3724	0	UMAG_05850	UMAG_05852
		169365..169614		169500	250	48.8229	0	UMAG_05850	UMAG_05852
		172087..172385		172217	299	89.7187	0	UMAG_05850	UMAG_05852
		173064..173373	1322	173244	310	116.528	0	UMAG_05852	UMAG_05853
		222554..222820	1323	222684	267	30.2589	1.99126e-201	UMAG_05870	UMAG_11026
		258797..259184	1324	258926	388	31.6026	1.69796e-219	UMAG_05880	UMAG_11031
		264820..265148	1325	265039	329	46.9391	0	UMAG_11032	UMAG_05883
		285142..285513	1326	285271	372	20.0822	5.27747e-90	UMAG_05889	UMAG_05890
		285513..285847		285718	335	28.0711	1.10471e-173	UMAG_05889	UMAG_05890
		311989..312291	1327	312119	303	43.0918	0	UMAG_11038	UMAG_11041
		312369..312697		312575	329	30.5719	1.44627e-205	UMAG_11038	UMAG_11041
		312859..313140		312985	282	27.7529	8.04288e-170	UMAG_11038	UMAG_11041
		330247..330521	1328	330393	275	50.5482	0	UMAG_11042	UMAG_11043
		362127..362394	1329	362257	268	55.0787	0	UMAG_05917	UMAG_11800
		385204..385499	1330	385334	296	56.3036	0	UMAG_05926	UMAG_05927
		390155..390486	1331	390357	332	46.3917	0	UMAG_05928	UMAG_05929
		391294..391578		391449	285	25.5058	8.50112e-144	UMAG_05928	UMAG_05929
		395668..396005	1332	395797	338	37.6754	6,28E-311	UMAG_05931	UMAG_05932
		403068..403359	1333	403194	292	57.0065	0	UMAG_05933	UMAG_05934
		413459..413765	1334	413636	307	74.6294	0	UMAG_05936	UMAG_05937
		418689..418970	1335	418841	282	28.3372	6.01474e-177	UMAG_05937	UMAG_05938
		421209..421486	1336	421363	278	67.0946	0	UMAG_05939	UMAG_05940
		424133..424390	1337	424262	258	64.3199	0	UMAG_12027	UMAG_05942
		425807..426103		425977	297	27.206	2.75959e-163	UMAG_12027	UMAG_05942
		426404..426760	1338	426534	357	84.3232	0	UMAG_05942	UMAG_15025
		426912..427191		427062	280	78.2936	0	UMAG_05942	UMAG_15025
		428116..428489		428245	374	50.2344	0	UMAG_05942	UMAG_15025
		432698..433022	1339	432828	325	33.9663	3.50768e-253	UMAG_05944	UMAG_10861
		443507..443836	1340	443636	330	20.2038	4.53295e-91	UMAG_05948	UMAG_05949
		449553..449830	1341	449683	278	41.2675	0	UMAG_05951	UMAG_05952
		450024..450349		450153	326	32.2427	2.22946e-228	UMAG_05951	UMAG_05952
		450518..450777		450647	260	22.3938	2.26284e-111	UMAG_05951	UMAG_05952
		451263..451517		451388	255	21.4246	3.94109e-102	UMAG_05951	UMAG_05952
		453693..453964	1342	453823	272	20.274	1.09006e-91	UMAG_05952	UMAG_05953
		469528..469808	1343	469658	281	40.2681	0	UMAG_05959	UMAG_05960
		473701..473975	1344	473846	275	24.8838	5.57826e-137	UMAG_05961	UMAG_10865
		481557..481818	1345	481689	262	80.0617	0	UMAG_05964	UMAG_05965
		486003..486316	1346	486203	314	23.1989	2.33469e-119	UMAG_05966	UMAG_05967
		501354..501653	1347	501484	300	89.6519	0	UMAG_12319	UMAG_05972
		502391..502690		502521	300	90.1777	0	UMAG_12319	UMAG_05972
		507692..507979	1348	507822	288	77.7705	0	UMAG_12030	UMAG_05974
		517978..518260	1349	518107	283	47.7053	0	UMAG_12032	UMAG_05976
		523074..523376	1350	523247	303	47.3506	0	UMAG_05977
	chr21	5403..5680	1351	5532	278	32.4802	1.0155e-231	UMAG_05979	UMAG_11588
		21822..22210	1352	21952	389	23.3084	1.81988e-120	UMAG_05984	UMAG_05985
		22348..22696		22567	349	34.9447	7.78909e-268	UMAG_05984	UMAG_05985
		31982..32293	1353	32110	312	39.3084	0	UMAG_05989	UMAG_11589
		47346..47619	1354	47495	274	47.3856	0	UMAG_05995	UMAG_11591
		50997..51373	1355	51127	377	24.9329	1.63645e-137	UMAG_11591	UMAG_05997
		51427..51659		51568	233	23.2453	7.94193e-120	UMAG_11591	UMAG_05997
		51759..52145		52016	387	29.2618	1.58674e-188	UMAG_11591	UMAG_05997
		69090..69456	1356	69327	367	26.6729	4.85577e-157	UMAG_06000	UMAG_06001
		69641..69920		69791	280	35.4888	3.65872e-276	UMAG_06000	UMAG_06001
		75496..75869	1357	75626	374	41.9645	0	UMAG_06002	UMAG_06003
		76040..76305		76177	266	26.2234	7.19179e-152	UMAG_06002	UMAG_06003
		91077..91463	1358	91205	387	36.2047	2.56644e-287	UMAG_12321	UMAG_11595
		105555..105847	1359	105685	293	23.004	2.12548e-117	UMAG_06010	UMAG_06012
		107051..107363		107244	313	22.9202	1.46013e-116	UMAG_06010	UMAG_06012
		123890..124159	1360	124020	270	23.8157	1.14839e-125	UMAG_11805	UMAG_11806
		124483..124827		124705	345	29.0977	1.92112e-186	UMAG_11805	UMAG_11806
		144258..144541	1361	144414	284	30.5604	2.05394e-205	UMAG_06022	UMAG_11809
		144805..145192	1362	144934	388	34.0961	4.21746e-255	UMAG_11809	UMAG_12033
		147451..147722		147593	272	41.0231	0	UMAG_11809	UMAG_12033
		168135..168521	1363	168393	387	29.9471	2.39934e-197	UMAG_06034	UMAG_06035
		179246..179520	1364	179398	275	24.5212	4.39412e-133	UMAG_06038	UMAG_06040
		180039..180290		180162	252	37.0126	3.59261e-300	UMAG_06038	UMAG_06040
		193657..193943	1365	193786	287	29.7314	1.51057e-194	UMAG_11596	UMAG_06042
		202847..203110	1366	202977	264	86.5871	0	UMAG_06045	UMAG_06046
		210339..210673	1367	210469	335	20.3676	1.62209e-92	UMAG_06049	UMAG_06050
		216036..216315	1368	216186	280	39.185	0	UMAG_11598	UMAG_06053
		236837..237138	1369	236967	302	47.7162	0	UMAG_06061	UMAG_06062
		242590..242968	1370	242848	379	28.4274	4.63689e-178	UMAG_06063	UMAG_06064
		245164..245450	1371	245294	287	64.2449	0	UMAG_06064	UMAG_06065
		255138..255513	1372	255267	376	33.2136	3.42139e-242	UMAG_06067	UMAG_06068
		264604..264863	1373	264734	260	20.1064	3.24619e-90	UMAG_06071	UMAG_06072
		280777..281086	1374	280959	310	31.0911	1.5893e-212	UMAG_06077	UMAG_06078
		290135..290442	1375	290262	308	28.918	3.54278e-184	UMAG_11601	UMAG_06082
		294775..295061	1376	294933	287	55.1409	0	UMAG_06083	UMAG_06084
		306837..307132	1377	306960	296	22.9785	3.82542e-117	UMAG_06088	UMAG_06089
		349583..349863	1378	349713	281	24.9149	2.56203e-137	UMAG_11204	UMAG_06102
		350792..351113		350984	322	86.7956	0	UMAG_11204	UMAG_06102
		361008..361298	1379	361172	291	22.6582	5.78857e-114	UMAG_06103	UMAG_11205
		369172..369443	1380	369302	272	44.8052	0	UMAG_06105	UMAG_06107
		369900..370167		370027	268	41.7532	0	UMAG_06105	UMAG_06107
		373931..374213	1381	374061	283	102.449	0	UMAG_11207	UMAG_11208
		379694..379985	1382	379856	292	36.5743	3.6609e-293	UMAG_06111	UMAG_06111
		400852..401115	1383	400986	264	35.019	5.77858e-269	UMAG_06118	UMAG_06119
		408003..408267	1384	408138	265	35.6723	5.31157e-279	UMAG_06120	UMAG_06121
		426853..427167	1385	427039	315	34.7517	6.53831e-265	UMAG_06128	UMAG_06129
		438820..439079	1386	438950	260	42.8193	0	UMAG_06133	UMAG_06134
		444925..445268	1387	445053	344	26.6668	5.71963e-157	UMAG_11214	UMAG_06138
		445559..445844		445688	286	25.4154	8.52848e-143	UMAG_11214	UMAG_06138
		446486..446729		446617	244	27.2187	1.95151e-163	UMAG_11214	UMAG_06138
	chr22	6056..6315	1388	6185	260	26.5461	1.42414e-155	UMAG_06146	UMAG_06148
		22399..22787	1389	22529	389	96.412	0	UMAG_11297	UMAG_06151
		29062..29337	1390	29211	276	119.497	0	UMAG_06152	UMAG_06153
		45267..45556	1391	45429	290	91.3637	0	UMAG_06157	UMAG_06158
		50692..50954	1392	50825	263	93.9494	0	UMAG_06158	UMAG_06159
		55812..56200	1393	55942	389	25.5006	9.70012e-144	UMAG_11298	UMAG_11299
		63856..64136	1394	64007	281	41.8475	0	UMAG_11300	UMAG_06162
		65129..65412		65286	284	29.0682	4.53154e-186	UMAG_11300	UMAG_06162
		74169..74539	1395	74410	371	32.1188	1.2028e-226	UMAG_06165	UMAG_12325
		80625..80916	1396	80755	292	54.1354	0	UMAG_06167	UMAG_06168
		86179..86503	1397	86309	325	28.6067	2.77466e-180	UMAG_11217	UMAG_11218
		132623..132985	1398	132753	363	55.7875	0	UMAG_06189	UMAG_06190
		143042..143426	1399	143172	385	31.7761	6.92413e-222	UMAG_11221	UMAG_06193
		145805..146133	1400	145935	329	27.7208	1.96296e-169	UMAG_06193	UMAG_06194
		161035..161392	1401	161263	358	27.974	1.6837e-172	UMAG_11224	UMAG_11225
		165391..165699	1402	165570	309	34.2499	2.18955e-257	UMAG_11226	UMAG_06200
		169928..170187	1403	170058	260	47.4745	0	UMAG_06201	UMAG_06205
		220799..221078	1404	220954	280	21.6002	8.9368e-104	UMAG_11231	UMAG_11232
		234988..235242	1405	235113	255	22.3617	4.64009e-111	UMAG_06222	UMAG_06223
		237571..237927	1406	237799	357	23.3037	2.03402e-120	UMAG_06223	UMAG_06224
		250884..251160	1407	251031	277	77.4878	0	UMAG_11235	UMAG_15028
		251977..252259		252130	283	35.4805	4.91446e-276	UMAG_11235	UMAG_15028
		253890..254189		254020	300	31.8337	1.10713e-222	UMAG_11235	UMAG_15028
		258856..259113	1408	258980	258	23.4635	4.81132e-122	UMAG_15028	UMAG_06228
		275429..275687	1409	275559	259	26.8585	3.35151e-159	UMAG_06231	UMAG_12328
		276385..276662		276534	278	67.8425	0	UMAG_06231	UMAG_12328
		276895..277209		277081	315	44.594	0	UMAG_06231	UMAG_12328
		277450..277744		277579	295	21.8007	1.14197e-105	UMAG_06231	UMAG_12328
		279591..279827		279751	237	36.9577	2.74351e-299	UMAG_06231	UMAG_12328
		281680..281910		281810	231	44.3508	0	UMAG_06231	UMAG_12328
		282159..282497		282368	339	63.6133	0	UMAG_06231	UMAG_12328
		282633..282902		282776	270	47.0361	0	UMAG_06231	UMAG_12328
		283132..283391		283262	260	49.8541	0	UMAG_06231	UMAG_12328
		283677..283956		283807	280	28.6172	2.05003e-180	UMAG_06231	UMAG_12328
		312856..313185	1410	312972	330	63.1991	0	UMAG_06239	UMAG_12329
		318271..318550	1411	318421	280	29.0504	7.61341e-186	UMAG_06241	UMAG_10972
		353706..353994	1412	353836	289	52.1541	0	UMAG_10976	UMAG_06251
		367701..368042	1413	367826	342	28.3959	1.13694e-177	UMAG_06253	UMAG_06255
		377525..377819	1414	377655	295	89.0165	0	UMAG_06256	UMAG_06257
		385152..385508	1415	385282	357	26.6045	3.01386e-156	UMAG_06258	UMAG_06259
		390012..390383	1416	390254	372	52.3238	0	UMAG_06260	UMAG_06261
		396578..396846	1417	396707	269	36.5574	6.80574e-293	UMAG_10979	UMAG_10980
		397724..397986		397857	263	22.8985	2.40545e-116	UMAG_10979	UMAG_10980
	chr23	33807..34170	1418	33936	364	93.1716	0	UMAG_12337	UMAG_06365
		41047..41324	1419	41176	278	35.8462	1.05279e-281	UMAG_06366	UMAG_06367
		47428..47813	1420	47555	386	39.8437	0	UMAG_06368	UMAG_10996
		48740..49006		48883	267	40.212	0	UMAG_06368	UMAG_10996
		54695..55080	1421	54952	386	45.7049	0	UMAG_06371	UMAG_06372
		58216..58498	1422	58344	283	22.8242	1.31854e-115	UMAG_06372	UMAG_10997
		66687..67004	1423	66875	318	62.6835	0	UMAG_06377	UMAG_06378
		78630..78911	1424	78760	282	21.1815	7.06778e-100	UMAG_06381	UMAG_12338
		85959..86224	1425	86104	266	76.5889	0	UMAG_06383	UMAG_06384
		86406..86724		86640	319	50.4201	0	UMAG_06383	UMAG_06384
		87269..87523	1426	87397	255	22.4615	4.9378e-112	UMAG_06384	UMAG_06385
		88336..88599	1427	88473	264	55.258	0	UMAG_06384	UMAG_06385
		100041..100398	1428	100171	358	25.864	8.47006e-148	UMAG_06389	UMAG_06390
		100652..101028		100899	377	21.0839	5.59189e-99	UMAG_06389	UMAG_06390
		139892..140172	1429	140043	281	31.7529	1.44637e-221	UMAG_11007	UMAG_11237
		143179..143498	1430	143308	320	43.2953	0	UMAG_06405	UMAG_06406
		161214..161579	1431	161344	366	37.8171	2,97E-313	UMAG_06412	UMAG_06413
		161752..162015		161888	264	38.0323	8.43322e-317	UMAG_06412	UMAG_06413
		163292..163592	1432	163463	301	34.7846	2.07687e-265	UMAG_06413	UMAG_06414
		177194..177461	1433	177332	268	24.7171	3.50446e-135	UMAG_11239	UMAG_06416
		190804..191166	1434	190933	363	29.2905	6.85849e-189	UMAG_06419	UMAG_06420
		202859..203244	1435	202989	386	38.5739	0	UMAG_11241	UMAG_06425
		203393..203780		203651	388	82.7837	0	UMAG_11241	UMAG_06425
		222274..222541	1436	222412	268	33.6186	4.48852e-248	UMAG_06431	UMAG_06433
		222788..223144		223033	357	20.3658	1.68224e-92	UMAG_06431	UMAG_06433
		232982..233288	1437	233111	307	37.1203	6.59903e-302	UMAG_06434	UMAG_06439
		233563..233833		233693	271	38.1469	1.07056e-318	UMAG_06434	UMAG_06439
		234636..234974		234847	339	22.1466	5.62748e-109	UMAG_06434	UMAG_06439
		235226..235549		235428	324	22.7471	7.66233e-115	UMAG_06434	UMAG_06439
		236226..236485		236355	260	27.4878	1.22669e-166	UMAG_06434	UMAG_06439
		284051..284344	1438	284181	294	31.6309	6.94912e-220	UMAG_06450	UMAG_15103
		285001..285305		285124	305	35.7033	1.75723e-279	UMAG_06450	UMAG_15103
		294699..294997	1439	294868	299	62.3243	0	UMAG_06454	UMAG_06455
	um_contig_1.264	92..354	1440	225	263	52.011	0	UMAG_06503
	um_contig_1.265	320..613	1441	450	294	49.6777	0		UMAG_06504
	Listed ChIP peaks correspond to genomic regions showing significantly enriched read coverage (very low p-value) and a characteristic shape of read distribution (peak shape score ≥ 20). Ros1 binds upstream of the genes shaded in grey, we consider these genes as potential direct targets (see S3 Table).
	Region: coordinates of ChIP peak (genomic region bound by Ros1)
	Center of peak: coordinate of peak center
	Length: size of peak
	5' gene: gene located upstream of the peak
	5' distance: distance between peak and upstream gene
	3' gene: gene downstream of peak
	3' distance: distance between peak and downstream gene

## Sheet: Sheet2
				UMAG_10946	UMAG_10946	UMAG_00001	UMAG_00001
				UMAG_00002	UMAG_00002	UMAG_00003	UMAG_00003
				UMAG_12014	UMAG_12014	UMAG_00011	UMAG_00011
				UMAG_00005	UMAG_00005	UMAG_00017	UMAG_00017
				UMAG_12080	UMAG_12080	UMAG_10005	UMAG_10005
				UMAG_12081	UMAG_12081	UMAG_10007	UMAG_10007
				UMAG_00025	UMAG_00025	UMAG_00026	UMAG_00026
				UMAG_00029	UMAG_00029	UMAG_00031	UMAG_00031
				UMAG_00030	UMAG_00030	UMAG_00034	UMAG_00034
				UMAG_00036	UMAG_00036	UMAG_00038	UMAG_00038
				UMAG_00037	UMAG_00037	UMAG_00056	UMAG_00056
				UMAG_00043	UMAG_00043	UMAG_00061	UMAG_00061
				UMAG_00050	UMAG_00050	UMAG_00076	UMAG_00076
				UMAG_10012	UMAG_10012	UMAG_00082	UMAG_00082
				UMAG_00053	UMAG_00053	UMAG_00083	UMAG_00083
				UMAG_00055	UMAG_00055	UMAG_00096	UMAG_00096
				UMAG_00058	UMAG_00058	UMAG_00109	UMAG_00109
				UMAG_00063	UMAG_00063	UMAG_00126	UMAG_00126
				UMAG_10019	UMAG_10019	UMAG_10029	UMAG_10029
				UMAG_00078	UMAG_00078	UMAG_00132	UMAG_00132
				UMAG_00081	UMAG_00081	UMAG_10032	UMAG_10032
				UMAG_00095	UMAG_00095	UMAG_10038	UMAG_10038
				UMAG_00108	UMAG_00108	UMAG_10040	UMAG_10040
				UMAG_00116	UMAG_00116	UMAG_12090	UMAG_12090
				UMAG_00123	UMAG_00123	UMAG_00172	UMAG_00172
				UMAG_00127	UMAG_00127	UMAG_00177	UMAG_00177
				UMAG_00131	UMAG_00131	UMAG_00182	UMAG_00182
				UMAG_10031	UMAG_10031	UMAG_10053	UMAG_10053
				UMAG_00145	UMAG_00145	UMAG_00209	UMAG_00209
				UMAG_00154	UMAG_00154	UMAG_11421	UMAG_11421
				UMAG_00181	UMAG_00181	UMAG_00229	UMAG_00229
				UMAG_00197	UMAG_00197	UMAG_00230	UMAG_00230
				UMAG_00212	UMAG_00212	UMAG_11426	UMAG_11426
				UMAG_00219	UMAG_00219	UMAG_00238	UMAG_00238
				UMAG_00221	UMAG_00221	UMAG_00256	UMAG_00256
				UMAG_00227	UMAG_00227	UMAG_10961	UMAG_10961
				UMAG_11425	UMAG_11425	UMAG_10962	UMAG_10962
				UMAG_00241	UMAG_00241	UMAG_00262	UMAG_00262
				UMAG_00250	UMAG_00250	UMAG_00270	UMAG_00270
				UMAG_00259	UMAG_00259	UMAG_00282	UMAG_00282
				UMAG_10966	UMAG_10966	UMAG_00283	UMAG_00283
				UMAG_10087	UMAG_10087	UMAG_00286	UMAG_00286
				UMAG_00299	UMAG_00299	UMAG_00296	UMAG_00296
				UMAG_00302	UMAG_00302	UMAG_00300	UMAG_00300
				UMAG_10094	UMAG_10094	UMAG_12149	UMAG_12149
				UMAG_00316	UMAG_00316	UMAG_00326	UMAG_00326
				UMAG_00317	UMAG_00317	UMAG_00337	UMAG_00337
				UMAG_00336	UMAG_00336	UMAG_00357	UMAG_00357
				UMAG_00343	UMAG_00343	UMAG_00361	UMAG_00361
				UMAG_00350	UMAG_00350	UMAG_00374	UMAG_00374
				UMAG_00356	UMAG_00356	UMAG_00385	UMAG_00385
				UMAG_00360	UMAG_00360	UMAG_00388	UMAG_00388
				UMAG_00375	UMAG_00375	UMAG_00389	UMAG_00389
				UMAG_11606	UMAG_11606	UMAG_11610	UMAG_11610
				UMAG_00384	UMAG_00384	UMAG_00405	UMAG_00405
				UMAG_00386	UMAG_00386	UMAG_00410	UMAG_00410
				UMAG_00387	UMAG_00387	UMAG_00414	UMAG_00414
				UMAG_00397	UMAG_00397	UMAG_12152	UMAG_12152
				UMAG_11824	UMAG_11824	UMAG_00442	UMAG_00442
				UMAG_10104	UMAG_10104	UMAG_00446	UMAG_00446
				UMAG_00441	UMAG_00441	UMAG_00461	UMAG_00461
				UMAG_00445	UMAG_00445	UMAG_00465	UMAG_00465
				UMAG_00448	UMAG_00448	UMAG_00473	UMAG_00473
				UMAG_00464	UMAG_00464	UMAG_00478	UMAG_00478
				UMAG_00466	UMAG_00466	UMAG_15059	UMAG_15059
				UMAG_00467	UMAG_00467	UMAG_00490	UMAG_00490
				UMAG_12155	UMAG_12155	UMAG_15088	UMAG_15088
				UMAG_00477	UMAG_00477	UMAG_11431	UMAG_11431
				UMAG_10121	UMAG_10121	UMAG_00515	UMAG_00515
				UMAG_00486	UMAG_00486	UMAG_00522	UMAG_00522
				UMAG_11825	UMAG_11825	UMAG_11439	UMAG_11439
				UMAG_00493	UMAG_00493	UMAG_00528	UMAG_00528
				UMAG_00499	UMAG_00499	UMAG_11440	UMAG_11440
				UMAG_00501	UMAG_00501	UMAG_00533	UMAG_00533
				UMAG_11435	UMAG_11435	UMAG_11441	UMAG_11441
				UMAG_11438	UMAG_11438	UMAG_00538	UMAG_00538
				UMAG_00523	UMAG_00523	UMAG_00545	UMAG_00545
				UMAG_00527	UMAG_00527	UMAG_00567	UMAG_00567
				UMAG_00530	UMAG_00530	UMAG_00569	UMAG_00569
				UMAG_00532	UMAG_00532	UMAG_00582	UMAG_00582
				UMAG_00536	UMAG_00536	UMAG_00584	UMAG_00584
				UMAG_11443	UMAG_11443	UMAG_00588	UMAG_00588
				UMAG_00543	UMAG_00543	UMAG_00598	UMAG_00598
				UMAG_00555	UMAG_00555	UMAG_00599	UMAG_00599
				UMAG_10465	UMAG_10465	UMAG_15049	UMAG_15049
				UMAG_00568	UMAG_00568	UMAG_00607	UMAG_00607
				UMAG_00581	UMAG_00581	UMAG_00617	UMAG_00617
				UMAG_12146	UMAG_12146	UMAG_00625	UMAG_00625
				UMAG_00592	UMAG_00592	UMAG_00627	UMAG_00627
				UMAG_00594	UMAG_00594	UMAG_15009	UMAG_15009
				UMAG_00597	UMAG_00597	UMAG_00634	UMAG_00634
				UMAG_00606	UMAG_00606	UMAG_11449	UMAG_11449
				UMAG_00616	UMAG_00616	UMAG_15012	UMAG_15012
				UMAG_00624	UMAG_00624	UMAG_11829	UMAG_11829
				UMAG_10929	UMAG_10929	UMAG_12346	UMAG_12346
				UMAG_00629	UMAG_00629	UMAG_11612	UMAG_11612
				UMAG_11448	UMAG_11448	UMAG_00672	UMAG_00672
				UMAG_00636	UMAG_00636	UMAG_00695	UMAG_00695
				UMAG_11450	UMAG_11450	UMAG_00699	UMAG_00699
				UMAG_11828	UMAG_11828	UMAG_00706	UMAG_00706
				UMAG_00663	UMAG_00663	UMAG_11166	UMAG_11166
				UMAG_00668	UMAG_00668	UMAG_00708	UMAG_00708
				UMAG_00671	UMAG_00671	UMAG_00714	UMAG_00714
				UMAG_00691	UMAG_00691	UMAG_00721	UMAG_00721
				UMAG_00698	UMAG_00698	UMAG_11172	UMAG_11172
				UMAG_00700	UMAG_00700	UMAG_00728	UMAG_00728
				UMAG_11165	UMAG_11165	UMAG_15019	UMAG_15019
				UMAG_00712	UMAG_00712	UMAG_15020	UMAG_15020
				UMAG_11171	UMAG_11171	UMAG_00752	UMAG_00752
				UMAG_00723	UMAG_00723	UMAG_00760	UMAG_00760
				UMAG_00727	UMAG_00727	UMAG_00768	UMAG_00768
				UMAG_00735	UMAG_00735	UMAG_12356	UMAG_12356
				UMAG_00736	UMAG_00736	UMAG_00790	UMAG_00790
				UMAG_11835	UMAG_11835	UMAG_15051	UMAG_15051
				UMAG_00751	UMAG_00751	UMAG_00800	UMAG_00800
				UMAG_11197	UMAG_11197	UMAG_00813	UMAG_00813
				UMAG_00762	UMAG_00762	UMAG_00830	UMAG_00830
				UMAG_00783	UMAG_00783	UMAG_00831	UMAG_00831
				UMAG_00789	UMAG_00789	UMAG_00837	UMAG_00837
				UMAG_00795	UMAG_00795	UMAG_00842	UMAG_00842
				UMAG_00796	UMAG_00796	UMAG_00844	UMAG_00844
				UMAG_11837	UMAG_11837	UMAG_11251	UMAG_11251
				UMAG_11634	UMAG_11634	UMAG_11253	UMAG_11253
				UMAG_00824	UMAG_00824	UMAG_11260	UMAG_11260
				UMAG_00825	UMAG_00825	UMAG_00872	UMAG_00872
				UMAG_00829	UMAG_00829	UMAG_11843	UMAG_11843
				UMAG_00836	UMAG_00836	UMAG_00885	UMAG_00885
				UMAG_00841	UMAG_00841	UMAG_15053	UMAG_15053
				UMAG_11247	UMAG_11247	UMAG_12116	UMAG_12116
				UMAG_00847	UMAG_00847	UMAG_10618	UMAG_10618
				UMAG_00864	UMAG_00864	UMAG_10622	UMAG_10622
				UMAG_00866	UMAG_00866	UMAG_12118	UMAG_12118
				UMAG_11263	UMAG_11263	UMAG_10626	UMAG_10626
				UMAG_10566	UMAG_10566	UMAG_00952	UMAG_00952
				UMAG_00874	UMAG_00874	UMAG_00958	UMAG_00958
				UMAG_00880	UMAG_00880	UMAG_00967	UMAG_00967
				UMAG_10570	UMAG_10570	UMAG_00987	UMAG_00987
				UMAG_00884	UMAG_00884	UMAG_10791	UMAG_10791
				UMAG_00890	UMAG_00890	UMAG_01005	UMAG_01005
				UMAG_00893	UMAG_00893	UMAG_01009	UMAG_01009
				UMAG_00898	UMAG_00898	UMAG_01014	UMAG_01014
				UMAG_00913	UMAG_00913	UMAG_01023	UMAG_01023
				UMAG_00924	UMAG_00924	UMAG_01025	UMAG_01025
				UMAG_00931	UMAG_00931	UMAG_01030	UMAG_01030
				UMAG_00937	UMAG_00937	UMAG_11266	UMAG_11266
				UMAG_10624	UMAG_10624	UMAG_01058	UMAG_01058
				UMAG_10625	UMAG_10625	UMAG_01063	UMAG_01063
				UMAG_12119	UMAG_12119	UMAG_01072	UMAG_01072
				UMAG_12121	UMAG_12121	UMAG_11277	UMAG_11277
				UMAG_00957	UMAG_00957	UMAG_01080	UMAG_01080
				UMAG_10587	UMAG_10587	UMAG_01083	UMAG_01083
				UMAG_00966	UMAG_00966	UMAG_12126	UMAG_12126
				UMAG_00986	UMAG_00986	UMAG_15060	UMAG_15060
				UMAG_00992	UMAG_00992	UMAG_01132	UMAG_01132
				UMAG_10790	UMAG_10790	UMAG_11644	UMAG_11644
				UMAG_01004	UMAG_01004	UMAG_01145	UMAG_01145
				UMAG_01013	UMAG_01013	UMAG_01146	UMAG_01146
				UMAG_01022	UMAG_01022	UMAG_01162	UMAG_01162
				UMAG_15057	UMAG_15057	UMAG_01169	UMAG_01169
				UMAG_11265	UMAG_11265	UMAG_01178	UMAG_01178
				UMAG_11272	UMAG_11272	UMAG_01179	UMAG_01179
				UMAG_01062	UMAG_01062	UMAG_01180	UMAG_01180
				UMAG_01070	UMAG_01070	UMAG_01181	UMAG_01181
				UMAG_01077	UMAG_01077	UMAG_01182	UMAG_01182
				UMAG_01079	UMAG_01079	UMAG_01207	UMAG_01207
				UMAG_01082	UMAG_01082	UMAG_10593	UMAG_10593
				UMAG_11284	UMAG_11284	UMAG_01219	UMAG_01219
				UMAG_01114	UMAG_01114	UMAG_01224	UMAG_01224
				UMAG_11860	UMAG_11860	UMAG_01230	UMAG_01230
				UMAG_01131	UMAG_01131	UMAG_01244	UMAG_01244
				UMAG_01144	UMAG_01144	UMAG_01246	UMAG_01246
				UMAG_01148	UMAG_01148	UMAG_11855	UMAG_11855
				UMAG_01161	UMAG_01161	UMAG_15036	UMAG_15036
				UMAG_01168	UMAG_01168	UMAG_11865	UMAG_11865
				UMAG_01171	UMAG_01171	UMAG_01264	UMAG_01264
				UMAG_01187	UMAG_01187	UMAG_01267	UMAG_01267
				UMAG_01194	UMAG_01194	UMAG_01274	UMAG_01274
				UMAG_01202	UMAG_01202	UMAG_01279	UMAG_01279
				UMAG_11305	UMAG_11305	UMAG_01282	UMAG_01282
				UMAG_01205	UMAG_01205	UMAG_12131	UMAG_12131
				UMAG_01206	UMAG_01206	UMAG_01287	UMAG_01287
				UMAG_01213	UMAG_01213	UMAG_10230	UMAG_10230
				UMAG_01216	UMAG_01216	UMAG_01295	UMAG_01295
				UMAG_01217	UMAG_01217	UMAG_01299	UMAG_01299
				UMAG_10594	UMAG_10594	UMAG_10235	UMAG_10235
				UMAG_01229	UMAG_01229	UMAG_01329	UMAG_01329
				UMAG_01237	UMAG_01237	UMAG_10242	UMAG_10242
				UMAG_01238	UMAG_01238	UMAG_12134	UMAG_12134
				UMAG_01245	UMAG_01245	UMAG_01351	UMAG_01351
				UMAG_01251	UMAG_01251	UMAG_01362	UMAG_01362
				UMAG_01252	UMAG_01252	UMAG_01366	UMAG_01366
				UMAG_01258	UMAG_01258	UMAG_01375	UMAG_01375
				UMAG_01262	UMAG_01262	UMAG_01378	UMAG_01378
				UMAG_15037	UMAG_15037	UMAG_01382	UMAG_01382
				UMAG_01269	UMAG_01269	UMAG_01388	UMAG_01388
				UMAG_01273	UMAG_01273	UMAG_11327	UMAG_11327
				UMAG_01278	UMAG_01278	UMAG_01425	UMAG_01425
				UMAG_01292	UMAG_01292	UMAG_01435	UMAG_01435
				UMAG_10232	UMAG_10232	UMAG_01442	UMAG_01442
				UMAG_01297	UMAG_01297	UMAG_11653	UMAG_11653
				UMAG_01298	UMAG_01298	UMAG_01454	UMAG_01454
				UMAG_01314	UMAG_01314	UMAG_01466	UMAG_01466
				UMAG_01328	UMAG_01328	UMAG_01478	UMAG_01478
				UMAG_01335	UMAG_01335	UMAG_01482	UMAG_01482
				UMAG_01338	UMAG_01338	UMAG_15072	UMAG_15072
				UMAG_01350	UMAG_01350	UMAG_01507	UMAG_01507
				UMAG_01359	UMAG_01359	UMAG_01515	UMAG_01515
				UMAG_01361	UMAG_01361	UMAG_10804	UMAG_10804
				UMAG_01374	UMAG_01374	UMAG_01518	UMAG_01518
				UMAG_01386	UMAG_01386	UMAG_01519	UMAG_01519
				UMAG_01387	UMAG_01387	UMAG_01523	UMAG_01523
				UMAG_11326	UMAG_11326	UMAG_01529	UMAG_01529
				UMAG_01424	UMAG_01424	UMAG_01547	UMAG_01547
				UMAG_01436	UMAG_01436	UMAG_10817	UMAG_10817
				UMAG_01441	UMAG_01441	UMAG_11679	UMAG_11679
				UMAG_15093	UMAG_15093	UMAG_11683	UMAG_11683
				UMAG_11657	UMAG_11657	UMAG_01573	UMAG_01573
				UMAG_01465	UMAG_01465	UMAG_01577	UMAG_01577
				UMAG_11815	UMAG_11815	UMAG_11690	UMAG_11690
				UMAG_01476	UMAG_01476	UMAG_11697	UMAG_11697
				UMAG_11819	UMAG_11819	UMAG_01613	UMAG_01613
				UMAG_01481	UMAG_01481	UMAG_11699	UMAG_11699
				UMAG_10799	UMAG_10799	UMAG_01640	UMAG_01640
				UMAG_01522	UMAG_01522	UMAG_01643	UMAG_01643
				UMAG_01528	UMAG_01528	UMAG_12161	UMAG_12161
				UMAG_10814	UMAG_10814	UMAG_01656	UMAG_01656
				UMAG_10816	UMAG_10816	UMAG_15042	UMAG_15042
				UMAG_01556	UMAG_01556	UMAG_11892	UMAG_11892
				UMAG_01576	UMAG_01576	UMAG_01679	UMAG_01679
				UMAG_01597	UMAG_01597	UMAG_01699	UMAG_01699
				UMAG_11693	UMAG_11693	UMAG_01711	UMAG_01711
				UMAG_01610	UMAG_01610	UMAG_01716	UMAG_01716
				UMAG_01612	UMAG_01612	UMAG_01718	UMAG_01718
				UMAG_01619	UMAG_01619	UMAG_01720	UMAG_01720
				UMAG_01639	UMAG_01639	UMAG_11366	UMAG_11366
				UMAG_11138	UMAG_11138	UMAG_01732	UMAG_01732
				UMAG_01661	UMAG_01661	UMAG_11367	UMAG_11367
				UMAG_11890	UMAG_11890	UMAG_15043	UMAG_15043
				UMAG_01667	UMAG_01667	UMAG_01746	UMAG_01746
				UMAG_01672	UMAG_01672	UMAG_01755	UMAG_01755
				UMAG_01673	UMAG_01673	UMAG_01784	UMAG_01784
				UMAG_01677	UMAG_01677	UMAG_01787	UMAG_01787
				UMAG_11359	UMAG_11359	UMAG_01788	UMAG_01788
				UMAG_01702	UMAG_01702	UMAG_01804	UMAG_01804
				UMAG_11364	UMAG_11364	UMAG_11901	UMAG_11901
				UMAG_01717	UMAG_01717	UMAG_01813	UMAG_01813
				UMAG_11365	UMAG_11365	UMAG_10251	UMAG_10251
				UMAG_01723	UMAG_01723	UMAG_01826	UMAG_01826
				UMAG_01726	UMAG_01726	UMAG_01827	UMAG_01827
				UMAG_01731	UMAG_01731	UMAG_01831	UMAG_01831
				UMAG_01739	UMAG_01739	UMAG_01833	UMAG_01833
				UMAG_10870	UMAG_10870	UMAG_10256	UMAG_10256
				UMAG_01756	UMAG_01756	UMAG_01842	UMAG_01842
				UMAG_01757	UMAG_01757	UMAG_01844	UMAG_01844
				UMAG_10871	UMAG_10871	UMAG_01866	UMAG_01866
				UMAG_01772	UMAG_01772	UMAG_01898	UMAG_01898
				UMAG_01776	UMAG_01776	UMAG_01899	UMAG_01899
				UMAG_01783	UMAG_01783	UMAG_01902	UMAG_01902
				UMAG_01786	UMAG_01786	UMAG_10270	UMAG_10270
				UMAG_11900	UMAG_11900	UMAG_12174	UMAG_12174
				UMAG_15089	UMAG_15089	UMAG_10275	UMAG_10275
				UMAG_01812	UMAG_01812	UMAG_01923	UMAG_01923
				UMAG_01818	UMAG_01818	UMAG_10452	UMAG_10452
				UMAG_12165	UMAG_12165	UMAG_01936	UMAG_01936
				UMAG_01830	UMAG_01830	UMAG_01946	UMAG_01946
				UMAG_01832	UMAG_01832	UMAG_01947	UMAG_01947
				UMAG_01837	UMAG_01837	UMAG_01950	UMAG_01950
				UMAG_01843	UMAG_01843	UMAG_11373	UMAG_11373
				UMAG_01851	UMAG_01851	UMAG_11376	UMAG_11376
				UMAG_01862	UMAG_01862	UMAG_01969	UMAG_01969
				UMAG_10263	UMAG_10263	UMAG_01971	UMAG_01971
				UMAG_01888	UMAG_01888	UMAG_01982	UMAG_01982
				UMAG_01897	UMAG_01897	UMAG_01992	UMAG_01992
				UMAG_01900	UMAG_01900	UMAG_01994	UMAG_01994
				UMAG_01908	UMAG_01908	UMAG_01996	UMAG_01996
				UMAG_01911	UMAG_01911	UMAG_01999	UMAG_01999
				UMAG_01919	UMAG_01919	UMAG_02004	UMAG_02004
				UMAG_01922	UMAG_01922	UMAG_02006	UMAG_02006
				UMAG_01926	UMAG_01926	UMAG_02012	UMAG_02012
				UMAG_01929	UMAG_01929	UMAG_02015	UMAG_02015
				UMAG_01945	UMAG_01945	UMAG_02023	UMAG_02023
				UMAG_01957	UMAG_01957	UMAG_02028	UMAG_02028
				UMAG_01959	UMAG_01959	UMAG_05084	UMAG_05084
				UMAG_01968	UMAG_01968	UMAG_11779	UMAG_11779
				UMAG_01970	UMAG_01970	UMAG_05103	UMAG_05103
				UMAG_01981	UMAG_01981	UMAG_05105	UMAG_05105
				UMAG_01984	UMAG_01984	UMAG_05108	UMAG_05108
				UMAG_01985	UMAG_01985	UMAG_10174	UMAG_10174
				UMAG_01986	UMAG_01986	UMAG_10176	UMAG_10176
				UMAG_11382	UMAG_11382	UMAG_05125	UMAG_05125
				UMAG_11385	UMAG_11385	UMAG_05142	UMAG_05142
				UMAG_02005	UMAG_02005	UMAG_10181	UMAG_10181
				UMAG_02011	UMAG_02011	UMAG_05146	UMAG_05146
				UMAG_02014	UMAG_02014	UMAG_10189	UMAG_10189
				UMAG_12178	UMAG_12178	UMAG_12158	UMAG_12158
				UMAG_11392	UMAG_11392	UMAG_12159	UMAG_12159
				UMAG_05080	UMAG_05080	UMAG_10193	UMAG_10193
				UMAG_05082	UMAG_05082	UMAG_11568	UMAG_11568
				UMAG_05085	UMAG_05085	UMAG_05206	UMAG_05206
				UMAG_05104	UMAG_05104	UMAG_05219	UMAG_05219
				UMAG_05107	UMAG_05107	UMAG_05224	UMAG_05224
				UMAG_05114	UMAG_05114	UMAG_06267	UMAG_06267
				UMAG_10175	UMAG_10175	UMAG_06269	UMAG_06269
				UMAG_05122	UMAG_05122	UMAG_06274	UMAG_06274
				UMAG_05128	UMAG_05128	UMAG_15029	UMAG_15029
				UMAG_05141	UMAG_05141	UMAG_12332	UMAG_12332
				UMAG_05143	UMAG_05143	UMAG_06288	UMAG_06288
				UMAG_10183	UMAG_10183	UMAG_06302	UMAG_06302
				UMAG_10184	UMAG_10184	UMAG_06306	UMAG_06306
				UMAG_10188	UMAG_10188	UMAG_06312	UMAG_06312
				UMAG_05166	UMAG_05166	UMAG_06315	UMAG_06315
				UMAG_05170	UMAG_05170	UMAG_10777	UMAG_10777
				UMAG_05171	UMAG_05171	UMAG_10779	UMAG_10779
				UMAG_05180	UMAG_05180	UMAG_10782	UMAG_10782
				UMAG_05192	UMAG_05192	UMAG_06332	UMAG_06332
				UMAG_05202	UMAG_05202	UMAG_06341	UMAG_06341
				UMAG_11569	UMAG_11569	UMAG_06344	UMAG_06344
				UMAG_05212	UMAG_05212	UMAG_02035	UMAG_02035
				UMAG_05218	UMAG_05218	UMAG_11907	UMAG_11907
				UMAG_15076	UMAG_15076	UMAG_11908	UMAG_11908
				UMAG_06266	UMAG_06266	UMAG_02049	UMAG_02049
				UMAG_06268	UMAG_06268	UMAG_12179	UMAG_12179
				UMAG_06273	UMAG_06273	UMAG_02059	UMAG_02059
				UMAG_06276	UMAG_06276	UMAG_11912	UMAG_11912
				UMAG_06278	UMAG_06278	UMAG_15090	UMAG_15090
				UMAG_06287	UMAG_06287	UMAG_11467	UMAG_11467
				UMAG_06308	UMAG_06308	UMAG_02101	UMAG_02101
				UMAG_10776	UMAG_10776	UMAG_02114	UMAG_02114
				UMAG_10778	UMAG_10778	UMAG_02119	UMAG_02119
				UMAG_12335	UMAG_12335	UMAG_02134	UMAG_02134
				UMAG_12042	UMAG_12042	UMAG_10061	UMAG_10061
				UMAG_15092	UMAG_15092	UMAG_02150	UMAG_02150
				UMAG_06348	UMAG_06348	UMAG_02158	UMAG_02158
				UMAG_06350	UMAG_06350	UMAG_02162	UMAG_02162
				UMAG_06493	UMAG_06493	UMAG_02169	UMAG_02169
				UMAG_11905	UMAG_11905	UMAG_02172	UMAG_02172
				UMAG_02034	UMAG_02034	UMAG_10068	UMAG_10068
				UMAG_11906	UMAG_11906	UMAG_02191	UMAG_02191
				UMAG_02037	UMAG_02037	UMAG_02198	UMAG_02198
				UMAG_11909	UMAG_11909	UMAG_02213	UMAG_02213
				UMAG_11910	UMAG_11910	UMAG_02214	UMAG_02214
				UMAG_02050	UMAG_02050	UMAG_02218	UMAG_02218
				UMAG_11460	UMAG_11460	UMAG_12100	UMAG_12100
				UMAG_02066	UMAG_02066	UMAG_02243	UMAG_02243
				UMAG_11911	UMAG_11911	UMAG_02255	UMAG_02255
				UMAG_02094	UMAG_02094	UMAG_11397	UMAG_11397
				UMAG_02097	UMAG_02097	UMAG_02272	UMAG_02272
				UMAG_12183	UMAG_12183	UMAG_02280	UMAG_02280
				UMAG_02113	UMAG_02113	UMAG_02293	UMAG_02293
				UMAG_02118	UMAG_02118	UMAG_02294	UMAG_02294
				UMAG_02133	UMAG_02133	UMAG_02295	UMAG_02295
				UMAG_02142	UMAG_02142	UMAG_02297	UMAG_02297
				UMAG_02154	UMAG_02154	UMAG_02298	UMAG_02298
				UMAG_02164	UMAG_02164	UMAG_02300	UMAG_02300
				UMAG_12096	UMAG_12096	UMAG_02303	UMAG_02303
				UMAG_11306	UMAG_11306	UMAG_02313	UMAG_02313
				UMAG_02190	UMAG_02190	UMAG_02314	UMAG_02314
				UMAG_02192	UMAG_02192	UMAG_02336	UMAG_02336
				UMAG_02193	UMAG_02193	UMAG_02342	UMAG_02342
				UMAG_02196	UMAG_02196	UMAG_02370	UMAG_02370
				UMAG_02197	UMAG_02197	UMAG_02371	UMAG_02371
				UMAG_02207	UMAG_02207	UMAG_02374	UMAG_02374
				UMAG_02212	UMAG_02212	UMAG_02378	UMAG_02378
				UMAG_02217	UMAG_02217	UMAG_10145	UMAG_10145
				UMAG_02224	UMAG_02224	UMAG_02419	UMAG_02419
				UMAG_02226	UMAG_02226	UMAG_02427	UMAG_02427
				UMAG_02237	UMAG_02237	UMAG_02429	UMAG_02429
				UMAG_10080	UMAG_10080	UMAG_02431	UMAG_02431
				UMAG_02242	UMAG_02242	UMAG_02450	UMAG_02450
				UMAG_02244	UMAG_02244	UMAG_02454	UMAG_02454
				UMAG_02254	UMAG_02254	UMAG_02461	UMAG_02461
				UMAG_02259	UMAG_02259	UMAG_02462	UMAG_02462
				UMAG_02260	UMAG_02260	UMAG_10161	UMAG_10161
				UMAG_11396	UMAG_11396	UMAG_02481	UMAG_02481
				UMAG_02266	UMAG_02266	UMAG_02489	UMAG_02489
				UMAG_02273	UMAG_02273	UMAG_10168	UMAG_10168
				UMAG_02276	UMAG_02276	UMAG_02508	UMAG_02508
				UMAG_11401	UMAG_11401	UMAG_11410	UMAG_11410
				UMAG_11403	UMAG_11403	UMAG_02517	UMAG_02517
				UMAG_02292	UMAG_02292	UMAG_02519	UMAG_02519
				UMAG_02296	UMAG_02296	UMAG_02527	UMAG_02527
				UMAG_02299	UMAG_02299	UMAG_11415	UMAG_11415
				UMAG_02301	UMAG_02301	UMAG_02535	UMAG_02535
				UMAG_11918	UMAG_11918	UMAG_11416	UMAG_11416
				UMAG_11919	UMAG_11919	UMAG_02537	UMAG_02537
				UMAG_02332	UMAG_02332	UMAG_02538	UMAG_02538
				UMAG_11709	UMAG_11709	UMAG_11417	UMAG_11417
				UMAG_02341	UMAG_02341	UMAG_02542	UMAG_02542
				UMAG_10136	UMAG_10136	UMAG_02546	UMAG_02546
				UMAG_10138	UMAG_10138	UMAG_02553	UMAG_02553
				UMAG_02376	UMAG_02376	UMAG_02574	UMAG_02574
				UMAG_02377	UMAG_02377	UMAG_02576	UMAG_02576
				UMAG_02384	UMAG_02384	UMAG_02582	UMAG_02582
				UMAG_02385	UMAG_02385	UMAG_02590	UMAG_02590
				UMAG_12189	UMAG_12189	UMAG_02591	UMAG_02591
				UMAG_02405	UMAG_02405	UMAG_02605	UMAG_02605
				UMAG_10152	UMAG_10152	UMAG_02609	UMAG_02609
				UMAG_02423	UMAG_02423	UMAG_02611	UMAG_02611
				UMAG_02426	UMAG_02426	UMAG_10285	UMAG_10285
				UMAG_02430	UMAG_02430	UMAG_02635	UMAG_02635
				UMAG_02449	UMAG_02449	UMAG_12194	UMAG_12194
				UMAG_02453	UMAG_02453	UMAG_10304	UMAG_10304
				UMAG_02459	UMAG_02459	UMAG_02664	UMAG_02664
				UMAG_02460	UMAG_02460	UMAG_02669	UMAG_02669
				UMAG_02463	UMAG_02463	UMAG_02676	UMAG_02676
				UMAG_02466	UMAG_02466	UMAG_02682	UMAG_02682
				UMAG_10164	UMAG_10164	UMAG_15096	UMAG_15096
				UMAG_10166	UMAG_10166	UMAG_15097	UMAG_15097
				UMAG_02497	UMAG_02497	UMAG_15061	UMAG_15061
				UMAG_02502	UMAG_02502	UMAG_11921	UMAG_11921
				UMAG_02506	UMAG_02506	UMAG_11922	UMAG_11922
				UMAG_02512	UMAG_02512	UMAG_02696	UMAG_02696
				UMAG_02516	UMAG_02516	UMAG_02703	UMAG_02703
				UMAG_11412	UMAG_11412	UMAG_11716	UMAG_11716
				UMAG_02533	UMAG_02533	UMAG_02710	UMAG_02710
				UMAG_02541	UMAG_02541	UMAG_02711	UMAG_02711
				UMAG_11713	UMAG_11713	UMAG_02713	UMAG_02713
				UMAG_02548	UMAG_02548	UMAG_02717	UMAG_02717
				UMAG_02552	UMAG_02552	UMAG_02724	UMAG_02724
				UMAG_02568	UMAG_02568	UMAG_02727	UMAG_02727
				UMAG_10277	UMAG_10277	UMAG_02739	UMAG_02739
				UMAG_02573	UMAG_02573	UMAG_02741	UMAG_02741
				UMAG_02575	UMAG_02575	UMAG_02742	UMAG_02742
				UMAG_10278	UMAG_10278	UMAG_02744	UMAG_02744
				UMAG_02587	UMAG_02587	UMAG_15091	UMAG_15091
				UMAG_10279	UMAG_10279	UMAG_02755	UMAG_02755
				UMAG_02589	UMAG_02589	UMAG_02759	UMAG_02759
				UMAG_02604	UMAG_02604	UMAG_10596	UMAG_10596
				UMAG_10283	UMAG_10283	UMAG_02768	UMAG_02768
				UMAG_12193	UMAG_12193	UMAG_02770	UMAG_02770
				UMAG_02629	UMAG_02629	UMAG_02774	UMAG_02774
				UMAG_10294	UMAG_10294	UMAG_02775	UMAG_02775
				UMAG_02649	UMAG_02649	UMAG_10602	UMAG_10602
				UMAG_02657	UMAG_02657	UMAG_02794	UMAG_02794
				UMAG_10306	UMAG_10306	UMAG_02796	UMAG_02796
				UMAG_02668	UMAG_02668	UMAG_02802	UMAG_02802
				UMAG_10311	UMAG_10311	UMAG_02808	UMAG_02808
				UMAG_11925	UMAG_11925	UMAG_02810	UMAG_02810
				UMAG_11927	UMAG_11927	UMAG_02821	UMAG_02821
				UMAG_02701	UMAG_02701	UMAG_02825	UMAG_02825
				UMAG_11928	UMAG_11928	UMAG_11484	UMAG_11484
				UMAG_02704	UMAG_02704	UMAG_02862	UMAG_02862
				UMAG_02709	UMAG_02709	UMAG_11486	UMAG_11486
				UMAG_11729	UMAG_11729	UMAG_11490	UMAG_11490
				UMAG_02740	UMAG_02740	UMAG_02881	UMAG_02881
				UMAG_02743	UMAG_02743	UMAG_02900	UMAG_02900
				UMAG_02752	UMAG_02752	UMAG_02922	UMAG_02922
				UMAG_02753	UMAG_02753	UMAG_02929	UMAG_02929
				UMAG_02754	UMAG_02754	UMAG_10323	UMAG_10323
				UMAG_02758	UMAG_02758	UMAG_10329	UMAG_10329
				UMAG_02765	UMAG_02765	UMAG_02951	UMAG_02951
				UMAG_10597	UMAG_10597	UMAG_10337	UMAG_10337
				UMAG_02769	UMAG_02769	UMAG_10339	UMAG_10339
				UMAG_02778	UMAG_02778	UMAG_10340	UMAG_10340
				UMAG_02779	UMAG_02779	UMAG_02993	UMAG_02993
				UMAG_02793	UMAG_02793	UMAG_11938	UMAG_11938
				UMAG_02801	UMAG_02801	UMAG_03006	UMAG_03006
				UMAG_02807	UMAG_02807	UMAG_15002	UMAG_15002
				UMAG_02809	UMAG_02809	UMAG_03034	UMAG_03034
				UMAG_06500	UMAG_06500	UMAG_10365	UMAG_10365
				UMAG_02816	UMAG_02816	UMAG_03050	UMAG_03050
				UMAG_02820	UMAG_02820	UMAG_03067	UMAG_03067
				UMAG_02824	UMAG_02824	UMAG_03070	UMAG_03070
				UMAG_02833	UMAG_02833	UMAG_03080	UMAG_03080
				UMAG_02851	UMAG_02851	UMAG_03082	UMAG_03082
				UMAG_02853	UMAG_02853	UMAG_03085	UMAG_03085
				UMAG_02854	UMAG_02854	UMAG_10378	UMAG_10378
				UMAG_02861	UMAG_02861	UMAG_10627	UMAG_10627
				UMAG_11489	UMAG_11489	UMAG_03105	UMAG_03105
				UMAG_02880	UMAG_02880	UMAG_03114	UMAG_03114
				UMAG_02917	UMAG_02917	UMAG_10635	UMAG_10635
				UMAG_02921	UMAG_02921	UMAG_10636	UMAG_10636
				UMAG_10317	UMAG_10317	UMAG_06506	UMAG_06506
				UMAG_02936	UMAG_02936	UMAG_03138	UMAG_03138
				UMAG_02950	UMAG_02950	UMAG_03147	UMAG_03147
				UMAG_12200	UMAG_12200	UMAG_03149	UMAG_03149
				UMAG_02968	UMAG_02968	UMAG_03154	UMAG_03154
				UMAG_10338	UMAG_10338	UMAG_03158	UMAG_03158
				UMAG_02974	UMAG_02974	UMAG_10387	UMAG_10387
				UMAG_02981	UMAG_02981	UMAG_10391	UMAG_10391
				UMAG_10342	UMAG_10342	UMAG_03180	UMAG_03180
				UMAG_10343	UMAG_10343	UMAG_10396	UMAG_10396
				UMAG_10344	UMAG_10344	UMAG_03192	UMAG_03192
				UMAG_15001	UMAG_15001	UMAG_03194	UMAG_03194
				UMAG_03002	UMAG_03002	UMAG_03200	UMAG_03200
				UMAG_11940	UMAG_11940	UMAG_12215	UMAG_12215
				UMAG_03024	UMAG_03024	UMAG_10648	UMAG_10648
				UMAG_12205	UMAG_12205	UMAG_03232	UMAG_03232
				UMAG_03032	UMAG_03032	UMAG_03246	UMAG_03246
				UMAG_03033	UMAG_03033	UMAG_11955	UMAG_11955
				UMAG_03037	UMAG_03037	UMAG_03264	UMAG_03264
				UMAG_03038	UMAG_03038	UMAG_03267	UMAG_03267
				UMAG_03046	UMAG_03046	UMAG_03280	UMAG_03280
				UMAG_03047	UMAG_03047	UMAG_03282	UMAG_03282
				UMAG_03049	UMAG_03049	UMAG_10830	UMAG_10830
				UMAG_03066	UMAG_03066	UMAG_03292	UMAG_03292
				UMAG_03069	UMAG_03069	UMAG_03293	UMAG_03293
				UMAG_03081	UMAG_03081	UMAG_03296	UMAG_03296
				UMAG_10375	UMAG_10375	UMAG_03315	UMAG_03315
				UMAG_03089	UMAG_03089	UMAG_03325	UMAG_03325
				UMAG_11943	UMAG_11943	UMAG_03327	UMAG_03327
				UMAG_03092	UMAG_03092	UMAG_03343	UMAG_03343
				UMAG_03102	UMAG_03102	UMAG_12225	UMAG_12225
				UMAG_03103	UMAG_03103	UMAG_11008	UMAG_11008
				UMAG_03115	UMAG_03115	UMAG_03375	UMAG_03375
				UMAG_03116	UMAG_03116	UMAG_11016	UMAG_11016
				UMAG_03117	UMAG_03117	UMAG_03382	UMAG_03382
				UMAG_10380	UMAG_10380	UMAG_11017	UMAG_11017
				UMAG_03140	UMAG_03140	UMAG_03388	UMAG_03388
				UMAG_03148	UMAG_03148	UMAG_03409	UMAG_03409
				UMAG_03156	UMAG_03156	UMAG_03418	UMAG_03418
				UMAG_10383	UMAG_10383	UMAG_11073	UMAG_11073
				UMAG_10390	UMAG_10390	UMAG_11078	UMAG_11078
				UMAG_10393	UMAG_10393	UMAG_03431	UMAG_03431
				UMAG_10394	UMAG_10394	UMAG_03433	UMAG_03433
				UMAG_10397	UMAG_10397	UMAG_03449	UMAG_03449
				UMAG_10398	UMAG_10398	UMAG_10444	UMAG_10444
				UMAG_03199	UMAG_03199	UMAG_03454	UMAG_03454
				UMAG_03211	UMAG_03211	UMAG_03464	UMAG_03464
				UMAG_03223	UMAG_03223	UMAG_03474	UMAG_03474
				UMAG_03228	UMAG_03228	UMAG_03476	UMAG_03476
				UMAG_03229	UMAG_03229	UMAG_03477	UMAG_03477
				UMAG_10650	UMAG_10650	UMAG_03480	UMAG_03480
				UMAG_03253	UMAG_03253	UMAG_03498	UMAG_03498
				UMAG_11953	UMAG_11953	UMAG_03511	UMAG_03511
				UMAG_11954	UMAG_11954	UMAG_03515	UMAG_03515
				UMAG_11956	UMAG_11956	UMAG_03524	UMAG_03524
				UMAG_11957	UMAG_11957	UMAG_11098	UMAG_11098
				UMAG_10827	UMAG_10827	UMAG_03529	UMAG_03529
				UMAG_03281	UMAG_03281	UMAG_03533	UMAG_03533
				UMAG_03286	UMAG_03286	UMAG_03536	UMAG_03536
				UMAG_03289	UMAG_03289	UMAG_15005	UMAG_15005
				UMAG_03290	UMAG_03290	UMAG_03547	UMAG_03547
				UMAG_10831	UMAG_10831	UMAG_03549	UMAG_03549
				UMAG_03301	UMAG_03301	UMAG_03561	UMAG_03561
				UMAG_10653	UMAG_10653	UMAG_11732	UMAG_11732
				UMAG_10658	UMAG_10658	UMAG_03570	UMAG_03570
				UMAG_03346	UMAG_03346	UMAG_10575	UMAG_10575
				UMAG_03347	UMAG_03347	UMAG_12235	UMAG_12235
				UMAG_03348	UMAG_03348	UMAG_03593	UMAG_03593
				UMAG_03349	UMAG_03349	UMAG_03597	UMAG_03597
				UMAG_03358	UMAG_03358	UMAG_03605	UMAG_03605
				UMAG_03368	UMAG_03368	UMAG_03612	UMAG_03612
				UMAG_12228	UMAG_12228	UMAG_03645	UMAG_03645
				UMAG_03377	UMAG_03377	UMAG_03649	UMAG_03649
				UMAG_03379	UMAG_03379	UMAG_03656	UMAG_03656
				UMAG_03386	UMAG_03386	UMAG_03661	UMAG_03661
				UMAG_11067	UMAG_11067	UMAG_03669	UMAG_03669
				UMAG_03408	UMAG_03408	UMAG_03689	UMAG_03689
				UMAG_03415	UMAG_03415	UMAG_10488	UMAG_10488
				UMAG_03417	UMAG_03417	UMAG_03694	UMAG_03694
				UMAG_11074	UMAG_11074	UMAG_03699	UMAG_03699
				UMAG_11077	UMAG_11077	UMAG_03702	UMAG_03702
				UMAG_11081	UMAG_11081	UMAG_12240	UMAG_12240
				UMAG_03436	UMAG_03436	UMAG_03714	UMAG_03714
				UMAG_12230	UMAG_12230	UMAG_10497	UMAG_10497
				UMAG_03456	UMAG_03456	UMAG_03730	UMAG_03730
				UMAG_03463	UMAG_03463	UMAG_10500	UMAG_10500
				UMAG_03470	UMAG_03470	UMAG_10503	UMAG_10503
				UMAG_03471	UMAG_03471	UMAG_03737	UMAG_03737
				UMAG_03475	UMAG_03475	UMAG_03761	UMAG_03761
				UMAG_10446	UMAG_10446	UMAG_03776	UMAG_03776
				UMAG_03481	UMAG_03481	UMAG_12242	UMAG_12242
				UMAG_03487	UMAG_03487	UMAG_03791	UMAG_03791
				UMAG_11084	UMAG_11084	UMAG_15083	UMAG_15083
				UMAG_03497	UMAG_03497	UMAG_03797	UMAG_03797
				UMAG_03506	UMAG_03506	UMAG_03808	UMAG_03808
				UMAG_03507	UMAG_03507	UMAG_03813	UMAG_03813
				UMAG_11093	UMAG_11093	UMAG_10507	UMAG_10507
				UMAG_11094	UMAG_11094	UMAG_03833	UMAG_03833
				UMAG_03514	UMAG_03514	UMAG_03843	UMAG_03843
				UMAG_03522	UMAG_03522	UMAG_11105	UMAG_11105
				UMAG_03523	UMAG_03523	UMAG_03863	UMAG_03863
				UMAG_11097	UMAG_11097	UMAG_11107	UMAG_11107
				UMAG_03528	UMAG_03528	UMAG_03872	UMAG_03872
				UMAG_03532	UMAG_03532	UMAG_03875	UMAG_03875
				UMAG_03535	UMAG_03535	UMAG_11511	UMAG_11511
				UMAG_03548	UMAG_03548	UMAG_03890	UMAG_03890
				UMAG_03560	UMAG_03560	UMAG_03901	UMAG_03901
				UMAG_03563	UMAG_03563	UMAG_03906	UMAG_03906
				UMAG_03564	UMAG_03564	UMAG_03909	UMAG_03909
				UMAG_03569	UMAG_03569	UMAG_15070	UMAG_15070
				UMAG_03574	UMAG_03574	UMAG_03914	UMAG_03914
				UMAG_03586	UMAG_03586	UMAG_03917	UMAG_03917
				UMAG_11960	UMAG_11960	UMAG_03918	UMAG_03918
				UMAG_03596	UMAG_03596	UMAG_03924	UMAG_03924
				UMAG_03599	UMAG_03599	UMAG_03929	UMAG_03929
				UMAG_03628	UMAG_03628	UMAG_03930	UMAG_03930
				UMAG_11961	UMAG_11961	UMAG_03937	UMAG_03937
				UMAG_03648	UMAG_03648	UMAG_03943	UMAG_03943
				UMAG_03658	UMAG_03658	UMAG_03945	UMAG_03945
				UMAG_10478	UMAG_10478	UMAG_03953	UMAG_03953
				UMAG_03676	UMAG_03676	UMAG_03963	UMAG_03963
				UMAG_03688	UMAG_03688	UMAG_03966	UMAG_03966
				UMAG_03691	UMAG_03691	UMAG_03971	UMAG_03971
				UMAG_03692	UMAG_03692	UMAG_03975	UMAG_03975
				UMAG_03698	UMAG_03698	UMAG_03977	UMAG_03977
				UMAG_03700	UMAG_03700	UMAG_11973	UMAG_11973
				UMAG_03701	UMAG_03701	UMAG_03991	UMAG_03991
				UMAG_03708	UMAG_03708	UMAG_04004	UMAG_04004
				UMAG_03722	UMAG_03722	UMAG_15008	UMAG_15008
				UMAG_03729	UMAG_03729	UMAG_11046	UMAG_11046
				UMAG_03730	UMAG_03730	UMAG_04013	UMAG_04013
				UMAG_03734	UMAG_03734	UMAG_04015	UMAG_04015
				UMAG_10504	UMAG_10504	UMAG_04019	UMAG_04019
				UMAG_03745	UMAG_03745	UMAG_11056	UMAG_11056
				UMAG_03747	UMAG_03747	UMAG_11057	UMAG_11057
				UMAG_03748	UMAG_03748	UMAG_04029	UMAG_04029
				UMAG_03749	UMAG_03749	UMAG_11060	UMAG_11060
				UMAG_03751	UMAG_03751	UMAG_04038	UMAG_04038
				UMAG_03752	UMAG_03752	UMAG_04040	UMAG_04040
				UMAG_03760	UMAG_03760	UMAG_11063	UMAG_11063
				UMAG_03779	UMAG_03779	UMAG_04063	UMAG_04063
				UMAG_10668	UMAG_10668	UMAG_04064	UMAG_04064
				UMAG_03796	UMAG_03796	UMAG_15094	UMAG_15094
				UMAG_03807	UMAG_03807	UMAG_04071	UMAG_04071
				UMAG_03812	UMAG_03812	UMAG_04076	UMAG_04076
				UMAG_03822	UMAG_03822	UMAG_04079	UMAG_04079
				UMAG_03824	UMAG_03824	UMAG_11110	UMAG_11110
				UMAG_03832	UMAG_03832	UMAG_04101	UMAG_04101
				UMAG_03841	UMAG_03841	UMAG_04111	UMAG_04111
				UMAG_03842	UMAG_03842	UMAG_10882	UMAG_10882
				UMAG_11104	UMAG_11104	UMAG_04138	UMAG_04138
				UMAG_03850	UMAG_03850	UMAG_04145	UMAG_04145
				UMAG_03851	UMAG_03851	UMAG_10888	UMAG_10888
				UMAG_03862	UMAG_03862	UMAG_04162	UMAG_04162
				UMAG_03864	UMAG_03864	UMAG_04173	UMAG_04173
				UMAG_03867	UMAG_03867	UMAG_04175	UMAG_04175
				UMAG_03871	UMAG_03871	UMAG_10893	UMAG_10893
				UMAG_03873	UMAG_03873	UMAG_04182	UMAG_04182
				UMAG_03874	UMAG_03874	UMAG_04189	UMAG_04189
				UMAG_03880	UMAG_03880	UMAG_04196	UMAG_04196
				UMAG_03884	UMAG_03884	UMAG_04203	UMAG_04203
				UMAG_12244	UMAG_12244	UMAG_04220	UMAG_04220
				UMAG_11967	UMAG_11967	UMAG_12255	UMAG_12255
				UMAG_03905	UMAG_03905	UMAG_10414	UMAG_10414
				UMAG_03908	UMAG_03908	UMAG_04254	UMAG_04254
				UMAG_03911	UMAG_03911	UMAG_10418	UMAG_10418
				UMAG_03916	UMAG_03916	UMAG_04262	UMAG_04262
				UMAG_03923	UMAG_03923	UMAG_10424	UMAG_10424
				UMAG_03932	UMAG_03932	UMAG_10426	UMAG_10426
				UMAG_03935	UMAG_03935	UMAG_04285	UMAG_04285
				UMAG_03936	UMAG_03936	UMAG_04286	UMAG_04286
				UMAG_03942	UMAG_03942	UMAG_04501	UMAG_04501
				UMAG_03944	UMAG_03944	UMAG_12269	UMAG_12269
				UMAG_03952	UMAG_03952	UMAG_04506	UMAG_04506
				UMAG_11736	UMAG_11736	UMAG_11987	UMAG_11987
				UMAG_03965	UMAG_03965	UMAG_04522	UMAG_04522
				UMAG_03974	UMAG_03974	UMAG_04530	UMAG_04530
				UMAG_03976	UMAG_03976	UMAG_04543	UMAG_04543
				UMAG_03980	UMAG_03980	UMAG_04546	UMAG_04546
				UMAG_03982	UMAG_03982	UMAG_04557	UMAG_04557
				UMAG_03990	UMAG_03990	UMAG_10906	UMAG_10906
				UMAG_04000	UMAG_04000	UMAG_04570	UMAG_04570
				UMAG_11747	UMAG_11747	UMAG_04581	UMAG_04581
				UMAG_04006	UMAG_04006	UMAG_10983	UMAG_10983
				UMAG_04007	UMAG_04007	UMAG_04622	UMAG_04622
				UMAG_11050	UMAG_11050	UMAG_11534	UMAG_11534
				UMAG_04014	UMAG_04014	UMAG_11540	UMAG_11540
				UMAG_11052	UMAG_11052	UMAG_12275	UMAG_12275
				UMAG_11055	UMAG_11055	UMAG_11545	UMAG_11545
				UMAG_04027	UMAG_04027	UMAG_11546	UMAG_11546
				UMAG_11058	UMAG_11058	UMAG_04656	UMAG_04656
				UMAG_11059	UMAG_11059	UMAG_04665	UMAG_04665
				UMAG_04044	UMAG_04044	UMAG_04671	UMAG_04671
				UMAG_04056	UMAG_04056	UMAG_04680	UMAG_04680
				UMAG_04062	UMAG_04062	UMAG_04686	UMAG_04686
				UMAG_04067	UMAG_04067	UMAG_04688	UMAG_04688
				UMAG_11635	UMAG_11635	UMAG_11765	UMAG_11765
				UMAG_04074	UMAG_04074	UMAG_04313	UMAG_04313
				UMAG_11526	UMAG_11526	UMAG_04315	UMAG_04315
				UMAG_04098	UMAG_04098	UMAG_04324	UMAG_04324
				UMAG_04100	UMAG_04100	UMAG_11752	UMAG_11752
				UMAG_11113	UMAG_11113	UMAG_04335	UMAG_04335
				UMAG_04136	UMAG_04136	UMAG_12260	UMAG_12260
				UMAG_12254	UMAG_12254	UMAG_11142	UMAG_11142
				UMAG_10886	UMAG_10886	UMAG_04344	UMAG_04344
				UMAG_04161	UMAG_04161	UMAG_04346	UMAG_04346
				UMAG_04172	UMAG_04172	UMAG_04354	UMAG_04354
				UMAG_04177	UMAG_04177	UMAG_04358	UMAG_04358
				UMAG_04181	UMAG_04181	UMAG_11148	UMAG_11148
				UMAG_15011	UMAG_15011	UMAG_04365	UMAG_04365
				UMAG_04188	UMAG_04188	UMAG_04370	UMAG_04370
				UMAG_04190	UMAG_04190	UMAG_11152	UMAG_11152
				UMAG_04208	UMAG_04208	UMAG_10519	UMAG_10519
				UMAG_04234	UMAG_04234	UMAG_04415	UMAG_04415
				UMAG_04242	UMAG_04242	UMAG_04420	UMAG_04420
				UMAG_10413	UMAG_10413	UMAG_04441	UMAG_04441
				UMAG_12256	UMAG_12256	UMAG_04464	UMAG_04464
				UMAG_10417	UMAG_10417	UMAG_04468	UMAG_04468
				UMAG_04253	UMAG_04253	UMAG_04474	UMAG_04474
				UMAG_12258	UMAG_12258	UMAG_04478	UMAG_04478
				UMAG_04258	UMAG_04258	UMAG_04481	UMAG_04481
				UMAG_10419	UMAG_10419	UMAG_04484	UMAG_04484
				UMAG_10421	UMAG_10421	UMAG_04486	UMAG_04486
				UMAG_10423	UMAG_10423	UMAG_04892	UMAG_04892
				UMAG_04278	UMAG_04278	UMAG_04907	UMAG_04907
				UMAG_04283	UMAG_04283	UMAG_11159	UMAG_11159
				UMAG_04284	UMAG_04284	UMAG_04912	UMAG_04912
				UMAG_04294	UMAG_04294	UMAG_04915	UMAG_04915
				UMAG_04490	UMAG_04490	UMAG_04916	UMAG_04916
				UMAG_04505	UMAG_04505	UMAG_04920	UMAG_04920
				UMAG_04512	UMAG_04512	UMAG_04922	UMAG_04922
				UMAG_04517	UMAG_04517	UMAG_04929	UMAG_04929
				UMAG_11991	UMAG_11991	UMAG_04930	UMAG_04930
				UMAG_04526	UMAG_04526	UMAG_04947	UMAG_04947
				UMAG_04542	UMAG_04542	UMAG_04967	UMAG_04967
				UMAG_11759	UMAG_11759	UMAG_04974	UMAG_04974
				UMAG_10905	UMAG_10905	UMAG_04985	UMAG_04985
				UMAG_10907	UMAG_10907	UMAG_12293	UMAG_12293
				UMAG_04577	UMAG_04577	UMAG_12294	UMAG_12294
				UMAG_04580	UMAG_04580	UMAG_05015	UMAG_05015
				UMAG_15015	UMAG_15015	UMAG_05017	UMAG_05017
				UMAG_04621	UMAG_04621	UMAG_12295	UMAG_12295
				UMAG_11538	UMAG_11538	UMAG_05023	UMAG_05023
				UMAG_15065	UMAG_15065	UMAG_05030	UMAG_05030
				UMAG_04644	UMAG_04644	UMAG_05035	UMAG_05035
				UMAG_04646	UMAG_04646	UMAG_05037	UMAG_05037
				UMAG_11551	UMAG_11551	UMAG_05045	UMAG_05045
				UMAG_12279	UMAG_12279	UMAG_10714	UMAG_10714
				UMAG_04679	UMAG_04679	UMAG_05055	UMAG_05055
				UMAG_04683	UMAG_04683	UMAG_05059	UMAG_05059
				UMAG_11763	UMAG_11763	UMAG_05063	UMAG_05063
				UMAG_04312	UMAG_04312	UMAG_05065	UMAG_05065
				UMAG_04319	UMAG_04319	UMAG_05633	UMAG_05633
				UMAG_04323	UMAG_04323	UMAG_05635	UMAG_05635
				UMAG_11751	UMAG_11751	UMAG_05654	UMAG_05654
				UMAG_10843	UMAG_10843	UMAG_05663	UMAG_05663
				UMAG_10848	UMAG_10848	UMAG_05665	UMAG_05665
				UMAG_11141	UMAG_11141	UMAG_10729	UMAG_10729
				UMAG_04345	UMAG_04345	UMAG_10735	UMAG_10735
				UMAG_04347	UMAG_04347	UMAG_05675	UMAG_05675
				UMAG_04352	UMAG_04352	UMAG_05705	UMAG_05705
				UMAG_04353	UMAG_04353	UMAG_05706	UMAG_05706
				UMAG_04357	UMAG_04357	UMAG_10934	UMAG_10934
				UMAG_12262	UMAG_12262	UMAG_10939	UMAG_10939
				UMAG_11146	UMAG_11146	UMAG_05722	UMAG_05722
				UMAG_04362	UMAG_04362	UMAG_05731	UMAG_05731
				UMAG_04364	UMAG_04364	UMAG_05733	UMAG_05733
				UMAG_11150	UMAG_11150	UMAG_05736	UMAG_05736
				UMAG_04376	UMAG_04376	UMAG_05766	UMAG_05766
				UMAG_04397	UMAG_04397	UMAG_05773	UMAG_05773
				UMAG_04410	UMAG_04410	UMAG_04696	UMAG_04696
				UMAG_04411	UMAG_04411	UMAG_04707	UMAG_04707
				UMAG_04414	UMAG_04414	UMAG_04715	UMAG_04715
				UMAG_10520	UMAG_10520	UMAG_10678	UMAG_10678
				UMAG_04419	UMAG_04419	UMAG_04733	UMAG_04733
				UMAG_10524	UMAG_10524	UMAG_10680	UMAG_10680
				UMAG_10525	UMAG_10525	UMAG_04738	UMAG_04738
				UMAG_10528	UMAG_10528	UMAG_04744	UMAG_04744
				UMAG_10529	UMAG_10529	UMAG_04748	UMAG_04748
				UMAG_10530	UMAG_10530	UMAG_04749	UMAG_04749
				UMAG_04463	UMAG_04463	UMAG_11997	UMAG_11997
				UMAG_10540	UMAG_10540	UMAG_04764	UMAG_04764
				UMAG_04470	UMAG_04470	UMAG_04773	UMAG_04773
				UMAG_04477	UMAG_04477	UMAG_12004	UMAG_12004
				UMAG_04479	UMAG_04479	UMAG_04776	UMAG_04776
				UMAG_04480	UMAG_04480	UMAG_04778	UMAG_04778
				UMAG_04485	UMAG_04485	UMAG_04779	UMAG_04779
				UMAG_04891	UMAG_04891	UMAG_10688	UMAG_10688
				UMAG_04893	UMAG_04893	UMAG_04806	UMAG_04806
				UMAG_11156	UMAG_11156	UMAG_04808	UMAG_04808
				UMAG_04895	UMAG_04895	UMAG_04812	UMAG_04812
				UMAG_04906	UMAG_04906	UMAG_04815	UMAG_04815
				UMAG_04909	UMAG_04909	UMAG_04816	UMAG_04816
				UMAG_11161	UMAG_11161	UMAG_04847	UMAG_04847
				UMAG_04928	UMAG_04928	UMAG_04849	UMAG_04849
				UMAG_11771	UMAG_11771	UMAG_10850	UMAG_10850
				UMAG_04961	UMAG_04961	UMAG_10853	UMAG_10853
				UMAG_04968	UMAG_04968	UMAG_04873	UMAG_04873
				UMAG_04982	UMAG_04982	UMAG_04875	UMAG_04875
				UMAG_04984	UMAG_04984	UMAG_10859	UMAG_10859
				UMAG_04988	UMAG_04988	UMAG_04886	UMAG_04886
				UMAG_04999	UMAG_04999	UMAG_05446	UMAG_05446
				UMAG_05014	UMAG_05014	UMAG_05449	UMAG_05449
				UMAG_10707	UMAG_10707	UMAG_05473	UMAG_05473
				UMAG_05029	UMAG_05029	UMAG_05485	UMAG_05485
				UMAG_05033	UMAG_05033	UMAG_12305	UMAG_12305
				UMAG_05034	UMAG_05034	UMAG_05518	UMAG_05518
				UMAG_05036	UMAG_05036	UMAG_05528	UMAG_05528
				UMAG_05038	UMAG_05038	UMAG_10354	UMAG_10354
				UMAG_05044	UMAG_05044	UMAG_05538	UMAG_05538
				UMAG_12297	UMAG_12297	UMAG_05543	UMAG_05543
				UMAG_05054	UMAG_05054	UMAG_05545	UMAG_05545
				UMAG_05632	UMAG_05632	UMAG_05550	UMAG_05550
				UMAG_05642	UMAG_05642	UMAG_05559	UMAG_05559
				UMAG_05653	UMAG_05653	UMAG_10895	UMAG_10895
				UMAG_05656	UMAG_05656	UMAG_05574	UMAG_05574
				UMAG_10726	UMAG_10726	UMAG_05584	UMAG_05584
				UMAG_05662	UMAG_05662	UMAG_12308	UMAG_12308
				UMAG_10728	UMAG_10728	UMAG_05591	UMAG_05591
				UMAG_10730	UMAG_10730	UMAG_11179	UMAG_11179
				UMAG_10733	UMAG_10733	UMAG_05601	UMAG_05601
				UMAG_05690	UMAG_05690	UMAG_05603	UMAG_05603
				UMAG_15084	UMAG_15084	UMAG_05604	UMAG_05604
				UMAG_05704	UMAG_05704	UMAG_11182	UMAG_11182
				UMAG_15022	UMAG_15022	UMAG_12309	UMAG_12309
				UMAG_10938	UMAG_10938	UMAG_05260	UMAG_05260
				UMAG_05721	UMAG_05721	UMAG_05270	UMAG_05270
				UMAG_05729	UMAG_05729	UMAG_12302	UMAG_12302
				UMAG_05732	UMAG_05732	UMAG_10553	UMAG_10553
				UMAG_05734	UMAG_05734	UMAG_05301	UMAG_05301
				UMAG_12023	UMAG_12023	UMAG_10555	UMAG_10555
				UMAG_12024	UMAG_12024	UMAG_05308	UMAG_05308
				UMAG_05764	UMAG_05764	UMAG_05308	UMAG_05310
				UMAG_05771	UMAG_05771	UMAG_05310	UMAG_10557
				UMAG_05772	UMAG_05772	UMAG_10557	UMAG_05319
				UMAG_05791	UMAG_05791	UMAG_05319	UMAG_05325
				UMAG_12315	UMAG_12315	UMAG_05325	UMAG_15101
				UMAG_04695	UMAG_04695	UMAG_15101	UMAG_05333
				UMAG_04701	UMAG_04701	UMAG_05333	UMAG_05338
				UMAG_04705	UMAG_04705	UMAG_05338	UMAG_05344
				UMAG_10583	UMAG_10583	UMAG_05344	UMAG_05346
				UMAG_04714	UMAG_04714	UMAG_05346	UMAG_05347
				UMAG_04724	UMAG_04724	UMAG_05347	UMAG_05350
				UMAG_04732	UMAG_04732	UMAG_05350	UMAG_05351
				UMAG_04734	UMAG_04734	UMAG_05351	UMAG_05356
				UMAG_04737	UMAG_04737	UMAG_05356	UMAG_05371
				UMAG_04743	UMAG_04743	UMAG_05371	UMAG_10211
				UMAG_10682	UMAG_10682	UMAG_10211	UMAG_05382
				UMAG_15017	UMAG_15017	UMAG_05382	UMAG_05387
				UMAG_04775	UMAG_04775	UMAG_05387	UMAG_05394
				UMAG_04787	UMAG_04787	UMAG_05394	UMAG_05398
				UMAG_04807	UMAG_04807	UMAG_05398	UMAG_10220
				UMAG_04811	UMAG_04811	UMAG_10220	UMAG_10221
				UMAG_10693	UMAG_10693	UMAG_10221	UMAG_05422
				UMAG_04827	UMAG_04827	UMAG_05422	UMAG_05803
				UMAG_04846	UMAG_04846	UMAG_05803	UMAG_05806
				UMAG_04848	UMAG_04848	UMAG_05806	UMAG_05820
				UMAG_04852	UMAG_04852	UMAG_05820	UMAG_05829
				UMAG_10852	UMAG_10852	UMAG_05829	UMAG_05840
				UMAG_04877	UMAG_04877	UMAG_05840	UMAG_05841
				UMAG_04881	UMAG_04881	UMAG_05841	UMAG_05842
				UMAG_04885	UMAG_04885	UMAG_05842	UMAG_05844
				UMAG_05439	UMAG_05439	UMAG_05844	UMAG_05845
				UMAG_05443	UMAG_05443	UMAG_05845	UMAG_05852
				UMAG_05445	UMAG_05445	UMAG_05852	UMAG_05853
				UMAG_05447	UMAG_05447	UMAG_05853	UMAG_11026
				UMAG_05450	UMAG_05450	UMAG_11026	UMAG_11031
				UMAG_10753	UMAG_10753	UMAG_11031	UMAG_11041
				UMAG_05490	UMAG_05490	UMAG_11041	UMAG_11800
				UMAG_05495	UMAG_05495	UMAG_11800	UMAG_05929
				UMAG_05498	UMAG_05498	UMAG_05929	UMAG_05932
				UMAG_05499	UMAG_05499	UMAG_05932	UMAG_05937
				UMAG_05501	UMAG_05501	UMAG_05937	UMAG_05938
				UMAG_05507	UMAG_05507	UMAG_05938	UMAG_05940
				UMAG_05515	UMAG_05515	UMAG_05940	UMAG_15025
				UMAG_05527	UMAG_05527	UMAG_15025	UMAG_10861
				UMAG_05537	UMAG_05537	UMAG_10861	UMAG_05949
				UMAG_05542	UMAG_05542	UMAG_05949	UMAG_05952
				UMAG_05544	UMAG_05544	UMAG_05952	UMAG_05953
				UMAG_05549	UMAG_05549	UMAG_05953	UMAG_05960
				UMAG_05558	UMAG_05558	UMAG_05960	UMAG_10865
				UMAG_12307	UMAG_12307	UMAG_10865	UMAG_05965
				UMAG_05572	UMAG_05572	UMAG_05965	UMAG_05967
				UMAG_05573	UMAG_05573	UMAG_05967	UMAG_05972
				UMAG_05586	UMAG_05586	UMAG_05972	UMAG_05974
				UMAG_05592	UMAG_05592	UMAG_05974	UMAG_05976
				UMAG_05593	UMAG_05593	UMAG_05976	UMAG_11588
				UMAG_05595	UMAG_05595	UMAG_11588	UMAG_05985
				UMAG_11181	UMAG_11181	UMAG_05985	UMAG_11589
				UMAG_05602	UMAG_05602	UMAG_11589	UMAG_05997
				UMAG_05610	UMAG_05610	UMAG_05997	UMAG_06001
				UMAG_10544	UMAG_10544	UMAG_06001	UMAG_06003
				UMAG_05261	UMAG_05261	UMAG_06003	UMAG_11595
				UMAG_05269	UMAG_05269	UMAG_11595	UMAG_06012
				UMAG_05271	UMAG_05271	UMAG_06012	UMAG_11806
				UMAG_05272	UMAG_05272	UMAG_11806	UMAG_11809
				UMAG_05274	UMAG_05274	UMAG_11809	UMAG_12033
				UMAG_10556	UMAG_10556	UMAG_12033	UMAG_06035
				UMAG_10559	UMAG_10556	UMAG_06035	UMAG_06040
				UMAG_05329	UMAG_10559	UMAG_06040	UMAG_06042
				UMAG_05332	UMAG_05329	UMAG_06042	UMAG_06046
				UMAG_05341	UMAG_05332	UMAG_06046	UMAG_06050
				UMAG_05345	UMAG_05341	UMAG_06050	UMAG_06053
				UMAG_10203	UMAG_05345	UMAG_06053	UMAG_06062
				UMAG_05362	UMAG_10203	UMAG_06062	UMAG_06068
				UMAG_05368	UMAG_05362	UMAG_06068	UMAG_06078
				UMAG_05370	UMAG_05368	UMAG_06078	UMAG_06082
				UMAG_05373	UMAG_05370	UMAG_06082	UMAG_06089
				UMAG_05381	UMAG_05373	UMAG_06089	UMAG_06102
				UMAG_12092	UMAG_05381	UMAG_06102	UMAG_06107
				UMAG_05384	UMAG_12092	UMAG_06107	UMAG_06111
				UMAG_05385	UMAG_05384	UMAG_06111	UMAG_06119
				UMAG_05386	UMAG_05385	UMAG_06119	UMAG_06134
				UMAG_10214	UMAG_05386	UMAG_06134	UMAG_06138
				UMAG_05389	UMAG_10214	UMAG_06138	UMAG_06148
				UMAG_05393	UMAG_05389	UMAG_06148	UMAG_06151
				UMAG_05397	UMAG_05393	UMAG_06151	UMAG_06153
				UMAG_05401	UMAG_05397	UMAG_06153	UMAG_11299
				UMAG_12093	UMAG_05401	UMAG_11299	UMAG_06162
				UMAG_05417	UMAG_12093	UMAG_06162	UMAG_11218
				UMAG_05421	UMAG_05417	UMAG_11218	UMAG_06190
				UMAG_05423	UMAG_05421	UMAG_06190	UMAG_06193
				UMAG_05802	UMAG_05423	UMAG_06193	UMAG_06194
				UMAG_05804	UMAG_05802	UMAG_06194	UMAG_11225
				UMAG_05805	UMAG_05804	UMAG_11225	UMAG_06200
				UMAG_05812	UMAG_05805	UMAG_06200	UMAG_11232
				UMAG_05819	UMAG_05812	UMAG_11232	UMAG_12328
				UMAG_05825	UMAG_05819	UMAG_12328	UMAG_12329
				UMAG_11293	UMAG_05825	UMAG_12329	UMAG_10972
				UMAG_05828	UMAG_11293	UMAG_10972	UMAG_06251
				UMAG_05839	UMAG_05828	UMAG_06251	UMAG_06255
				UMAG_12317	UMAG_05839	UMAG_06255	UMAG_06257
				UMAG_05870	UMAG_12317	UMAG_06257	UMAG_06259
				UMAG_05880	UMAG_05870	UMAG_06259	UMAG_06261
				UMAG_11032	UMAG_05880	UMAG_06261	UMAG_10980
				UMAG_05889	UMAG_11032	UMAG_10980	UMAG_06365
				UMAG_11038	UMAG_05889	UMAG_06365	UMAG_06367
				UMAG_11042	UMAG_11038	UMAG_06367	UMAG_10996
				UMAG_05917	UMAG_11042	UMAG_10996	UMAG_10997
				UMAG_05926	UMAG_05917	UMAG_10997	UMAG_06406
				UMAG_05928	UMAG_05926	UMAG_06406	UMAG_06413
				UMAG_05933	UMAG_05928	UMAG_06413	UMAG_06414
				UMAG_05936	UMAG_05933	UMAG_06414	UMAG_06420
				UMAG_05939	UMAG_05936	UMAG_06420	UMAG_06425
				UMAG_05942	UMAG_05939	UMAG_06425	UMAG_06433
				UMAG_05944	UMAG_05942	UMAG_06433	UMAG_15103
				UMAG_05948	UMAG_05944	UMAG_15103	UMAG_06455
				UMAG_05951	UMAG_05948	UMAG_06455	UMAG_06504
				UMAG_05964	UMAG_05951	UMAG_06504
				UMAG_05966	UMAG_05964	UMAG_00005
				UMAG_12319	UMAG_05966	UMAG_00006
				UMAG_05977	UMAG_12319	UMAG_00030
				UMAG_05979	UMAG_05977	UMAG_00037
				UMAG_05984	UMAG_05979	UMAG_10011
				UMAG_05995	UMAG_05984	UMAG_10012
				UMAG_11591	UMAG_05995	UMAG_10013
				UMAG_06000	UMAG_11591	UMAG_00053
				UMAG_06002	UMAG_06000	UMAG_00054
				UMAG_12321	UMAG_06002	UMAG_00056
				UMAG_06010	UMAG_12321	UMAG_00056
				UMAG_11805	UMAG_06010	UMAG_00058
				UMAG_06034	UMAG_11805	UMAG_00059
				UMAG_06038	UMAG_06034	UMAG_00061
				UMAG_06045	UMAG_06038	UMAG_00064
				UMAG_06049	UMAG_06045	UMAG_00079
				UMAG_11598	UMAG_06049	UMAG_00097
				UMAG_06063	UMAG_11598	UMAG_00109
				UMAG_06064	UMAG_06063	UMAG_00117
				UMAG_06067	UMAG_06064	UMAG_00117
				UMAG_06071	UMAG_06067	UMAG_00122
				UMAG_11601	UMAG_06071	UMAG_00124
				UMAG_06083	UMAG_11601	UMAG_10029
				UMAG_06088	UMAG_06083	UMAG_00133
				UMAG_11204	UMAG_06088	UMAG_00146
				UMAG_06103	UMAG_11204	UMAG_10040
				UMAG_06105	UMAG_06103	UMAG_10040
				UMAG_11207	UMAG_06105	UMAG_12090
				UMAG_06118	UMAG_11207	UMAG_00182
				UMAG_06120	UMAG_06118	UMAG_00182
				UMAG_06128	UMAG_06120	UMAG_00194
				UMAG_06133	UMAG_06128	UMAG_00194
				UMAG_11214	UMAG_06133	UMAG_10051
				UMAG_06146	UMAG_11214	UMAG_00213
				UMAG_11297	UMAG_06146	UMAG_11423
				UMAG_06152	UMAG_11297	UMAG_11423
				UMAG_06157	UMAG_06152	UMAG_00222
				UMAG_06158	UMAG_06157	UMAG_00229
				UMAG_11298	UMAG_06158	UMAG_00230
				UMAG_06165	UMAG_11298	UMAG_00242
				UMAG_06167	UMAG_06165	UMAG_00251
				UMAG_11217	UMAG_06167	UMAG_00262
				UMAG_06189	UMAG_11217	UMAG_00270
				UMAG_11221	UMAG_06189	UMAG_00286
				UMAG_11224	UMAG_11221	UMAG_00296
				UMAG_11226	UMAG_11224	UMAG_00296
				UMAG_06201	UMAG_11226	UMAG_00300
				UMAG_06222	UMAG_06201	UMAG_10095
				UMAG_06223	UMAG_06222	UMAG_00317
				UMAG_11235	UMAG_06223	UMAG_00317
				UMAG_15028	UMAG_11235	UMAG_00318
				UMAG_06231	UMAG_15028	UMAG_00338
				UMAG_06239	UMAG_06231	UMAG_00344
				UMAG_06241	UMAG_06239	UMAG_00344
				UMAG_06253	UMAG_06241	UMAG_00344
				UMAG_06256	UMAG_06253	UMAG_11347
				UMAG_06260	UMAG_06256	UMAG_00357
				UMAG_12337	UMAG_06260	UMAG_00376
				UMAG_06366	UMAG_12337	UMAG_00384
				UMAG_06368	UMAG_06366	UMAG_00385
				UMAG_06371	UMAG_06368	UMAG_00387
				UMAG_06372	UMAG_06371	UMAG_00414
				UMAG_06377	UMAG_06372	UMAG_00414
				UMAG_06381	UMAG_06377	UMAG_00445
				UMAG_06383	UMAG_06381	UMAG_00450
				UMAG_06384	UMAG_06383	UMAG_00467
				UMAG_11007	UMAG_06384	UMAG_00468
				UMAG_06405	UMAG_11007	UMAG_00468
				UMAG_06412	UMAG_06405	UMAG_00468
				UMAG_11239	UMAG_06412	UMAG_12155
				UMAG_11241	UMAG_11239	UMAG_00473
				UMAG_06431	UMAG_11241	UMAG_10122
				UMAG_06434	UMAG_06431	UMAG_00490
				UMAG_06503	UMAG_06434	UMAG_00490
				UMAG_12107	UMAG_06503	UMAG_00490
				UMAG_10006	UMAG_12107	UMAG_15088
				UMAG_10009	UMAG_10006	UMAG_00503
				UMAG_00052	UMAG_10009	UMAG_00522
				UMAG_00057	UMAG_00052	UMAG_00528
				UMAG_00060	UMAG_00055	UMAG_00550
				UMAG_00082	UMAG_00055	UMAG_10463
				UMAG_00096	UMAG_00057	UMAG_00559
				UMAG_10028	UMAG_00060	UMAG_00584
				UMAG_00125	UMAG_00060	UMAG_00588
				UMAG_00132	UMAG_00082	UMAG_00588
				UMAG_00149	UMAG_00096	UMAG_00593
				UMAG_00157	UMAG_00108	UMAG_00595
				UMAG_00171	UMAG_00116	UMAG_15009
				UMAG_00176	UMAG_10028	UMAG_15009
				UMAG_00193	UMAG_00125	UMAG_15009
				UMAG_10052	UMAG_00127	UMAG_00628
				UMAG_00208	UMAG_00132	UMAG_00630
				UMAG_11420	UMAG_00149	UMAG_00637
				UMAG_00229	UMAG_00154	UMAG_11451
				UMAG_11428	UMAG_00154	UMAG_11451
				UMAG_00255	UMAG_00157	UMAG_11451
				UMAG_10961	UMAG_00157	UMAG_11451
				UMAG_10962	UMAG_00171	UMAG_00664
				UMAG_00282	UMAG_00176	UMAG_00672
				UMAG_10088	UMAG_00181	UMAG_00688
				UMAG_00295	UMAG_00181	UMAG_00692
				UMAG_12150	UMAG_00193	UMAG_00701
				UMAG_00337	UMAG_00193	UMAG_00714
				UMAG_11355	UMAG_10052	UMAG_11172
				UMAG_00388	UMAG_00208	UMAG_00736
				UMAG_11821	UMAG_11420	UMAG_00737
				UMAG_10114	UMAG_00219	UMAG_00737
				UMAG_10115	UMAG_00227	UMAG_00751
				UMAG_00460	UMAG_00229	UMAG_00751
				UMAG_10119	UMAG_00229	UMAG_00760
				UMAG_00549	UMAG_11428	UMAG_00763
				UMAG_00558	UMAG_00255	UMAG_00767
				UMAG_00583	UMAG_10961	UMAG_00784
				UMAG_00598	UMAG_10962	UMAG_00796
				UMAG_00605	UMAG_10962	UMAG_00800
				UMAG_00627	UMAG_10966	UMAG_00813
				UMAG_15009	UMAG_00282	UMAG_00821
				UMAG_00639	UMAG_10088	UMAG_00825
				UMAG_00657	UMAG_10088	UMAG_11637
				UMAG_00670	UMAG_00295	UMAG_00867
				UMAG_00687	UMAG_00295	UMAG_00872
				UMAG_00694	UMAG_00295	UMAG_00872
				UMAG_00706	UMAG_00299	UMAG_00874
				UMAG_11166	UMAG_00316	UMAG_00875
				UMAG_11174	UMAG_12150	UMAG_10570
				UMAG_15019	UMAG_00337	UMAG_11839
				UMAG_00766	UMAG_00343	UMAG_11839
				UMAG_00767	UMAG_00343	UMAG_11843
				UMAG_00784	UMAG_00356	UMAG_15053
				UMAG_00812	UMAG_11355	UMAG_00891
				UMAG_11242	UMAG_00384	UMAG_00891
				UMAG_00848	UMAG_00388	UMAG_00891
				UMAG_11843	UMAG_11821	UMAG_00894
				UMAG_00887	UMAG_10104	UMAG_00894
				UMAG_00920	UMAG_10104	UMAG_00894
				UMAG_00967	UMAG_10114	UMAG_00894
				UMAG_11847	UMAG_10115	UMAG_00921
				UMAG_01006	UMAG_00460	UMAG_10620
				UMAG_01008	UMAG_00467	UMAG_10625
				UMAG_01024	UMAG_00467	UMAG_12120
				UMAG_01085	UMAG_10119	UMAG_10588
				UMAG_11643	UMAG_12155	UMAG_00968
				UMAG_01145	UMAG_11825	UMAG_00975
				UMAG_11647	UMAG_11825	UMAG_00987
				UMAG_01177	UMAG_11825	UMAG_00987
				UMAG_01178	UMAG_00493	UMAG_10790
				UMAG_01179	UMAG_11438	UMAG_10790
				UMAG_01180	UMAG_00527	UMAG_10790
				UMAG_01181	UMAG_00549	UMAG_01007
				UMAG_10593	UMAG_00558	UMAG_01009
				UMAG_01243	UMAG_00583	UMAG_01009
				UMAG_11855	UMAG_00583	UMAG_01072
				UMAG_01267	UMAG_12146	UMAG_01080
				UMAG_01281	UMAG_12146	UMAG_01110
				UMAG_01282	UMAG_00598	UMAG_01125
				UMAG_01286	UMAG_00605	UMAG_01132
				UMAG_10229	UMAG_00627	UMAG_01146
				UMAG_01299	UMAG_00627	UMAG_01148
				UMAG_10241	UMAG_00627	UMAG_01149
				UMAG_01364	UMAG_00627	UMAG_01172
				UMAG_01377	UMAG_15009	UMAG_11302
				UMAG_01381	UMAG_00639	UMAG_01195
				UMAG_01388	UMAG_11450	UMAG_11305
				UMAG_01434	UMAG_11450	UMAG_01204
				UMAG_01438	UMAG_11450	UMAG_01206
				UMAG_01443	UMAG_00657	UMAG_01206
				UMAG_01454	UMAG_00670	UMAG_01206
				UMAG_11661	UMAG_00671	UMAG_01206
				UMAG_01475	UMAG_00687	UMAG_01206
				UMAG_11672	UMAG_00694	UMAG_01214
				UMAG_11677	UMAG_00706	UMAG_01214
				UMAG_01514	UMAG_11166	UMAG_01214
				UMAG_10803	UMAG_00712	UMAG_01217
				UMAG_10804	UMAG_00723	UMAG_01230
				UMAG_01518	UMAG_11174	UMAG_01230
				UMAG_01521	UMAG_15019	UMAG_01238
				UMAG_01523	UMAG_00736	UMAG_01238
				UMAG_01569	UMAG_11835	UMAG_01239
				UMAG_11682	UMAG_11197	UMAG_01252
				UMAG_11683	UMAG_00766	UMAG_15036
				UMAG_11137	UMAG_00767	UMAG_15036
				UMAG_11139	UMAG_00784	UMAG_15036
				UMAG_12161	UMAG_11837	UMAG_11865
				UMAG_01660	UMAG_00812	UMAG_01264
				UMAG_01698	UMAG_00812	UMAG_10225
				UMAG_01706	UMAG_11242	UMAG_01270
				UMAG_01710	UMAG_00848	UMAG_01287
				UMAG_11370	UMAG_11263	UMAG_01287
				UMAG_15074	UMAG_11263	UMAG_01287
				UMAG_10869	UMAG_10570	UMAG_01293
				UMAG_01787	UMAG_00884	UMAG_01298
				UMAG_01803	UMAG_11843	UMAG_01300
				UMAG_01826	UMAG_00887	UMAG_12133
				UMAG_01841	UMAG_00887	UMAG_01360
				UMAG_10269	UMAG_00890	UMAG_01360
				UMAG_01902	UMAG_00890	UMAG_01366
				UMAG_12174	UMAG_00893	UMAG_01378
				UMAG_01935	UMAG_00893	UMAG_01378
				UMAG_01946	UMAG_00893	UMAG_01378
				UMAG_01949	UMAG_00920	UMAG_01378
				UMAG_11375	UMAG_00967	UMAG_01387
				UMAG_01991	UMAG_11847	UMAG_01388
				UMAG_01995	UMAG_00986	UMAG_01389
				UMAG_02003	UMAG_00986	UMAG_01435
				UMAG_02010	UMAG_00992	UMAG_01437
				UMAG_02022	UMAG_00992	UMAG_01439
				UMAG_02028	UMAG_01006	UMAG_12138
				UMAG_05102	UMAG_01008	UMAG_11653
				UMAG_05103	UMAG_01008	UMAG_01455
				UMAG_05118	UMAG_01008	UMAG_01462
				UMAG_05124	UMAG_01024	UMAG_11816
				UMAG_05145	UMAG_01070	UMAG_01476
				UMAG_05149	UMAG_01079	UMAG_11817
				UMAG_05197	UMAG_01085	UMAG_11817
				UMAG_06281	UMAG_01131	UMAG_11817
				UMAG_10765	UMAG_11643	UMAG_11673
				UMAG_10769	UMAG_01145	UMAG_01507
				UMAG_06305	UMAG_01145	UMAG_01518
				UMAG_06314	UMAG_11647	UMAG_01519
				UMAG_10785	UMAG_01177	UMAG_01522
				UMAG_10585	UMAG_01178	UMAG_01524
				UMAG_02041	UMAG_01179	UMAG_01524
				UMAG_11908	UMAG_01180	UMAG_01529
				UMAG_15077	UMAG_01181	UMAG_01547
				UMAG_02096	UMAG_01205	UMAG_01547
				UMAG_02149	UMAG_01205	UMAG_01547
				UMAG_02157	UMAG_01205	UMAG_01556
				UMAG_02161	UMAG_01205	UMAG_11679
				UMAG_02168	UMAG_01213	UMAG_11679
				UMAG_02213	UMAG_01213	UMAG_01573
				UMAG_02236	UMAG_10593	UMAG_01573
				UMAG_02268	UMAG_01229	UMAG_11694
				UMAG_02271	UMAG_01229	UMAG_01640
				UMAG_02293	UMAG_01237	UMAG_01640
				UMAG_02294	UMAG_01243	UMAG_01643
				UMAG_02297	UMAG_11855	UMAG_01645
				UMAG_02300	UMAG_11855	UMAG_01656
				UMAG_02311	UMAG_11855	UMAG_01661
				UMAG_02313	UMAG_11855	UMAG_01661
				UMAG_12187	UMAG_01258	UMAG_01661
				UMAG_02371	UMAG_01262	UMAG_01661
				UMAG_10140	UMAG_01267	UMAG_11891
				UMAG_02412	UMAG_01281	UMAG_01668
				UMAG_02428	UMAG_01282	UMAG_01668
				UMAG_02461	UMAG_01286	UMAG_01673
				UMAG_02524	UMAG_01286	UMAG_01679
				UMAG_02526	UMAG_01286	UMAG_01694
				UMAG_11415	UMAG_01286	UMAG_01703
				UMAG_02535	UMAG_10229	UMAG_01703
				UMAG_11416	UMAG_01299	UMAG_11362
				UMAG_02537	UMAG_10241	UMAG_01724
				UMAG_02538	UMAG_01359	UMAG_01753
				UMAG_02556	UMAG_01364	UMAG_01757
				UMAG_02590	UMAG_01364	UMAG_01758
				UMAG_02603	UMAG_01377	UMAG_01761
				UMAG_02610	UMAG_01377	UMAG_01773
				UMAG_02663	UMAG_01377	UMAG_01777
				UMAG_10315	UMAG_01377	UMAG_10248
				UMAG_02688	UMAG_01377	UMAG_01826
				UMAG_15096	UMAG_01381	UMAG_01826
				UMAG_15097	UMAG_01387	UMAG_01842
				UMAG_15061	UMAG_01388	UMAG_01852
				UMAG_11921	UMAG_01434	UMAG_01852
				UMAG_02710	UMAG_01434	UMAG_01863
				UMAG_02712	UMAG_01438	UMAG_01889
				UMAG_02716	UMAG_01443	UMAG_01889
				UMAG_02723	UMAG_15093	UMAG_01898
				UMAG_11721	UMAG_01454	UMAG_01903
				UMAG_02741	UMAG_11661	UMAG_01913
				UMAG_11929	UMAG_01475	UMAG_01927
				UMAG_02759	UMAG_01476	UMAG_10452
				UMAG_02773	UMAG_01476	UMAG_01946
				UMAG_02774	UMAG_11672	UMAG_01958
				UMAG_10606	UMAG_11677	UMAG_01971
				UMAG_02827	UMAG_10799	UMAG_01985
				UMAG_02865	UMAG_01514	UMAG_01986
				UMAG_02899	UMAG_10803	UMAG_01987
				UMAG_10328	UMAG_10804	UMAG_01987
				UMAG_10340	UMAG_10804	UMAG_02004
				UMAG_02999	UMAG_01518	UMAG_02004
				UMAG_11937	UMAG_01518	UMAG_02011
				UMAG_11938	UMAG_01521	UMAG_02023
				UMAG_03013	UMAG_01523	UMAG_11392
				UMAG_03016	UMAG_01523	UMAG_11392
				UMAG_03079	UMAG_01528	UMAG_11392
				UMAG_10629	UMAG_10814	UMAG_02031
				UMAG_03113	UMAG_10814	UMAG_02031
				UMAG_10635	UMAG_10814	UMAG_05082
				UMAG_10637	UMAG_01569	UMAG_05104
				UMAG_03146	UMAG_01569	UMAG_05105
				UMAG_03149	UMAG_01569	UMAG_05115
				UMAG_03153	UMAG_11682	UMAG_05115
				UMAG_03162	UMAG_11683	UMAG_10176
				UMAG_03231	UMAG_11683	UMAG_10177
				UMAG_03263	UMAG_11683	UMAG_10177
				UMAG_03266	UMAG_01639	UMAG_10177
				UMAG_03292	UMAG_01639	UMAG_10178
				UMAG_03294	UMAG_11137	UMAG_05148
				UMAG_03296	UMAG_11137	UMAG_10184
				UMAG_03314	UMAG_11139	UMAG_10185
				UMAG_03323	UMAG_12161	UMAG_10189
				UMAG_03356	UMAG_12161	UMAG_10189
				UMAG_03381	UMAG_01660	UMAG_05167
				UMAG_03384	UMAG_01660	UMAG_12158
				UMAG_11072	UMAG_01660	UMAG_10193
				UMAG_11078	UMAG_01660	UMAG_10193
				UMAG_11080	UMAG_01667	UMAG_10193
				UMAG_03448	UMAG_01677	UMAG_10193
				UMAG_10444	UMAG_01698	UMAG_10198
				UMAG_03473	UMAG_01702	UMAG_05198
				UMAG_03476	UMAG_01706	UMAG_05213
				UMAG_03534	UMAG_01710	UMAG_06274
				UMAG_03543	UMAG_11370	UMAG_15029
				UMAG_03546	UMAG_15074	UMAG_06279
				UMAG_03580	UMAG_10869	UMAG_06279
				UMAG_03585	UMAG_01787	UMAG_06290
				UMAG_03604	UMAG_01803	UMAG_06312
				UMAG_03611	UMAG_12165	UMAG_06312
				UMAG_03644	UMAG_12165	UMAG_06312
				UMAG_03655	UMAG_01826	UMAG_06312
				UMAG_10474	UMAG_01841	UMAG_06312
				UMAG_10488	UMAG_01841	UMAG_06312
				UMAG_03707	UMAG_01851	UMAG_06312
				UMAG_03713	UMAG_01888	UMAG_06312
				UMAG_10500	UMAG_01897	UMAG_10777
				UMAG_03775	UMAG_10269	UMAG_10777
				UMAG_03784	UMAG_01902	UMAG_10777
				UMAG_10669	UMAG_12174	UMAG_10777
				UMAG_15083	UMAG_01929	UMAG_10777
				UMAG_03797	UMAG_01935	UMAG_10777
				UMAG_11733	UMAG_01945	UMAG_06341
				UMAG_03806	UMAG_01946	UMAG_06349
				UMAG_03865	UMAG_01949	UMAG_06351
				UMAG_03876	UMAG_11375
				UMAG_11288	UMAG_01970	UMAG_15031
				UMAG_03917	UMAG_01986	UMAG_02034
				UMAG_03928	UMAG_01991	UMAG_02037
				UMAG_03929	UMAG_01995	UMAG_02044
				UMAG_03970	UMAG_02003	UMAG_11910
				UMAG_11973	UMAG_02003	UMAG_12179
				UMAG_04004	UMAG_02003	UMAG_02067
				UMAG_11057	UMAG_02010	UMAG_11912
				UMAG_11060	UMAG_02022	UMAG_02095
				UMAG_04039	UMAG_02022	UMAG_02095
				UMAG_04063	UMAG_12178	UMAG_02097
				UMAG_11110	UMAG_12178	UMAG_10063
				UMAG_10882	UMAG_02028	UMAG_02162
				UMAG_04152	UMAG_02028	UMAG_02165
				UMAG_04174	UMAG_05102	UMAG_02169
				UMAG_11125	UMAG_05103	UMAG_10068
				UMAG_04202	UMAG_05104	UMAG_02191
				UMAG_04205	UMAG_05114	UMAG_02193
				UMAG_04219	UMAG_05118	UMAG_02194
				UMAG_04271	UMAG_10175	UMAG_02194
				UMAG_04285	UMAG_05122	UMAG_02197
				UMAG_10437	UMAG_05122	UMAG_02197
				UMAG_04489	UMAG_05124	UMAG_02197
				UMAG_04500	UMAG_05145	UMAG_02208
				UMAG_04503	UMAG_05149	UMAG_02208
				UMAG_04529	UMAG_10188	UMAG_02214
				UMAG_04535	UMAG_10188	UMAG_02225
				UMAG_10901	UMAG_05170	UMAG_02227
				UMAG_04630	UMAG_05180	UMAG_02227
				UMAG_11539	UMAG_05180	UMAG_02237
				UMAG_04655	UMAG_05180	UMAG_02242
				UMAG_04669	UMAG_05180	UMAG_02245
				UMAG_04680	UMAG_05197	UMAG_02260
				UMAG_04686	UMAG_06273	UMAG_12184
				UMAG_04689	UMAG_06276	UMAG_12184
				UMAG_11976	UMAG_06278	UMAG_02266
				UMAG_04315	UMAG_06281	UMAG_11398
				UMAG_10845	UMAG_10765	UMAG_11398
				UMAG_04343	UMAG_10769	UMAG_02274
				UMAG_04344	UMAG_06305	UMAG_11400
				UMAG_04473	UMAG_06308	UMAG_11400
				UMAG_11978	UMAG_06308	UMAG_11405
				UMAG_04892	UMAG_06308	UMAG_02294
				UMAG_04898	UMAG_06308	UMAG_02298
				UMAG_04911	UMAG_06308	UMAG_02301
				UMAG_04914	UMAG_06308	UMAG_02301
				UMAG_04915	UMAG_06308	UMAG_11918
				UMAG_04920	UMAG_06308	UMAG_11918
				UMAG_04929	UMAG_06314	UMAG_11918
				UMAG_04958	UMAG_10776	UMAG_11918
				UMAG_04966	UMAG_10776	UMAG_02308
				UMAG_11556	UMAG_10776	UMAG_02313
				UMAG_05002	UMAG_10776	UMAG_02313
				UMAG_12294	UMAG_10776	UMAG_02314
				UMAG_05019	UMAG_10776	UMAG_02333
				UMAG_05022	UMAG_10785	UMAG_02371
				UMAG_05023	UMAG_12042	UMAG_12188
				UMAG_05058	UMAG_10585	UMAG_12188
				UMAG_05062	UMAG_02041	UMAG_02377
				UMAG_05064	UMAG_11908	UMAG_10139
				UMAG_15021	UMAG_02050	UMAG_02385
				UMAG_05664	UMAG_11911	UMAG_02386
				UMAG_10729	UMAG_15077	UMAG_02390
				UMAG_05674	UMAG_02094	UMAG_02390
				UMAG_05703	UMAG_02096	UMAG_02390
				UMAG_05705	UMAG_02149	UMAG_02390
				UMAG_05706	UMAG_02157	UMAG_02390
				UMAG_04748	UMAG_02161	UMAG_02390
				UMAG_04761	UMAG_02161	UMAG_02413
				UMAG_04772	UMAG_02168	UMAG_10153
				UMAG_04773	UMAG_02168	UMAG_02460
				UMAG_04777	UMAG_11306	UMAG_02460
				UMAG_04778	UMAG_02190	UMAG_02460
				UMAG_04805	UMAG_02193	UMAG_02464
				UMAG_04806	UMAG_02196	UMAG_02489
				UMAG_04815	UMAG_02196	UMAG_02498
				UMAG_04816	UMAG_02207	UMAG_11410
				UMAG_10854	UMAG_02213	UMAG_11410
				UMAG_10856	UMAG_02213	UMAG_02519
				UMAG_04872	UMAG_02226	UMAG_02525
				UMAG_04873	UMAG_02236	UMAG_02525
				UMAG_04876	UMAG_02260	UMAG_02537
				UMAG_04886	UMAG_02268	UMAG_02549
				UMAG_05436	UMAG_02268	UMAG_02557
				UMAG_05453	UMAG_02271	UMAG_10277
				UMAG_05472	UMAG_02276	UMAG_02571
				UMAG_05485	UMAG_02293	UMAG_02571
				UMAG_05517	UMAG_02293	UMAG_02576
				UMAG_05518	UMAG_02294	UMAG_10279
				UMAG_05525	UMAG_02297	UMAG_02589
				UMAG_10353	UMAG_02297	UMAG_02589
				UMAG_05564	UMAG_02300	UMAG_02604
				UMAG_05568	UMAG_02300	UMAG_02630
				UMAG_05583	UMAG_02301	UMAG_02662
				UMAG_05590	UMAG_02301	UMAG_02664
				UMAG_05600	UMAG_02301	UMAG_15096
				UMAG_05603	UMAG_02311	UMAG_15096
				UMAG_05612	UMAG_02311	UMAG_15096
				UMAG_05259	UMAG_02311	UMAG_15096
				UMAG_05260	UMAG_02313	UMAG_15097
				UMAG_05295	UMAG_02313	UMAG_15097
				UMAG_12302	UMAG_12187	UMAG_15097
				UMAG_05300	UMAG_12187	UMAG_11921
				UMAG_05303	UMAG_02371	UMAG_02700
				UMAG_05309	UMAG_02371	UMAG_11928
				UMAG_05314	UMAG_10140	UMAG_11928
				UMAG_05318	UMAG_12189	UMAG_02710
				UMAG_10561	UMAG_12189	UMAG_02717
				UMAG_05337	UMAG_12189	UMAG_02717
				UMAG_10202	UMAG_12189	UMAG_02717
				UMAG_05346	UMAG_12189	UMAG_02717
				UMAG_05349	UMAG_02412	UMAG_15091
				UMAG_05350	UMAG_02428	UMAG_02753
				UMAG_05355	UMAG_02459	UMAG_02753
				UMAG_10208	UMAG_02459	UMAG_02754
				UMAG_05371	UMAG_02461	UMAG_02760
				UMAG_05394	UMAG_10166	UMAG_02774
				UMAG_05396	UMAG_02512	UMAG_02775
				UMAG_10220	UMAG_02512	UMAG_02779
				UMAG_05820	UMAG_11412	UMAG_02779
				UMAG_05840	UMAG_02524	UMAG_10602
				UMAG_05841	UMAG_02524	UMAG_02810
				UMAG_05844	UMAG_02526	UMAG_15032
				UMAG_05850	UMAG_11415	UMAG_02817
				UMAG_05852	UMAG_02535	UMAG_02825
				UMAG_05931	UMAG_11416	UMAG_02828
				UMAG_05937	UMAG_11416	UMAG_11477
				UMAG_12027	UMAG_02537	UMAG_02852
				UMAG_05952	UMAG_02538	UMAG_02854
				UMAG_05959	UMAG_02556	UMAG_11486
				UMAG_05961	UMAG_10277	UMAG_15000
				UMAG_12030	UMAG_02575	UMAG_15000
				UMAG_12032	UMAG_10279	UMAG_10329
				UMAG_05989	UMAG_02590	UMAG_02951
				UMAG_06022	UMAG_02603	UMAG_02951
				UMAG_11809	UMAG_02610	UMAG_02954
				UMAG_11596	UMAG_02663	UMAG_02976
				UMAG_06061	UMAG_02663	UMAG_02982
				UMAG_06077	UMAG_10315	UMAG_02982
				UMAG_06111	UMAG_02688	UMAG_12204
				UMAG_11300	UMAG_02688	UMAG_10344
				UMAG_06193	UMAG_02688	UMAG_02998
				UMAG_11231	UMAG_02688	UMAG_03000
				UMAG_10976	UMAG_02688	UMAG_03003
				UMAG_06258	UMAG_15096	UMAG_11941
				UMAG_10979	UMAG_15096	UMAG_15002
				UMAG_06389	UMAG_15096	UMAG_15002
				UMAG_06413	UMAG_15096	UMAG_03017
				UMAG_06419	UMAG_15097	UMAG_03025
				UMAG_06450	UMAG_15061	UMAG_03025
				UMAG_06454	UMAG_15061	UMAG_03032
					UMAG_11921	UMAG_03033
					UMAG_02701	UMAG_03038
					UMAG_02709	UMAG_03039
					UMAG_02710	UMAG_03047
					UMAG_02712	UMAG_03067
					UMAG_02716	UMAG_03070
					UMAG_02716	UMAG_03080
					UMAG_02716	UMAG_03090
					UMAG_02716	UMAG_11944
					UMAG_02716	UMAG_03103
					UMAG_02723	UMAG_03116
					UMAG_11721	UMAG_03117
					UMAG_02741	UMAG_10636
					UMAG_11929	UMAG_10636
					UMAG_11929	UMAG_03141
					UMAG_02752	UMAG_03150
					UMAG_02759	UMAG_10383
					UMAG_02773	UMAG_03180
					UMAG_02773	UMAG_03180
					UMAG_02774	UMAG_10396
					UMAG_02774	UMAG_10640
					UMAG_02778	UMAG_03229
					UMAG_02779	UMAG_03246
					UMAG_10606	UMAG_03254
					UMAG_02809	UMAG_03254
					UMAG_02824	UMAG_11954
					UMAG_02827	UMAG_11955
					UMAG_02865	UMAG_03264
					UMAG_02865	UMAG_03265
					UMAG_02899	UMAG_15004
					UMAG_02917	UMAG_03290
					UMAG_10328	UMAG_10831
					UMAG_10328	UMAG_03293
					UMAG_02950	UMAG_03297
					UMAG_02950	UMAG_10833
					UMAG_10340	UMAG_03347
					UMAG_02981	UMAG_03348
					UMAG_02999	UMAG_03348
					UMAG_11937	UMAG_03349
					UMAG_11938	UMAG_03358
					UMAG_03013	UMAG_11008
					UMAG_03013	UMAG_11014
					UMAG_03013	UMAG_11014
					UMAG_03016	UMAG_03379
					UMAG_03024	UMAG_11017
					UMAG_03066	UMAG_03400
					UMAG_03069	UMAG_03416
					UMAG_03079	UMAG_11075
					UMAG_03079	UMAG_11078
					UMAG_10629	UMAG_11081
					UMAG_03113	UMAG_03433
					UMAG_10635	UMAG_03437
					UMAG_10635	UMAG_03458
					UMAG_10635	UMAG_03458
					UMAG_10637	UMAG_03464
					UMAG_03146	UMAG_03471
					UMAG_03149	UMAG_03472
					UMAG_03153	UMAG_10447
					UMAG_03162	UMAG_11082
					UMAG_10393	UMAG_11082
					UMAG_10393	UMAG_11082
					UMAG_10394	UMAG_11085
					UMAG_03231	UMAG_03498
					UMAG_10650	UMAG_03507
					UMAG_03253	UMAG_03507
					UMAG_11954	UMAG_03508
					UMAG_03263	UMAG_11094
					UMAG_03263	UMAG_03523
					UMAG_03266	UMAG_11098
					UMAG_03292	UMAG_11098
					UMAG_03292	UMAG_03535
					UMAG_03294	UMAG_03536
					UMAG_03296	UMAG_03536
					UMAG_03314	UMAG_03564
					UMAG_03323	UMAG_03564
					UMAG_03347	UMAG_03564
					UMAG_03356	UMAG_03570
					UMAG_03358	UMAG_03575
					UMAG_03368	UMAG_03586
					UMAG_03381	UMAG_03601
					UMAG_03384	UMAG_03605
					UMAG_03384	UMAG_03629
					UMAG_11072	UMAG_03638
					UMAG_11077	UMAG_03656
					UMAG_11078	UMAG_03659
					UMAG_11080	UMAG_03677
					UMAG_11081	UMAG_03677
					UMAG_03448	UMAG_03692
					UMAG_10444	UMAG_03701
					UMAG_03456	UMAG_03701
					UMAG_03463	UMAG_03702
					UMAG_03473	UMAG_03702
					UMAG_03476	UMAG_03702
					UMAG_03487	UMAG_03708
					UMAG_03487	UMAG_10501
					UMAG_03497	UMAG_03737
					UMAG_03506	UMAG_03746
					UMAG_11097	UMAG_03748
					UMAG_11097	UMAG_03749
					UMAG_03534	UMAG_03750
					UMAG_03535	UMAG_03752
					UMAG_03535	UMAG_03753
					UMAG_03543	UMAG_10665
					UMAG_03546	UMAG_03796
					UMAG_03563	UMAG_03797
					UMAG_03563	UMAG_03797
					UMAG_03569	UMAG_03797
					UMAG_03580	UMAG_03798
					UMAG_03585	UMAG_03798
					UMAG_03604	UMAG_03802
					UMAG_03604	UMAG_03807
					UMAG_03611	UMAG_03823
					UMAG_03644	UMAG_03823
					UMAG_03655	UMAG_03842
					UMAG_03655	UMAG_03851
					UMAG_10474	UMAG_03851
					UMAG_03676	UMAG_03851
					UMAG_10488	UMAG_03852
					UMAG_03700	UMAG_03865
					UMAG_03701	UMAG_03865
					UMAG_03701	UMAG_03866
					UMAG_03701	UMAG_03874
					UMAG_03707	UMAG_03877
					UMAG_03713	UMAG_03881
					UMAG_10500	UMAG_03901
					UMAG_10504	UMAG_03901
					UMAG_03775	UMAG_03909
					UMAG_03784	UMAG_03909
					UMAG_10669	UMAG_15070
					UMAG_15083	UMAG_15070
					UMAG_03796	UMAG_03917
					UMAG_03796	UMAG_03924
					UMAG_03796	UMAG_03933
					UMAG_03797	UMAG_03936
					UMAG_03797	UMAG_03963
					UMAG_11733	UMAG_03982
					UMAG_03806	UMAG_03983
					UMAG_03822	UMAG_03983
					UMAG_03850	UMAG_11745
					UMAG_03850	UMAG_04005
					UMAG_03864	UMAG_04015
					UMAG_03865	UMAG_04015
					UMAG_03876	UMAG_11059
					UMAG_11967	UMAG_11063
					UMAG_11967	UMAG_11063
					UMAG_03908	UMAG_11063
					UMAG_03908	UMAG_04057
					UMAG_03911	UMAG_04076
					UMAG_03911	UMAG_04079
					UMAG_11288	UMAG_04079
					UMAG_03916	UMAG_04100
					UMAG_03917	UMAG_04100
					UMAG_03923	UMAG_04101
					UMAG_03928	UMAG_10885
					UMAG_03929	UMAG_04145
					UMAG_11736	UMAG_04145
					UMAG_03970	UMAG_10888
					UMAG_11973	UMAG_15011
					UMAG_03982	UMAG_15011
					UMAG_04004	UMAG_04191
					UMAG_04014	UMAG_04203
					UMAG_04014	UMAG_04203
					UMAG_11057	UMAG_04203
					UMAG_11060	UMAG_04203
					UMAG_04039	UMAG_04206
					UMAG_04044	UMAG_04209
					UMAG_04044	UMAG_10413
					UMAG_04044	UMAG_10413
					UMAG_04063	UMAG_04244
					UMAG_04074	UMAG_04244
					UMAG_11526	UMAG_04253
					UMAG_11526	UMAG_04253
					UMAG_11110	UMAG_04253
					UMAG_11110	UMAG_04259
					UMAG_04100	UMAG_04262
					UMAG_10882	UMAG_04265
					UMAG_10886	UMAG_10426
					UMAG_10886	UMAG_10429
					UMAG_04152	UMAG_10429
					UMAG_04152	UMAG_04284
					UMAG_04174	UMAG_10434
					UMAG_04181	UMAG_04304
					UMAG_11125	UMAG_11980
					UMAG_04202	UMAG_11980
					UMAG_04202	UMAG_11982
					UMAG_04202	UMAG_04518
					UMAG_04202	UMAG_11755
					UMAG_04202	UMAG_11757
					UMAG_04205	UMAG_04570
					UMAG_04219	UMAG_04578
					UMAG_04242	UMAG_04581
					UMAG_10413	UMAG_04581
					UMAG_10417	UMAG_04637
					UMAG_10417	UMAG_12275
					UMAG_10419	UMAG_11546
					UMAG_04271	UMAG_04656
					UMAG_04271	UMAG_12279
					UMAG_04278	UMAG_04671
					UMAG_04285	UMAG_04681
					UMAG_10437	UMAG_04686
					UMAG_04489	UMAG_11763
					UMAG_04489	UMAG_04315
					UMAG_04500	UMAG_04316
					UMAG_04503	UMAG_04316
					UMAG_04529	UMAG_04320
					UMAG_04535	UMAG_04324
					UMAG_10901	UMAG_04329
					UMAG_10907	UMAG_04345
					UMAG_04580	UMAG_04345
					UMAG_04580	UMAG_04348
					UMAG_04630	UMAG_04348
					UMAG_11539	UMAG_04348
					UMAG_15065	UMAG_04348
					UMAG_04646	UMAG_04353
					UMAG_04655	UMAG_04353
					UMAG_04655	UMAG_11146
					UMAG_04669	UMAG_11146
					UMAG_04669	UMAG_11146
					UMAG_04680	UMAG_11147
					UMAG_04683	UMAG_04398
					UMAG_04686	UMAG_04411
					UMAG_04689	UMAG_04419
					UMAG_11976	UMAG_04419
					UMAG_11976	UMAG_10525
					UMAG_04315	UMAG_04433
					UMAG_04315	UMAG_10529
					UMAG_04323	UMAG_10530
					UMAG_10845	UMAG_10530
					UMAG_04343	UMAG_10530
					UMAG_04344	UMAG_04464
					UMAG_04344	UMAG_04471
					UMAG_04347	UMAG_04471
					UMAG_04347	UMAG_04474
					UMAG_04347	UMAG_04478
					UMAG_04352	UMAG_04478
					UMAG_12262	UMAG_04480
					UMAG_12262	UMAG_04893
					UMAG_10520	UMAG_11156
					UMAG_10529	UMAG_04895
					UMAG_10529	UMAG_04896
					UMAG_04463	UMAG_04899
					UMAG_04470	UMAG_11159
					UMAG_04473	UMAG_11159
					UMAG_04473	UMAG_11159
					UMAG_04477	UMAG_11159
					UMAG_04477	UMAG_11159
					UMAG_11978	UMAG_11159
					UMAG_04892	UMAG_04930
					UMAG_04898	UMAG_04947
					UMAG_04909	UMAG_04959
					UMAG_04909	UMAG_04962
					UMAG_04909	UMAG_04969
					UMAG_04909	UMAG_04983
					UMAG_04909	UMAG_04989
					UMAG_04909	UMAG_12293
					UMAG_04911	UMAG_12293
					UMAG_04914	UMAG_12293
					UMAG_04915	UMAG_12293
					UMAG_04920	UMAG_12293
					UMAG_04929	UMAG_12293
					UMAG_04929	UMAG_05004
					UMAG_11771	UMAG_05023
					UMAG_04958	UMAG_05023
					UMAG_04966	UMAG_10709
					UMAG_11556	UMAG_05034
					UMAG_04999	UMAG_05035
					UMAG_04999	UMAG_05039
					UMAG_04999	UMAG_05065
					UMAG_04999	UMAG_05633
					UMAG_04999	UMAG_05635
					UMAG_04999	UMAG_10721
					UMAG_05002	UMAG_05654
					UMAG_12294	UMAG_05658
					UMAG_05019	UMAG_05658
					UMAG_05022	UMAG_05658
					UMAG_05022	UMAG_05662
					UMAG_05022	UMAG_10730
					UMAG_05023	UMAG_10731
					UMAG_05034	UMAG_10735
					UMAG_05058	UMAG_10735
					UMAG_05062	UMAG_10739
					UMAG_05064	UMAG_05702
					UMAG_05064	UMAG_05702
					UMAG_05632	UMAG_05702
					UMAG_15021	UMAG_05704
					UMAG_15021	UMAG_05705
					UMAG_05653	UMAG_05707
					UMAG_05656	UMAG_05707
					UMAG_05656	UMAG_05707
					UMAG_05664	UMAG_05707
					UMAG_10729	UMAG_05731
					UMAG_10733	UMAG_05733
					UMAG_10733	UMAG_05736
					UMAG_05674	UMAG_05736
					UMAG_15084	UMAG_05760
					UMAG_15084	UMAG_05764
					UMAG_05703	UMAG_05772
					UMAG_05704	UMAG_05792
					UMAG_05705
					UMAG_05706	UMAG_04696
					UMAG_05706	UMAG_04702
					UMAG_05706	UMAG_10583
					UMAG_05706	UMAG_04715
					UMAG_05729	UMAG_04738
					UMAG_05732	UMAG_04744
					UMAG_05734	UMAG_04748
					UMAG_05734	UMAG_11997
					UMAG_04695	UMAG_11997
					UMAG_04714	UMAG_12004
					UMAG_04737	UMAG_04778
					UMAG_04743	UMAG_04778
					UMAG_10682	UMAG_04807
					UMAG_04748	UMAG_04812
					UMAG_15017	UMAG_04817
					UMAG_15017	UMAG_10700
					UMAG_04761	UMAG_12283
					UMAG_04772	UMAG_12286
					UMAG_04773	UMAG_04877
					UMAG_04773	UMAG_04877
					UMAG_04777	UMAG_04877
					UMAG_04777	UMAG_04878
					UMAG_04777	UMAG_04878
					UMAG_04778	UMAG_04878
					UMAG_04805	UMAG_04886
					UMAG_04806	UMAG_04886
					UMAG_04811	UMAG_04886
					UMAG_04815	UMAG_04886
					UMAG_04816	UMAG_04886
					UMAG_10854	UMAG_04887
					UMAG_10856	UMAG_05437
					UMAG_04872	UMAG_11574
					UMAG_04873	UMAG_11574
					UMAG_04876	UMAG_05444
					UMAG_04876	UMAG_05449
					UMAG_04876	UMAG_11576
					UMAG_04877	UMAG_05454
					UMAG_04877	UMAG_05486
					UMAG_04885	UMAG_10756
					UMAG_04885	UMAG_05496
					UMAG_04885	UMAG_05499
					UMAG_04885	UMAG_05501
					UMAG_04885	UMAG_05501
					UMAG_04886	UMAG_05502
					UMAG_05436	UMAG_05517
					UMAG_05439	UMAG_05517
					UMAG_05447	UMAG_05517
					UMAG_05453	UMAG_10349
					UMAG_05472	UMAG_05526
					UMAG_05485	UMAG_05550
					UMAG_05499	UMAG_05550
					UMAG_05515	UMAG_05550
					UMAG_05515	UMAG_05559
					UMAG_05517	UMAG_05567
					UMAG_05518	UMAG_05569
					UMAG_05525	UMAG_05573
					UMAG_10353	UMAG_05574
					UMAG_05549	UMAG_05593
					UMAG_05549	UMAG_05593
					UMAG_05549	UMAG_11179
					UMAG_05558	UMAG_11179
					UMAG_05564	UMAG_11179
					UMAG_05568	UMAG_11179
					UMAG_05573	UMAG_05596
					UMAG_05583	UMAG_05600
					UMAG_05590	UMAG_05601
					UMAG_05592	UMAG_05603
					UMAG_05593	UMAG_05603
					UMAG_05593	UMAG_05247
					UMAG_05593	UMAG_05247
					UMAG_05593	UMAG_05261
					UMAG_05600	UMAG_05262
					UMAG_05600	UMAG_05272
					UMAG_05602	UMAG_05273
					UMAG_05602	UMAG_05275
					UMAG_05603	UMAG_05322
					UMAG_05612	UMAG_05322
					UMAG_10544	UMAG_15101
					UMAG_05259	UMAG_05342
					UMAG_05260	UMAG_05346
					UMAG_05295	UMAG_05346
					UMAG_12302	UMAG_10203
					UMAG_05300	UMAG_05363
					UMAG_05303	UMAG_05368
					UMAG_05309	UMAG_10209
					UMAG_05314	UMAG_10212
					UMAG_05318	UMAG_10212
					UMAG_10559	UMAG_12092
					UMAG_10561	UMAG_05385
					UMAG_05329	UMAG_05386
					UMAG_05337	UMAG_05386
					UMAG_10202	UMAG_05387
					UMAG_05345	UMAG_05387
					UMAG_05345	UMAG_05389
					UMAG_05346	UMAG_05389
					UMAG_05349	UMAG_05390
					UMAG_05350	UMAG_05395
					UMAG_05355	UMAG_05397
					UMAG_10208	UMAG_05397
					UMAG_05371	UMAG_05402
					UMAG_05373	UMAG_05402
					UMAG_05385	UMAG_05404
					UMAG_05386	UMAG_05422
					UMAG_05386	UMAG_05422
					UMAG_10214	UMAG_05426
					UMAG_05394	UMAG_05426
					UMAG_05396	UMAG_05805
					UMAG_05396	UMAG_05805
					UMAG_05401	UMAG_12316
					UMAG_10220	UMAG_05820
					UMAG_05421	UMAG_05820
					UMAG_05421	UMAG_05820
					UMAG_05423	UMAG_05821
					UMAG_05804	UMAG_11293
					UMAG_05819	UMAG_05827
					UMAG_05819	UMAG_05852
					UMAG_05819	UMAG_05852
					UMAG_05820	UMAG_05852
					UMAG_05840	UMAG_05852
					UMAG_05841	UMAG_05883
					UMAG_05844	UMAG_05890
					UMAG_05850	UMAG_05890
					UMAG_05850	UMAG_11041
					UMAG_05850	UMAG_11041
					UMAG_05850	UMAG_11043
					UMAG_05850	UMAG_05927
					UMAG_05852	UMAG_05929
					UMAG_05889	UMAG_05934
					UMAG_11038	UMAG_05942
					UMAG_11038	UMAG_05942
					UMAG_05928	UMAG_15025
					UMAG_05931	UMAG_15025
					UMAG_05937	UMAG_05952
					UMAG_12027	UMAG_05952
					UMAG_12027	UMAG_05952
					UMAG_05942	UMAG_05972
					UMAG_05942
					UMAG_05951	UMAG_05985
					UMAG_05951	UMAG_11591
					UMAG_05951	UMAG_05997
					UMAG_05952	UMAG_05997
					UMAG_05959	UMAG_06001
					UMAG_05961	UMAG_06003
					UMAG_12319	UMAG_06012
					UMAG_12030	UMAG_11806
					UMAG_12032	UMAG_12033
					UMAG_05984	UMAG_06040
					UMAG_05989	UMAG_06064
					UMAG_11591	UMAG_06065
					UMAG_11591	UMAG_06072
					UMAG_06000	UMAG_06084
					UMAG_06002	UMAG_06102
					UMAG_06010	UMAG_11205
					UMAG_11805	UMAG_06107
					UMAG_06022	UMAG_11208
					UMAG_11809	UMAG_06121
					UMAG_11809	UMAG_06129
					UMAG_06038	UMAG_06138
					UMAG_11596	UMAG_06138
					UMAG_06061	UMAG_06158
					UMAG_06077	UMAG_06159
					UMAG_11204	UMAG_06162
					UMAG_06105	UMAG_12325
					UMAG_06111	UMAG_06168
					UMAG_11214	UMAG_06205
					UMAG_11214	UMAG_06223
					UMAG_11300	UMAG_06224
					UMAG_11300	UMAG_15028
					UMAG_06193	UMAG_15028
					UMAG_11231	UMAG_15028
					UMAG_11235	UMAG_06228
					UMAG_11235	UMAG_12328
					UMAG_06231	UMAG_12328
					UMAG_06231	UMAG_12328
					UMAG_06231	UMAG_12328
					UMAG_06231	UMAG_12328
					UMAG_06231	UMAG_12328
					UMAG_06231	UMAG_12328
					UMAG_06231	UMAG_12328
					UMAG_06231	UMAG_12328
					UMAG_06231	UMAG_10980
					UMAG_10976	UMAG_10996
					UMAG_06258	UMAG_06372
					UMAG_10979	UMAG_06378
					UMAG_10979	UMAG_12338
					UMAG_06368	UMAG_06384
					UMAG_06383	UMAG_06384
					UMAG_06384	UMAG_06385
					UMAG_06389	UMAG_06385
					UMAG_06389	UMAG_06390
					UMAG_06412	UMAG_06390
					UMAG_06413	UMAG_11237
					UMAG_06419	UMAG_06413
					UMAG_11241	UMAG_06416
					UMAG_06431	UMAG_06425
					UMAG_06434	UMAG_06433
					UMAG_06434	UMAG_06439
					UMAG_06434	UMAG_06439
					UMAG_06434	UMAG_06439
					UMAG_06450	UMAG_06439
					UMAG_06450	UMAG_06439
					UMAG_06454	UMAG_15103

## Sheet: Sheet3
			5' gene	3' gene
			um10946	um00001	2
			um00002	um00003	2
			um12014	um00005	1
			um00005	um00006	1
			um12107	um00011	1
			um12080	um00017	2
			um12081	um10005	2
			um10006	um10007	1
			um00025	um00026	2
			um00029	um00030	1
			um00030	um00031	2
			um10009	um00034	1
			um00036	um00037	1
			um00037	um00038	2
			um00043	um10011	1
			um00050	um10012	1
			um10012	um10013	1
			um00052	um00053	0
			um00053	um00054	1
			um00055	um00056	2
			um00057	um00058	0
			um00058	um00059	1
			um00060	um00061	1
			um00063	um00064
			um10019	um00076
			um00078	um00079
			um00081	um00082
			um00082	um00083
			um00095	um00096
			um00096	um00097
			um00108	um00109
			um00116	um00117
			um10028	um00122
			um00123	um00124
			um00125	um00126
			um00127	um10029
			um00127	um10029
			um00131	um00132
			um00132	um00133
			um10031	um10032
			um00145-A	um00146
			um00149	um10038
			um00154	um10040
			um00154	um10040
			um00154	um10040
			um00157	um12090
			um00157	um12090
			um00171	um00172
			um00176	um00177
			um00181	um00182
			um00181	um00182
			um00181	um00182
			um00193	um00194
			um00193	um00194
			um00197	um10051
			um10052	um10053
			um00208	um00209
			um00212	um00213
			um11420	um11421
			um00219	um11423
			um00219	um11423
			um00221	um00222
			um00227	um00229
			um00227	um00229
			um00229	um00230
			um00229	um00230
			um11425	um11426
			um11428	um00238
			um00241	um00242
			um00250	um00251
			um00255	um00256
			um00259	um10961
			um10961	um10962
			um10962	um00262
			um10962	um00262
			um10966	um00270
			um10966	um00270
			um10087	um00282
			um00282	um00283
			um10088	um00286
			um10088	um00286
			um00295	um00296
			um00295	um00296
			um00295	um00296
			um00299	um00300
			um00299	um00300
			um00302	um12149
			um10094	um10095
			um00316	um00317
			um00316	um00317
			um00317	um00318
			um12150	um00326
			um00336	um00337
			um00337	um00338
			um00343	um00344
			um00343	um00344
			um00343	um00344
			um00350	um11347
			um00356	um00357
			um00356	um00357
			um00360	um00361
			um11355	um00374
			um00375	um00376
			um11606	um00384
			um00384	um00385
			um00384	um00385
			um00386	um00387
			um00387	um00388
			um00388	um00389
			um00397	um11610
			um11821	um00405
			um11824	um00410
			um10104	um00414
			um10104	um00414
			um10104	um00414
			um10114	um12152
			um00441	um00442
			um10115	um00445
			um00445	um00446
			um00448	um00450
			um00460	um00461
			um00464	um00465
			um00466	um00467
			um00467	um00468
			um00467	um00468
			um00467	um00468
			um10119	um12155
			um12155	um00473
			um12155	um00473
			um00477	um00478
			um10121	um10122
			um00486	um15059
			um11825	um00490
			um11825	um00490
			um11825	um00490
			um11825	um00490
			um00493	um15088
			um00493	um15088
			um00499	um11431
			um00501	um00503
			um11435	um00515
			um11438	um00522
			um11438	um00522
			um00523	um11439
			um00527	um00528
			um00527	um00528
			um00530	um11440
			um00532	um00533
			um00536	um11441
			um11443	um00538
			um00543	um00545
			um00549	um00550
			um00555	um10463
			um00558	um00559
			um10465	um00567
			um00568	um00569
			um00581	um00582
			um00583	um00584
			um00583	um00584
			um12146	um00588
			um12146	um00588
			um12146	um00588
			um00592	um00593
			um00594	um00595
			um00597	um00598
			um00598	um00599
			um00605	um15049
			um00606	um00607
			um00616	um00617
			um00624	um00625
			um10929	um00627
			um00627	um15009
			um00627	um15009
			um00627	um15009
			um00627	um15009
			um15009	um00628
			um00629	um00630
			um11448	um00634
			um00636	um00637
			um00639	um11449
			um11450	um11451
			um11450	um11451
			um11450	um11451
			um11450	um11451
			um00657	um15012
			um11828	um11829
			um00663	um00664
			um00668	um12346
			um00670	um11612
			um00671	um00672
			um00671	um00672
			um00687	um00688
			um00691	um00692
			um00694	um00695
			um00698	um00699
			um00700	um00701
			um11165	um00706
			um00706	um11166
			um11166	um00708
			um00712	um00714
			um00712	um00714
			um11171	um00721
			um00723	um11172
			um00723	um11172
			um00727	um00728
			um11174	um15019
			um15019	um15020
			um00735	um00736
			um00736	um00737
			um00736	um00737
			um11835	um00751
			um11835	um00751
			um00751	um00752
			um11197	um00760
			um11197	um00760
			um00762	um00763
			um00766	um00767
			um00767	um00768
			um00783	um00784
			um00784	um12356
			um00789	um00790
			um00795	um00796
			um00796	um15051
			um11837	um00800
			um11837	um00800
			um00812	um00813
			um00812	um00813
			um11634	um00821
			um00824	um00825
			um00825	um11637
			um00829	um00830
			um11242	um00831
			um00836	um00837
			um00841	um00842
			um11247	um00844
			um00847	um11251
			um00848	um11253
			um00864	um11260
			um00866	um00867
			um11263	um00872
			um11263	um00872
			um11263	um00872
			um10566	um00874
			um00874	um00875
			um00880	um10570
			um10570	um11839
			um10570	um11839
			um00884	um11843
			um00884	um11843
			um11843	um00885
			um00887	um15053
			um00887	um15053
			um00890	um00891
			um00890	um00891
			um00890	um00891
			um00893	um00894
			um00893	um00894
			um00893	um00894
			um00893	um00894
			um00898	um12116
			um00913	um10618
			um00920	um00921
			um00924	um10620
			um00931	um10622
			um00937	um12118
			um10624	um10625
			um10625	um10626
			um12119	um12120
			um12121	um00952
			um00957	um00958
			um10587	um10588
			um00966	um00967
			um00967	um00968
			um11847	um00975
			um00986	um00987
			um00986	um00987
			um00986	um00987
			um00992	um10790
			um00992	um10790
			um00992	um10790
			um10790	um10791
			um01004	um01005
			um01006	um01007
			um01008	um01009
			um01008	um01009
			um01008	um01009
			um01013	um01014
			um01022	um01023
			um01024	um01025
			um15057	um01030
			um11265	um11266
			um11272	um01058
			um01062	um01063
			um01070	um01072
			um01070	um01072
			um01077	um11277
			um01079	um01080
			um01079	um01080
			um01082	um01083
			um01085	um12126
			um11284	um01110
			um01114	um15060
			um11860	um01125
			um01131	um01132
			um01131	um01132
			um11643	um11644
			um01144	um01145
			um01145	um01146
			um01145	um01146
			um11647	um01148
			um01148	um01149
			um01161	um01162
			um01168	um01169
			um01171	um01172
			um01177	um01178
			um01178	um01179
			um01179	um01180
			um01180	um01181
			um01181	um01182
			um01187	um11302
			um01194	um01195
			um01202	um11305
			um11305	um01204
			um01205	um01206
			um01205	um01206
			um01205	um01206
			um01205	um01206
			um01205	um01206
			um01206	um01207
			um01213	um01214
			um01213	um01214
			um01213	um01214
			um01216	um01217
			um01217	um10593
			um10593	um01219
			um10594	um01224
			um01229	um01230
			um01229	um01230
			um01229	um01230
			um01237	um01238
			um01237	um01238
			um01238	um01239
			um01243	um01244
			um01245	um01246
			um01251	um01252
			um01252	um11855
			um11855	um15036
			um11855	um15036
			um11855	um15036
			um11855	um15036
			um01258	um11865
			um01258	um11865
			um01262	um01264
			um01262	um01264
			um15037	um01267
			um01267	um10225
			um01269	um01270
			um01273	um01274
			um01278	um01279
			um01281	um01282
			um01282	um12131
			um01286	um01287
			um01286	um01287
			um01286	um01287
			um01286	um01287
			um10229	um10230
			um01292	um01293
			um10232	um01295
			um01297	um01298
			um01298	um01299
			um01299	um01300
			um01314	um10235
			um01328	um01329
			um01335	um12133
			um10241	um10242
			um01338	um12134
			um01350	um01351
			um01359	um01360
			um01359	um01360
			um01361	um01362
			um01364	um01366
			um01364	um01366
			um01374	um01375
			um01377	um01378
			um01377	um01378
			um01377	um01378
			um01377	um01378
			um01377	um01378
			um01381	um01382
			um01386	um01387
			um01387	um01388
			um01387	um01388
			um01388	um01389
			um11326	um11327
			um01424	um01425
			um01434	um01435
			um01434	um01435
			um01436	um01437
			um01438	um01439
			um01441	um01442
			um01443	um12138
			um15093	um11653
			um15093	um11653
			um11657	um01454
			um01454	um01455
			um11661	um01462
			um01465	um01466
			um11815	um11816
			um01475	um01476
			um01476	um11817
			um01476	um11817
			um01476	um11817
			um11819	um01478
			um01481	um01482
			um11672	um11673
			um11677	um15072
			um10799	um01507
			um10799	um01507
			um01514	um01515
			um10803	um10804
			um10804	um01518
			um10804	um01518
			um01518	um01519
			um01518	um01519
			um01521	um01522
			um01522	um01523
			um01523	um01524
			um01523	um01524
			um01528	um01529
			um01528	um01529
			um10814	um01547
			um10814	um01547
			um10814	um01547
			um10814	um01547
			um10816	um01556
			um01556	um10817
			um01569	um11679
			um01569	um11679
			um01569	um11679
			um11682	um11683
			um11683	um01573
			um11683	um01573
			um11683	um01573
			um01576	um01577
			um01597	um11690
			um11693	um11694
			um01610	um11697
			um01612	um01613
			um01619	um11699
			um01639	um01640
			um01639	um01640
			um01639	um01640
			um11137	um01643
			um11137	um01643
			um11138	um01645
			um11139	um12161
			um12161	um01656
			um12161	um01656
			um01660	um01661
			um01660	um01661
			um01660	um01661
			um01660	um01661
			um01661	um15042
			um11890	um11891
			um01667	um01668
			um01667	um01668
			um01672	um01673
			um01673	um11892
			um01677	um01679
			um01677	um01679
			um11359	um01694
			um01698	um01699
			um01702	um01703
			um01702	um01703
			um01706	um11362
			um01710	um01711
			um11364	um01716
			um01717	um01718
			um11365	um01720
			um01723	um01724
			um01726	um11366
			um01731	um01732
			um01739	um11367
			um11370	um15043
			um15074	um01746
			um10869	um01753
			um10870	um01755
			um01756	um01757
			um01757	um01758
			um10871	um01761
			um01772	um01773
			um01776	um01777
			um01783	um01784
			um01786	um01787
			um01787	um01788
			um01803	um01804
			um11900	um11901
			um15089	um10248
			um01812	um01813
			um01818	um10251
			um12165	um01826
			um12165	um01826
			um12165	um01826
			um01826	um01827
			um01830	um01831
			um01832	um01833
			um01837	um10256
			um01841	um01842
			um01841	um01842
			um01843	um01844
			um01851	um01852
			um01851	um01852
			um01862	um01863
			um10263	um01866
			um01888	um01889
			um01888	um01889
			um01897	um01898
			um01897	um01898
			um10269	um01899
			um01900	um01902
			um01902	um01903
			um01908	um10270
			um01911	um12174
			um12174	um01913
			um01919	um10275
			um01922	um01923
			um01926	um01927
			um01929	um10452
			um01929	um10452
			um01935	um01936
			um01945	um01946
			um01945	um01946
			um01946	um01947
			um01949	um01950
			um01957	um01958
			um01959	um11373
			um11375	um11376
			um01968	um01969
			um01970	um01971
			um01970	um01971
			um01981	um01982
			um01984	um01985
			um01985	um01986
			um01986	um01987
			um01986	um01987
			um01991	um01992
			um11382	um01994
			um01995	um01996
			um11385	um01999
			um02003	um02004
			um02003	um02004
			um02003	um02004
			um02005	um02006
			um02010	um02011
			um02011	um02012
			um02014	um02015
			um02022	um02023
			um02022	um02023
			um12178	um11392
			um12178	um11392
			um12178	um11392
			um11392	um02028
			um02028	um02031
			um02028	um02031
			um05080	um05082
			um05082	um05084
			um05085	um11779
			um05102	um05103
			um05103	um05104
			um05104	um05105
			um05104	um05105
			um05107	um05108
			um05114	um05115
			um05114	um05115
			um05118	um10174
			um10175	um10176
			um10175	um10176
			um05122	um10177
			um05122	um10177
			um05122	um10177
			um05124	um05125
			um05128	um10178
			um05141	um05142
			um05143	um10181
			um05145	um05146
			um10183	um05148
			um05149	um10184
			um10184	um10185
			um10188	um10189
			um10188	um10189
			um10188	um10189
			um05166	um05167
			um05170	um12158
			um05170	um12158
			um05171	um12159
			um05180	um10193
			um05180	um10193
			um05180	um10193
			um05180	um10193
			um05180	um10193
			um05192	um10198
			um05197	um05198
			um05202	um11568
			um11569	um05206
			um05212	um05213
			um05218	um05219
			um15076	um05224
			um06266	um06267
			um06268	um06269
			um06273	um06274
			um06273	um06274
			um06276	um15029
			um06276	um15029
			um06278	um06279
			um06278	um06279
			um06281	um12332
			um06287	um06288
			um10765	um06290
			um10769	um06302
			um06305	um06306
			um06308	um06312
			um06308	um06312
			um06308	um06312
			um06308	um06312
			um06308	um06312
			um06308	um06312
			um06308	um06312
			um06308	um06312
			um06308	um06312
			um06314	um06315
			um10776	um10777
			um10776	um10777
			um10776	um10777
			um10776	um10777
			um10776	um10777
			um10776	um10777
			um10776	um10777
			um10778	um10779
			um12335	um10782
			um10785	um06332
			um12042	um06341
			um12042	um06341
			um15092	um06344
			um06348	um06349
			um06350	um06351
			um10585
			um06493	um15031
			um11905	um02034
			um02034	um02035
			um11906	um02037
			um02037	um11907
			um02041	um11908
			um11908	um02044
			um11909	um11910
			um11910	um02049
			um02050	um12179
			um02050	um12179
			um11460	um02059
			um02066	um02067
			um11911	um11912
			um11911	um11912
			um15077	um15090
			um02094	um02095
			um02094	um02095
			um02096	um02097
			um02097	um11467
			um12183	um02101
			um02113	um02114
			um02118	um02119
			um02133	um02134
			um02142	um10061
			um02149	um02150
			um02154	um10063
			um02157	um02158
			um02161	um02162
			um02161	um02162
			um02164	um02165
			um02168	um02169
			um02168	um02169
			um12096	um02172
			um11306	um10068
			um11306	um10068
			um02190	um02191
			um02190	um02191
			um02192	um02193
			um02193	um02194
			um02193	um02194
			um02196	um02197
			um02196	um02197
			um02196	um02197
			um02197	um02198
			um02207	um02208
			um02207	um02208
			um02212	um02213
			um02213	um02214
			um02213	um02214
			um02217	um02218
			um02224	um02225
			um02226	um02227
			um02226	um02227
			um02236	um02237
			um02237	um12100
			um10080	um02242
			um02242	um02243
			um02244	um02245
			um02254	um02255
			um02259	um02260
			um02260	um12184
			um02260	um12184
			um11396	um02266
			um02266	um11397
			um02268	um11398
			um02268	um11398
			um02271	um02272
			um02273	um02274
			um02276	um11400
			um02276	um11400
			um11401	um02280
			um11403	um11405
			um02292	um02293
			um02293	um02294
			um02293	um02294
			um02294	um02295
			um02296	um02297
			um02297	um02298
			um02297	um02298
			um02299	um02300
			um02300	um02301
			um02300	um02301
			um02301	um11918
			um02301	um11918
			um02301	um11918
			um02301	um11918
			um11918	um02303
			um11919	um02308
			um02311	um02313
			um02311	um02313
			um02311	um02313
			um02313	um02314
			um02313	um02314
			um02332	um02333
			um11709	um02336
			um02341	um02342
			um10136	um02370
			um12187	um02371
			um12187	um02371
			um02371	um12188
			um02371	um12188
			um10138	um02374
			um02376	um02377
			um02377	um02378
			um02384	um10139
			um10140	um02385
			um02385	um02386
			um12189	um02390
			um12189	um02390
			um12189	um02390
			um12189	um02390
			um12189	um02390
			um12189	um02390
			um02405	um10145
			um02412-B	um02413
			um10152	um02419
			um02423	um10153
			um02426	um02427
			um02428	um02429
			um02430	um02431
			um02449	um02450
			um02453	um02454
			um02459	um02460
			um02459	um02460
			um02459	um02460
			um02460	um02461
			um02461	um02462
			um02463	um02464
			um02466	um10161
			um10164	um02481
			um10166	um02489
			um10166	um02489
			um02497	um02498
			um02502	um10168
			um02506	um02508
			um02512	um11410
			um02512	um11410
			um02512	um11410
			um02516	um02517
			um11412	um02519
			um11412	um02519
			um02524	um02525
			um02524	um02525
			um02526	um02527
			um02533	um11415
			um11415	um02535
			um02535	um11416
			um11416	um02537
			um11416	um02537
			um02537	um02538
			um02538	um11417
			um02541	um02542
			um11713	um02546
			um02548	um02549
			um02552	um02553
			um02556	um02557
			um02568	um10277
			um10277	um02571
			um10277	um02571
			um02573	um02574
			um02575	um02576
			um02575	um02576
			um10278	um02582
			um02587	um10279
			um10279	um02589
			um10279	um02589
			um02589	um02590
			um02590	um02591
			um02603	um02604
			um02604	um02605
			um10283	um02609
			um02610	um02611
			um12193	um10285
			um02629	um02630
			um10294	um02635
			um02649	um12194
			um02657	um10304
			um10306	um02662
			um02663	um02664
			um02663	um02664
			um02668	um02669
			um10311	um02676
			um10315	um02682
			um02688	um15096
			um02688	um15096
			um02688	um15096
			um02688	um15096
			um02688	um15096
			um15096	um15097
			um15096	um15097
			um15096	um15097
			um15096	um15097
			um15097	um15061
			um15061	um11921
			um15061	um11921
			um11921	um11922
			um11925	um02696
			um11927	um02700
			um02701	um11928
			um02701	um11928
			um11928	um02703
			um02704	um11716
			um02709	um02710
			um02709	um02710
			um02710	um02711
			um02712	um02713
			um02716	um02717
			um02716	um02717
			um02716	um02717
			um02716	um02717
			um02716	um02717
			um02723	um02724
			um11721	um02727
			um11729	um02739
			um02740	um02741
			um02741	um02742
			um02743	um02744
			um11929	um15091
			um11929	um15091
			um02752	um02753
			um02752	um02753
			um02753	um02754
			um02754	um02755
			um02758	um02759
			um02759	um02760
			um02765	um10596
			um10597	um02768
			um02769	um02770
			um02773	um02774
			um02773	um02774
			um02774	um02775
			um02774	um02775
			um02778	um02779
			um02778	um02779
			um02779	um10602
			um02779	um10602
			um02793	um02794
			um10606	um02796
			um02801	um02802
			um02807	um02808
			um02809	um02810
			um02809	um02810
			um06500	um15032
			um02816	um02817
			um02820	um02821
			um02824	um02825
			um02824	um02825
			um02827	um02828
			um02833	um11477
			um02851	um02852
			um02853	um02854
			um02854	um11484
			um02861	um02862
			um02865	um11486
			um02865	um11486
			um11489	um11490
			um02880	um02881
			um02899	um02900
			um02917	um15000
			um02917	um15000
			um02921	um02922
			um10317	um02929
			um02936	um10323
			um10328	um10329
			um10328	um10329
			um02950	um02951
			um02950	um02951
			um02950	um02951
			um12200	um02954
			um02968	um10337
			um10338	um10339
			um02974	um10340
			um10340	um02976
			um02981	um02982
			um02981	um02982
			um10342	um12204
			um10343	um10344
			um10344	um02993
			um15001	um02998
			um02999	um03000
			um03002	um03003
			um11937	um11938
			um11938	um03006
			um11940	um11941
			um03013	um15002
			um03013	um15002
			um03013	um15002
			um03016	um03017
			um03024	um03025
			um03024	um03025
			um12205	um03032
			um03032	um03033
			um03033	um03034
			um03037	um03038
			um03038	um03039
			um03046	um03047
			um03047	um10365
			um03049	um03050
			um03066	um03067
			um03066	um03067
			um03069	um03070
			um03069	um03070
			um03079	um03080
			um03079	um03080
			um03081	um03082
			um10375	um03085
			um03089	um10378
			um11943	um03090
			um03092	um11944
			um03102	um03103
			um03103	um10627
			um10629	um03105
			um03113	um03114
			um03115	um03116
			um03116	um03117
			um03117	um10635
			um10635	um10636
			um10635	um10636
			um10635	um10636
			um10637	um06506
			um10380	um03138
			um03140	um03141
			um03146	um03147
			um03148	um03149
			um03149	um03150
			um03153	um03154
			um03156	um10383
			um10383	um03158
			um03162	um10387
			um10390	um10391
			um10393	um03180
			um10393	um03180
			um10393	um03180
			um10394	um10396
			um10394	um10396
			um10397	um03192
			um10398	um03194
			um03199	um03200
			um03211	um10640
			um03223	um12215
			um03228	um03229
			um03229	um10648
			um03231	um03232
			um10650	um03246
			um10650	um03246
			um03253	um03254
			um03253	um03254
			um11953	um11954
			um11954	um11955
			um11954	um11955
			um03263	um03264
			um03263	um03264
			um11956	um03265
			um03266	um03267
			um11957	um15004
			um10827	um03280
			um03281	um03282
			um03286	um10830
			um03289	um03290
			um03290	um10831
			um10831	um03292
			um03292	um03293
			um03292	um03293
			um03294	um03296
			um03296	um03297
			um03301	um10833
			um03314	um03315
			um03323	um03325
			um10653	um03327
			um10658	um03343
			um03346	um03347
			um03347	um03348
			um03347	um03348
			um03348	um03349
			um03349	um12225
			um03356	um03358
			um03358	um11008
			um03358	um11008
			um03368	um11014
			um03368	um11014
			um12228	um03375
			um03377	um03379
			um03379	um11016
			um03381	um03382
			um03384	um11017
			um03384	um11017
			um03386	um03388
			um11067	um03400
			um03408	um03409
			um03415	um03416
			um03417	um03418
			um11072	um11073
			um11074	um11075
			um11077	um11078
			um11077	um11078
			um11078	um03431
			um11080	um11081
			um11081	um03433
			um11081	um03433
			um03436	um03437
			um03448	um03449
			um12230	um10444
			um10444	um03454
			um03456	um03458
			um03456	um03458
			um03463	um03464
			um03463	um03464
			um03470	um03471
			um03471	um03472
			um03473	um03474
			um03475	um03476
			um03476	um03477
			um10446	um03480
			um03481	um10447
			um03487	um11082
			um03487	um11082
			um03487	um11082
			um11084	um11085
			um03497	um03498
			um03497	um03498
			um03506	um03507
			um03506	um03507
			um03507	um03508
			um11093	um11094
			um11094	um03511
			um03514	um03515
			um03522	um03523
			um03523	um03524
			um11097	um11098
			um11097	um11098
			um11097	um11098
			um03528	um03529
			um03532	um03533
			um03534	um03535
			um03535	um03536
			um03535	um03536
			um03535	um03536
			um03543	um15005
			um03546	um03547
			um03548	um03549
			um03560	um03561
			um03563	um03564
			um03563	um03564
			um03563	um03564
			um03564	um11732
			um03569	um03570
			um03569	um03570
			um03574	um03575
			um03580	um10575
			um03585	um03586
			um03586	um12235
			um11960	um03593
			um03596	um03597
			um03599	um03601
			um03604	um03605
			um03604	um03605
			um03611	um03612
			um03628	um03629
			um11961	um03638
			um03644	um03645
			um03648	um03649
			um03655	um03656
			um03655	um03656
			um03658	um03659
			um10474	um03661
			um10478	um03669
			um03676	um03677
			um03676	um03677
			um03688	um03689
			um03691	um03692
			um03692	um10488
			um10488	um03694
			um03698	um03699
			um03700	um03701
			um03700	um03701
			um03701	um03702
			um03701	um03702
			um03701	um03702
			um03701	um03702
			um03707	um03708
			um03708	um12240
			um03713	um03714
			um03722	um10497
			um03729	um03730
			um03730	um10500
			um10500	um10501
			um03734	um10503
			um10504	um03737
			um10504	um03737
			um03745	um03746
			um03747	um03748
			um03748	um03749
			um03749	um03750
			um03751	um03752
			um03752	um03753
			um03760	um03761
			um03775	um03776
			um03779	um10665
			um03784	um12242
			um10668	um03791
			um10669	um15083
			um15083	um03796
			um03796	um03797
			um03796	um03797
			um03796	um03797
			um03796	um03797
			um03797	um03798
			um03797	um03798
			um11733	um03802
			um03806	um03807
			um03807	um03808
			um03812	um03813
			um03822	um03823
			um03822	um03823
			um03824	um10507
			um03832	um03833
			um03841	um03842
			um03842	um03843
			um11104	um11105
			um03850	um03851
			um03850	um03851
			um03850	um03851
			um03851	um03852
			um03862	um03863
			um03864	um03865
			um03864	um03865
			um03865	um03866
			um03867	um11107
			um03871	um03872
			um03873	um03874
			um03874	um03875
			um03876	um03877
			um03880	um03881
			um03884	um11511
			um12244	um03890
			um11967	um03901
			um11967	um03901
			um11967	um03901
			um03905	um03906
			um03908	um03909
			um03908	um03909
			um03908	um03909
			um03911	um15070
			um03911	um15070
			um03911	um15070
			um11288	um03914
			um03916	um03917
			um03916	um03917
			um03917	um03918
			um03923	um03924
			um03923	um03924
			um03928	um03929
			um03929	um03930
			um03932	um03933
			um03935	um03936
			um03936	um03937
			um03942	um03943
			um03944	um03945
			um03952	um03953
			um11736	um03963
			um11736	um03963
			um03965	um03966
			um03970	um03971
			um03974	um03975
			um03976	um03977
			um03980	um11973
			um11973	um03982
			um03982	um03983
			um03982	um03983
			um03990	um03991
			um04000	um11745
			um11747	um04004
			um04004	um04005
			um04006	um15008
			um04007	um11046
			um11050	um04013
			um04014-A	um04015
			um04014-A	um04015
			um04014-A	um04015
			um11052	um04019
			um11055	um11056
			um04027	um11057
			um11057	um04029
			um11058	um11059
			um11059	um11060
			um11060	um04038
			um04039	um04040
			um04044	um11063
			um04044	um11063
			um04044	um11063
			um04044	um11063
			um04056	um04057
			um04062	um04063
			um04063	um04064
			um04067	um15094
			um11635	um04071
			um04074	um04076
			um04074	um04076
			um11526	um04079
			um11526	um04079
			um11526	um04079
			um04098	um11110
			um11110	um04100
			um11110	um04100
			um04100	um04101
			um04100	um04101
			um11113	um04111
			um04136	um10882
			um10882	um04138
			um12254	um10885
			um10886	um04145
			um10886	um04145
			um10886	um04145
			um04152	um10888
			um04152	um10888
			um04161	um04162
			um04172	um04173
			um04174	um04175
			um04177	um10893
			um04181	um15011
			um04181	um15011
			um15011	um04182
			um04188	um04189
			um04190	um04191
			um11125	um04196
			um04202	um04203
			um04202	um04203
			um04202	um04203
			um04202	um04203
			um04202	um04203
			um04205	um04206
			um04208	um04209
			um04219	um04220
			um04234	um12255
			um04242	um10413
			um04242	um10413
			um10413	um04244
			um10413	um04244
			um12256	um10414
			um10417	um04253
			um10417	um04253
			um10417	um04253
			um04253	um04254
			um12258	um10418
			um04258	um04259
			um10419	um04262
			um10419	um04262
			um10421	um04265
			um10423	um10424
			um04271	um10426
			um04271	um10426
			um04278	um10429
			um04278	um10429
			um04283	um04284
			um04284	um04285
			um04285	um04286
			um04294	um10434
			um10437	um04304
			um04489	um11980
			um04489	um11980
			um04490	um11982
			um04500	um04501
			um04503	um12269
			um04505	um04506
			um04512	um11987
			um04517	um04518
			um11991	um04522
			um04526	um11755
			um04529	um04530
			um04535	um11757
			um04542	um04543
			um11759	um04546
			um10901	um04557
			um10905	um10906
			um10907	um04570
			um10907	um04570
			um04577	um04578
			um04580	um04581
			um04580	um04581
			um04580	um04581
			um15015	um10983
			um04621	um04622
			um04630	um11534
			um11538	um04637
			um11539	um11540
			um15065	um12275
			um15065	um12275
			um04644	um11545
			um04646	um11546
			um04646	um11546
			um04655	um04656
			um04655	um04656
			um11551	um12279
			um12279	um04665
			um04669	um04671
			um04669	um04671
			um04679	um04680
			um04680	um04681
			um04683	um04686
			um04683	um04686
			um04686	um11763
			um11763	um04688
			um04689	um11765
			um04312	um04313
			um11976	um04315
			um11976	um04315
			um04315	um04316
			um04315	um04316
			um04319	um04320
			um04323	um04324
			um04323	um04324
			um11751	um11752
			um10843	um04329
			um10845	um04335
			um10848	um12260
			um11141	um11142
			um04343	um04344
			um04344	um04345
			um04344	um04345
			um04345	um04346
			um04347	um04348
			um04347	um04348
			um04347	um04348
			um04347	um04348
			um04352	um04353
			um04352	um04353
			um04353	um04354
			um04357	um04358
			um12262	um11146
			um12262	um11146
			um12262	um11146
			um11146	um11147
			um04362	um11148
			um04364	um04365
			um11150	um04370
			um04376	um11152
			um04397	um04398
			um04410	um04411
			um04411	um10519
			um04414	um04415
			um10520	um04419
			um10520	um04419
			um04419	um04420
			um10524	um10525
			um10525	um04433
			um10528	um10529
			um10529	um10530
			um10529	um10530
			um10529	um10530
			um10530	um04441
			um04463	um04464
			um04463	um04464
			um10540	um04468
			um04470	um04471
			um04470	um04471
			um04473	um04474
			um04473	um04474
			um04477	um04478
			um04477	um04478
			um04477	um04478
			um04479	um04480
			um04480	um04481
			um11978	um04484
			um04485	um04486
			um04891	um04892
			um04892	um04893
			um04893	um11156
			um11156	um04895
			um04895	um04896
			um04898	um04899
			um04906	um04907
			um04909	um11159
			um04909	um11159
			um04909	um11159
			um04909	um11159
			um04909	um11159
			um04909	um11159
			um04909	um11159
			um04911	um04912
			um04914	um04915
			um04915	um04916
			um11161	um04920
			um04920	um04922
			um04928	um04929
			um04929	um04930
			um04929	um04930
			um11771	um04947
			um11771	um04947
			um04958	um04959
			um04961	um04962
			um04966	um04967
			um04968	um04969
			um11556	um04974
			um04982	um04983
			um04984	um04985
			um04988	um04989
			um04999	um12293
			um04999	um12293
			um04999	um12293
			um04999	um12293
			um04999	um12293
			um04999	um12293
			um04999	um12293
			um05002	um12294
			um12294	um05004
			um05014	um05015
			um10707	um05017
			um05019	um12295
			um05022	um05023
			um05022	um05023
			um05022	um05023
			um05023	um10709
			um05029	um05030
			um05033	um05034
			um05034	um05035
			um05034	um05035
			um05036	um05037
			um05038	um05039
			um05044	um05045
			um12297	um10714
			um05054	um05055
			um05058	um05059
			um05062	um05063
			um05064	um05065
			um05064	um05065
			um05632	um05633
			um05632	um05633
			um15021	um05635
			um15021	um05635
			um05642	um10721
			um05653	um05654
			um05653	um05654
			um05656	um05658
			um05656	um05658
			um05656	um05658
			um10726	um05662
			um05662	um05663
			um05664	um05665
			um10728	um10729
			um10729	um10730
			um10730	um10731
			um10733	um10735
			um10733	um10735
			um10733	um10735
			um05674	um05675
			um05690	um10739
			um15084	um05702
			um15084	um05702
			um15084	um05702
			um05703	um05704
			um05704	um05705
			um05704	um05705
			um05705	um05706
			um05706	um05707
			um05706	um05707
			um05706	um05707
			um05706	um05707
			um15022	um10934
			um10938	um10939
			um05721	um05722
			um05729	um05731
			um05729	um05731
			um05732	um05733
			um05732	um05733
			um05734	um05736
			um05734	um05736
			um05734	um05736
			um12023	um05760
			um12024	um05764
			um05764	um05766
			um05771	um05772
			um05772	um05773
			um05791	um05792
			um12315
			um04695	um04696
			um04695	um04696
			um04701	um04702
			um04705	um10583
			um10583	um04707
			um04714	um04715
			um04714	um04715
			um04724	um10678
			um04732	um04733
			um04734	um10680
			um04737	um04738
			um04737	um04738
			um04743	um04744
			um04743	um04744
			um10682	um04748
			um10682	um04748
			um04748	um04749
			um15017	um11997
			um15017	um11997
			um15017	um11997
			um04761	um04764
			um04772	um04773
			um04773	um12004
			um04773	um12004
			um04775	um04776
			um04777	um04778
			um04777	um04778
			um04777	um04778
			um04778	um04779
			um04787	um10688
			um04805	um04806
			um04806	um04807
			um04807	um04808
			um04811	um04812
			um04811	um04812
			um10693	um04815
			um04815	um04816
			um04816	um04817
			um04827	um10700
			um04846	um04847
			um04848	um04849
			um04852	um10850
			um10852	um10853
			um10854	um12283
			um10856	um12286
			um04872	um04873
			um04873	um04875
			um04876	um04877
			um04876	um04877
			um04876	um04877
			um04877	um04878
			um04877	um04878
			um04877	um04878
			um04881	um10859
			um04885	um04886
			um04885	um04886
			um04885	um04886
			um04885	um04886
			um04885	um04886
			um04885	um04886
			um04886	um04887
			um05436	um05437
			um05439	um11574
			um05439	um11574
			um05443	um05444
			um05445	um05446
			um05447	um05449
			um05447	um05449
			um05450	um11576
			um05453	um05454
			um05472	um05473
			um10753	um05485
			um05485	um05486
			um05490	um10756
			um05495	um05496
			um05498	um05499
			um05499	um05501
			um05499	um05501
			um05501	um05502
			um05507	um12305
			um05515	um05517
			um05515	um05517
			um05515	um05517
			um05517	um05518
			um05518	um10349
			um05525	um05526
			um05527	um05528
			um10353	um10354
			um05537	um05538
			um05542	um05543
			um05544	um05545
			um05549	um05550
			um05549	um05550
			um05549	um05550
			um05549	um05550
			um05558	um05559
			um05558	um05559
			um05564	um10895
			um12307	um05567
			um05568	um05569
			um05572	um05573
			um05573	um05574
			um05573	um05574
			um05583	um05584
			um05586	um12308
			um05590	um05591
			um05592	um05593
			um05592	um05593
			um05593	um11179
			um05593	um11179
			um05593	um11179
			um05593	um11179
			um05593	um11179
			um05595	um05596
			um11181	um05600
			um05600	um05601
			um05600	um05601
			um05602	um05603
			um05602	um05603
			um05602	um05603
			um05603	um05604
			um05610	um11182
			um05612	um12309
			um10544	um05247
			um10544	um05247
			um05259	um05260
			um05260	um05261
			um05261	um05262
			um05269	um05270
			um05271	um05272
			um05272	um05273
			um05274	um05275
			um05295	um12302
			um12302	um10553
			um05300	um05301
			um05303	um10555
			um10556	um05308
			um10556	um05308
			um05309	um05310
			um05314	um10557
			um05318	um05319
			um10559	um05322
			um10559	um05322
			um10561	um05325
			um05329	um15101
			um05329	um15101
			um05332	um05333
			um05337	um05338
			um05341	um05342
			um10202	um05344
			um05345	um05346
			um05345	um05346
			um05345	um05346
			um05346	um05347
			um05349	um05350
			um05350	um10203
			um10203	um05351
			um05355	um05356
			um05362	um05363
			um10208	um05368
			um05368	um10209
			um05370	um05371
			um05371	um10211
			um05373	um10212
			um05373	um10212
			um05381	um12092
			um12092	um05382
			um05384	um05385
			um05385	um05386
			um05385	um05386
			um05386	um05387
			um05386	um05387
			um05386	um05387
			um10214	um05389
			um10214	um05389
			um05389	um05390
			um05393	um05394
			um05394	um05395
			um05396	um05397
			um05396	um05397
			um05397	um05398
			um05401	um05402
			um05401	um05402
			um12093	um05404
			um05417	um10220
			um10220	um10221
			um05421	um05422
			um05421	um05422
			um05421	um05422
			um05423	um05426
			um05423	um05426
			um05802	um05803
			um05804	um05805
			um05804	um05805
			um05805	um05806
			um05812	um12316
			um05819	um05820
			um05819	um05820
			um05819	um05820
			um05819	um05820
			um05820	um05821
			um05825	um11293
			um11293	um05827
			um05828	um05829
			um05839	um05840
			um05840	um05841
			um05841	um05842
			um12317	um05844
			um05844	um05845
			um05850	um05852
			um05850	um05852
			um05850	um05852
			um05850	um05852
			um05850	um05852
			um05852	um05853
			um05870	um11026
			um05880	um11031
			um11032	um05883
			um05889	um05890
			um05889	um05890
			um11038	um11041
			um11038	um11041
			um11038	um11041
			um11042	um11043
			um05917	um11800
			um05926	um05927
			um05928	um05929
			um05928	um05929
			um05931	um05932
			um05933	um05934
			um05936	um05937
			um05937	um05938
			um05939	um05940
			um12027	um05942
			um12027	um05942
			um05942	um15025
			um05942	um15025
			um05942	um15025
			um05944	um10861
			um05948	um05949
			um05951	um05952
			um05951	um05952
			um05951	um05952
			um05951	um05952
			um05952	um05953
			um05959	um05960
			um05961	um10865
			um05964	um05965
			um05966	um05967
			um12319	um05972
			um12319	um05972
			um12030	um05974
			um12032	um05976
			um05977
			um05979	um11588
			um05984	um05985
			um05984	um05985
			um05989	um11589
			um05995	um11591
			um11591	um05997
			um11591	um05997
			um11591	um05997
			um06000	um06001
			um06000	um06001
			um06002	um06003
			um06002	um06003
			um12321	um11595
			um06010	um06012
			um06010	um06012
			um11805	um11806
			um11805	um11806
			um06022	um11809
			um11809	um12033
			um11809	um12033
			um06034	um06035
			um06038	um06040
			um06038	um06040
			um11596	um06042
			um06045	um06046
			um06049	um06050
			um11598	um06053
			um06061	um06062
			um06063	um06064
			um06064	um06065
			um06067	um06068
			um06071	um06072
			um06077	um06078
			um11601	um06082
			um06083	um06084
			um06088	um06089
			um11204	um06102
			um11204	um06102
			um06103	um11205
			um06105	um06107
			um06105	um06107
			um11207	um11208
			um06111-B	um06111-A
			um06118	um06119
			um06120	um06121
			um06128	um06129
			um06133	um06134
			um11214	um06138
			um11214	um06138
			um11214	um06138
			um06146	um06148
			um11297	um06151
			um06152	um06153
			um06157	um06158
			um06158	um06159
			um11298	um11299
			um11300	um06162
			um11300	um06162
			um06165	um12325
			um06167	um06168
			um11217	um11218
			um06189	um06190
			um11221	um06193
			um06193	um06194
			um11224	um11225
			um11226	um06200
			um06201	um06205
			um11231	um11232
			um06222	um06223
			um06223	um06224
			um11235	um15028
			um11235	um15028
			um11235	um15028
			um15028	um06228
			um06231	um12328
			um06231	um12328
			um06231	um12328
			um06231	um12328
			um06231	um12328
			um06231	um12328
			um06231	um12328
			um06231	um12328
			um06231	um12328
			um06231	um12328
			um06239	um12329
			um06241	um10972
			um10976	um06251
			um06253	um06255
			um06256	um06257
			um06258	um06259
			um06260	um06261
			um10979	um10980
			um10979	um10980
			um12337	um06365
			um06366	um06367
			um06368	um10996
			um06368	um10996
			um06371	um06372
			um06372	um10997
			um06377	um06378
			um06381	um12338
			um06383	um06384
			um06383	um06384
			um06384	um06385
			um06384	um06385
			um06389	um06390
			um06389	um06390
			um11007	um11237
			um06405	um06406
			um06412	um06413
			um06412	um06413
			um06413	um06414
			um11239	um06416
			um06419	um06420
			um11241	um06425
			um11241	um06425
			um06431	um06433
			um06431	um06433
			um06434	um06439
			um06434	um06439
			um06434	um06439
			um06434	um06439
			um06434	um06439
			um06450	um15103
			um06450	um15103
			um06454	um06455
			um06503
				um06504
