# Supplementary material for: The WOPR Protein Ros1 Is a Master Regulator of Sporogenesis and Late Effector Gene Expression in the Maize Pathogen Ustilago maydis
Source: PLoS Pathog. 2016 Jun 22;12(6):e1005697. doi: 10.1371/journal.ppat.1005697 (PMC4917244; doi:10.1371/journal.ppat.1005697)
Supplement: S3 Table — (XLSX) [file ppat.1005697.s010.xlsx]

## Sheet: Sheet1
	Table S3: List of potential direct Ros1 targets in U. maydis
	Gene ID	Gene name	Fold change (WT vs Dros1)(1)	Annotation(2)	Predicted domains(2)	Predicted subcellular localization(2)	effector(3)
	UMAG_10946		-5.69628	related to TNA1 - High affinity nicotinic acid plasma membrane permease	IPR011701 Major facilitator superfamily	Mb
	UMAG_00001			uncharacterized protein	IPR025870 Glyoxalase-like domain
	UMAG_00002		1.55107	related to AFG1 - ATPase family gene	IPR005654 ATPase, AFG1-like	NS
	UMAG_00003			uncharacterized protein		Mb
	UMAG_12014		1.50597	related to PGC1 - phosphatidyl glycerol phospholipase C	IPR017946 PLC-like phosphodiesterase, TIM beta/alpha-barrel domain	NS
	UMAG_00005		1.70575	probable Benzoate 4-monooxygenase cytochrome P450	IPR001128 Cytochrome P450
	UMAG_00011			probable AMD2 - amidase	IPR000120 Amidase	NS
	UMAG_12080		-1.55415	related to PNS1 - Protein of unknown function	IPR007603 Choline transporter-like	Mb
	UMAG_00017			uncharacterized protein	IPR001104 3-oxo-5-alpha-steroid 4-dehydrogenase, C-terminal	Mb
	UMAG_12081		-1.60539	uncharacterized protein		NS
	UMAG_10005			uncharacterized protein	IPR001138 Zn(2)-C6 fungal-type DNA-binding domain	M
	UMAG_10007			uncharacterized protein	IPR007342 Pseudouridine-5'-phosphate glycosidase	M
	UMAG_00025		-3.31201	related to dehydroshikimate dehydratase	IPR012307 Xylose isomerase, TIM barrel domain	NS
	UMAG_00026		-2.19953	related to FK506-binding protein (FKBP)	IPR023566 Peptidyl-prolyl cis-trans isomerase, FKBP-type	NS
	UMAG_00029		-1.59881	probable myo-inositol oxygenase	IPR007828 Inositol oxygenase	NS
	UMAG_00030			related to Proline oxidase, mitochondrial precursor	IPR015659 Proline oxidase	NS
	UMAG_00031			uncharacterized protein	IPR006603 Cystinosin/ERS1p repeat	Mb
	UMAG_00034			probable mfs-multidrug-resistance transporter	IPR011701 Major facilitator superfamily	Mb
	UMAG_00036		-1.91793	uncharacterized protein	IPR011008 Dimeric alpha-beta barrel	M
	UMAG_00037		3.03337	uncharacterized protein	IPR013027 FAD-dependent pyridine nucleotide-disulphide oxidoreductase	NS
	UMAG_00038			related to transaldolase	IPR001585 Transaldolase	NS
	UMAG_00043			uncharacterized protein	IPR001138 Zn(2)-C6 fungal-type DNA-binding domain	NS
	UMAG_00050			uncharacterized protein	IPR009571 Actin cortical patch SUR7/pH-response regulator PalI	Mb
	UMAG_10012			uncharacterized protein		Mb
	UMAG_00053			probable 3-dehydroquinate dehydratase	IPR001874 Dehydroquinase, class II	Mb
	UMAG_00055			uncharacterized protein	IPR009890 Etoposide-induced 2.4	Mb
	UMAG_00056		1.88044	probable neutral amino acid permease	IPR013057 Amino acid transporter, transmembrane	Mb
	UMAG_00058		-1.80757	uncharacterized protein		NS
	UMAG_00061		4.51386	related to quinate transport protein	IPR003663 Sugar/inositol transporter	Mb
	UMAG_00063			uncharacterized protein		Mb
	UMAG_10019			related to Molybdopterin biosynthesis CNX2 protein	IPR023045 Molybdenum cofactor biosynthesis C	NS
	UMAG_00076			probable purine permease	IPR006042 Xanthine/uracil permease	Mb
	UMAG_00078		1.52148	Phenylalanine ammonia-lyase	IPR005922 Phenylalanine ammonia-lyase	C
	UMAG_00081		1.56607	uncharacterized protein		SP	effector?
	UMAG_00082			uncharacterized protein		NS
	UMAG_00083		3.44685	related to formate/nitrite transporter	IPR000292 Formate/nitrite transporter	Mb
	UMAG_00095			related to Protein dltE	IPR002347 Glucose/ribitol dehydrogenase	NS
	UMAG_00096		-2.0957	probable ZRT2 - Zinc transporter II	IPR003689 Zinc/iron permease	Mb
	UMAG_00108			related to D-arabinitol 2-dehydrogenase	IPR002347 Glucose/ribitol dehydrogenase	NS
	UMAG_00109		1.65193	probable DAK2 - dihydroxyacetone kinase	IPR004006 Dak kinase	NS
	UMAG_00116			related to nicotinamide mononucleotide permease	IPR011701 Major facilitator superfamily	Mb
	UMAG_00123			related to L-lactate dehydrogenase (cytochrome b2)	IPR000262 FMN-dependent dehydrogenase	SA
	UMAG_00126			related to Chitin deacetylase 1	IPR011330 Glycoside hydrolase/deacetylase, beta/alpha-barrel	NS
	UMAG_00127			uncharacterized protein	IPR016181 Acyl-CoA N-acyltransferase	NS
	UMAG_10029		-1.70942	related to Glucan 1,3-beta-glucosidase precursor	IPR001547 Glycoside hydrolase, family 5	NS
	UMAG_00131			related to NADPH quinone oxidoreductase homolog PIG3	IPR014189 Quinone oxidoreductase PIG3	M
	UMAG_00132		-3.56581	uncharacterized protein		M
	UMAG_10031		-3.34095	related to embryonic protein DC-8		Mb
	UMAG_10032		1.53981	related to N-acetyltransferase	IPR016181 Acyl-CoA N-acyltransferase	NS
	UMAG_00145			related to p53-related protein kinase	IPR000719 Protein kinase, catalytic domain	NS
	UMAG_10038			probable multifunctional beta-oxidation protein	IPR020842 Polyketide synthase/Fatty acid synthase, KR	NS
	UMAG_00154		52.2242	related to Para-nitrobenzyl esterase	IPR019826 Carboxylesterase type B, active site	SP
	UMAG_10040		9.7095	uncharacterized protein	IPR007087 Zinc finger, C2H2	NS
	UMAG_12090		7.00371	related to SUR4 - elongase, involved in fatty acid and sphingolipid biosynthesis	IPR002076 GNS1/SUR4 membrane protein	Mb
	UMAG_00172		1.99231	related to meiotic recombination protein rec8	IPR023093 Rad21/Rec8-like protein, C-terminal	NS
	UMAG_00177		2.83543	uncharacterized protein	IPR000683 Oxidoreductase, N-terminal	NS
	UMAG_00181		3.85615	uncharacterized protein	IPR001138 Zn(2)-C6 fungal-type DNA-binding domain	NS
	UMAG_00182		-1.66898	related to Lipase 2 precursor	IPR019826 Carboxylesterase type B, active site	SP
	UMAG_00197			related to TAD2 - tRNA-specific adenosine deaminase 2	IPR016193 Cytidine deaminase-like	C/N
	UMAG_10053		2.04646	related to carbonic anhydrase	IPR001765 Carbonic anhydrase	M
	UMAG_00209		1.52811	uncharacterized protein		NS
	UMAG_00212			uncharacterized protein	IPR018618 Vacuolar import/degradation protein Vid24	NS
	UMAG_11421		-2.2169	probable methylmalonate-semialdehyde dehydrogenase (acylating), mitochondrial precursor	IPR015590 Aldehyde dehydrogenase domain	M
	UMAG_00219		-1.75421	uncharacterized protein	IPR006667 MgtE magnesium transporter, integral membrane	Mb
	UMAG_00221		3.65949	uncharacterized protein		Mb
	UMAG_00227			probable CCC2 - P-type ATPase, Cu(2+)-transporting ATPase	IPR006403 ATPase, P type, cation/copper-transporter	Mb
	UMAG_00229		-1.8661	uncharacterized protein		M
	UMAG_00230			uncharacterized protein		M
	UMAG_11425			related to Formyltetrahydrofolate deformylase	IPR004810 Formyltetrahydrofolate deformylase	M
	UMAG_11426			related to GTR1 - GTP-binding protein	IPR006762 Gtr1/RagA G protein	NS
	UMAG_00238		-2.94987	uncharacterized protein		NS
	UMAG_00241			uncharacterized protein		NS
	UMAG_00250		2.63867	uncharacterized protein	IPR014733 Barwin-like endoglucanase	SP
	UMAG_00256		1.76096	related to 3-oxoacyl-[acyl-carrier protein] reductase	IPR002198 Short-chain dehydrogenase/reductase SDR	NS
	UMAG_00259			probable ELP3 - subunit of elongator/RNAPII holoenzyme with histone acetylase activity	IPR006638 Elongator protein 3/MiaB/NifB	NS
	UMAG_10961			probable Glycine cleavage system H protein, mitochondrial precursor	IPR002930 Glycine cleavage H-protein	NS
	UMAG_10962		13.6583	uncharacterized protein		NS
	UMAG_00262		3.31028	uncharacterized protein		Mb
	UMAG_10966			related to JSN1 - RNA-binding protein (pumilio family)	IPR001313 Pumilio RNA-binding repeat	NS
	UMAG_00270			uncharacterized protein		SP	effector?
	UMAG_10087			uncharacterized protein	IPR001356 Homeodomain	N
	UMAG_00282			probable RNA helicase	IPR011545 DNA/RNA helicase, DEAD/DEAH box type, N-terminal	C
	UMAG_00283			uncharacterized protein	IPR008927 6-phosphogluconate dehydrogenase, C-terminal-like	SA
	UMAG_00286		-2.77084	uncharacterized protein		NS
	UMAG_00296			uncharacterized protein	IPR001841 Zinc finger, RING-type	C
	UMAG_00299			uncharacterized protein		Mb
	UMAG_00300			uncharacterized protein	IPR001138 Zn(2)-C6 fungal-type DNA-binding domain
	UMAG_00302			related to N-acetylglucosaminyl-phosphatidylinositol de-N-acetylase	IPR003737 N-acetylglucosaminyl phosphatidylinositol deacetylase	Mb
	UMAG_12149		-3.2967	uncharacterized protein		NS
	UMAG_10094			uncharacterized protein	IPR016040 NAD(P)-binding domain
	UMAG_00316			uncharacterized protein	IPR001138 Zn(2)-C6 fungal-type DNA-binding domain	NS
	UMAG_00317		1.80474	uncharacterized protein
	UMAG_00326		4.47285	uncharacterized protein	IPR008914 Phosphatidylethanolamine-binding protein PEBP	SP
	UMAG_00336		-2.27326	uncharacterized protein		NS
	UMAG_00337			uncharacterized protein		M
	UMAG_00343		2.34275	probable GAP1 - amino acid transport protein	IPR004841 Amino acid permease domain	Mb
	UMAG_00350	erg5	2.87043	probable ERG5 - C-22 sterol desaturase	IPR001128 Cytochrome P450	M
	UMAG_00356			uncharacterized protein	IPR002110 Ankyrin repeat
	UMAG_00357		2.00071	uncharacterized protein		Mb
	UMAG_00360		-1.53573	uncharacterized protein
	UMAG_00361			related to MNR2 - Manganese resistance protein	IPR002523 Mg2+ transporter protein, CorA-like/Zinc transport protein ZntB	Mb
	UMAG_00374		-3.87059	probable DAL5 - Allantoate and ureidosuccinate permease	IPR011701 Major facilitator superfamily	Mb
	UMAG_00375		2.89737	uncharacterized protein	IPR017853 Glycoside hydrolase, superfamily	Mb
	UMAG_11606			uncharacterized protein		NS
	UMAG_00384		-9.04278	uncharacterized protein		NS
	UMAG_00385			uncharacterized protein		NS
	UMAG_00386			uncharacterized protein	IPR000926 GTP cyclohydrolase II, RibA	C/N
	UMAG_00387			probable ADP-ribosylation factor	IPR005225 Small GTP-binding protein domain	NS
	UMAG_00388			uncharacterized protein		NS
	UMAG_00389			related to Hsk1-interacting molecule 1	IPR013939 Regulatory subunit Dfp1/Him1, central region	NS
	UMAG_00397		1.5661	uncharacterized protein		NS
	UMAG_11610		-6.83708	uncharacterized protein	IPR001303 Class II aldolase/adducin N-terminal	NS
	UMAG_00405		2.61594	uncharacterized protein	IPR009057 Homeodomain-like
	UMAG_11824			uncharacterized protein		M
	UMAG_00410			uncharacterized protein	IPR010541 Domain of unknown function DUF1115	NS
	UMAG_10104		-1.54527	probable GCY1 - galactose-induced protein of aldo/keto reductase family	IPR001395 Aldo/keto reductase	C
	UMAG_00414		-2.45325	uncharacterized protein	IPR013860 Protein of unknown function DUF1752, fungi	NS
	UMAG_12152			uncharacterized protein	IPR012860 Arf3-interacting protein 1, N-terminal domain	NS
	UMAG_00441		-2.63208	uncharacterized protein		NS
	UMAG_00442			uncharacterized protein
	UMAG_00445			uncharacterized protein	IPR000675 Cutinase	SP
	UMAG_00446			probable beta-glucosidase	IPR001764 Glycoside hydrolase, family 3, N-terminal	SP
	UMAG_00448			uncharacterized protein		NS
	UMAG_00461			uncharacterized protein	IPR001086 Prephenate dehydratase	NS
	UMAG_00464		-1.77416	uncharacterized protein		NS
	UMAG_00465			uncharacterized protein		Mb
	UMAG_00466	rsp4	15.4007	uncharacterized protein		SP	effector?
	UMAG_00467		1.50242	uncharacterized protein	IPR001138 Zn(2)-C6 fungal-type DNA-binding domain
	UMAG_12155		11.8767	related to MutS protein homolog 5	IPR007696 DNA mismatch repair protein MutS, core	NS
	UMAG_00473		1.84283	uncharacterized protein	IPR001138 Zn(2)-C6 fungal-type DNA-binding domain	NS
	UMAG_00477		4.3213	related to Monocarboxylate transporter 1	IPR011701 Major facilitator superfamily	Mb
	UMAG_00478		-1.54355	uncharacterized protein		NS
	UMAG_10121			uncharacterized protein
	UMAG_00486		2.18621	probable PGM2 - phosphoglucomutase	IPR005841 Alpha-D-phosphohexomutase superfamily	NS
	UMAG_15059		-2.98501	uncharacterized protein	IPR001849 Pleckstrin homology domain
	UMAG_11825			uncharacterized protein	IPR001356 Homeodomain	NS
	UMAG_00490		1.75976	related to Sorting nexin MVP1	IPR001683 Phox homologous domain	NS
	UMAG_00493			uncharacterized protein	IPR005301 Mob1/phocein	NS
	UMAG_15088			uncharacterized protein	IPR001138 Zn(2)-C6 fungal-type DNA-binding domain
	UMAG_00499			uncharacterized protein	IPR003347 JmjC domain
	UMAG_11431			uncharacterized protein		NS
	UMAG_00501		-2.11618	uncharacterized protein
	UMAG_11435			related to TAF13 - TFIID subunit involved in RNA polymerase II transcription initiation	IPR003195 Transcription initiation factor IID, 18kDa subunit	NS
	UMAG_00515			uncharacterized protein	IPR002913 Lipid-binding START	NS
	UMAG_11438			uncharacterized protein	IPR001841 Zinc finger, RING-type	NS
	UMAG_00522		-7.23611	uncharacterized protein		NS
	UMAG_00523			related to CDC36 - transcription factor	IPR007282 NOT2/NOT3/NOT5	NS
	UMAG_11439			related to GLO3 - zinc finger protein	IPR001164 Arf GTPase activating protein
	UMAG_00527			related to DNA polymerase delta subunit 4	IPR007218 DNA polymerase delta, subunit 4	NS
	UMAG_00528			uncharacterized protein	IPR001138 Zn(2)-C6 fungal-type DNA-binding domain
	UMAG_00530		-2.58676	uncharacterized protein		Mb
	UMAG_11440		-1.60327	uncharacterized protein	IPR001680 WD40 repeat	ER/N
	UMAG_00532		3.437	uncharacterized protein	IPR009060 UBA-like
	UMAG_00533		5.67154	related to PPR1 - transcription factor regulating pyrimidine pathway	IPR001138 Zn(2)-C6 fungal-type DNA-binding domain	NS
	UMAG_00536			uncharacterized protein		Mb
	UMAG_11441			uncharacterized protein
	UMAG_11443		-3.04984	uncharacterized protein		SP	effector?
	UMAG_00538			uncharacterized protein		SP	effector?
	UMAG_00543			uncharacterized protein	IPR001214 SET domain
	UMAG_00545			uncharacterized protein		NS
	UMAG_00555			probable glycerol-3-phosphate dehydrogenase (NAD)	IPR006168 Glycerol-3-phosphate dehydrogenase, NAD-dependent	NS
	UMAG_10465			probable FAB1 - phosphatidylinositol 3-phosphate 5-kinase	IPR002498 Phosphatidylinositol-4-phosphate 5-kinase, core	NS
	UMAG_00567			related to B2-aldehyde-forming enzyme		SP
	UMAG_00568			related to FCP1 - TFIIF interacting component of CTD phosphatase	IPR011947 FCP1-like phosphatase, phosphatase domain	NS
	UMAG_00569			related to GTP-binding protein	IPR006073 GTP binding domain	NS
	UMAG_00581			uncharacterized protein	IPR009571 Actin cortical patch SUR7/pH-response regulator PalI	Mb
	UMAG_00582			related to cytoskeleton assembly control protein	IPR008942 ENTH/VHS
	UMAG_00584			probable casein kinase-1 hhp1	IPR000719 Protein kinase, catalytic domain	NS
	UMAG_12146			uncharacterized protein		NS
	UMAG_00588			uncharacterized protein	IPR001810 F-box domain, cyclin-like	NS
	UMAG_00592			related to Nuclear receptor co-repressor/HDAC3 complex subunit TBLR1	IPR001680 WD40 repeat	NS
	UMAG_00594			probable dihydrolipoamide acetyltransferase component of pyruvate dehydrogenase complex, mitochondrial precursor	IPR006257 Dihydrolipoyllysine-residue acetyltransferase component of pyruvate dehydrogenase complex	M
	UMAG_00597			probable ATP-binding cassette transporter protein, mitochondrial	IPR017871 ABC transporter, conserved site	M
	UMAG_00598		3.42988	uncharacterized protein		SP	effector?
	UMAG_00599			related to DNA polymerase mu	IPR022312 DNA polymerase family X	NS
	UMAG_15049		1.82587	related to PUF3 - transcript-specific regulator of mRNA degradation	IPR011989 Armadillo-like helical	NS
	UMAG_00606			uncharacterized protein	IPR023393 START-like domain	NS
	UMAG_00607		1.58139	related to phosducin homolog, likely to be involved in regulation of pheromone response	IPR024253 Phosducin, thioredoxin-like domain
	UMAG_00616			uncharacterized protein		Mb
	UMAG_00617			related to O-sialoglycoprotein endopeptidase	IPR017860 Peptidase M22, conserved site	NS
	UMAG_00624			related to CDP diacylglycerol-inositol 3-phosphatidyltransferase	IPR000462 CDP-alcohol phosphatidyltransferase	Mb
	UMAG_00625			uncharacterized protein	IPR020795 Origin recognition complex, subunit 3	NS
	UMAG_10929			uncharacterized protein		NS
	UMAG_00627			uncharacterized protein		NS
	UMAG_15009		1.85857	uncharacterized protein	IPR005036 Putative phosphatase regulatory subunit	NS
	UMAG_00629		2.49966	uncharacterized protein		SP	effector?
	UMAG_11448			probable NADH-ubiquinone oxidoreductase 23 kDa subunit precursor	IPR010226 NADH-quinone oxidoreductase, chain I
	UMAG_00634		1.87719	probable NADH-ubiquinone oxidoreductase 24 kDa subunit, mitochondrial precursor	IPR002023 NADH:ubiquinone oxidoreductase, 24kDa subunit
	UMAG_00636			uncharacterized protein
	UMAG_11449			related to Phenol 2-monooxygenase	IPR002938 Monooxygenase, FAD-binding	NS
	UMAG_11450	hgl1		Hgl1p, required for dimorphism and teliospore formation		NS
	UMAG_15012			uncharacterized protein		NS
	UMAG_11828			probable HOS2 - putative histone deacetylase	IPR003084 Histone deacetylase	NS
	UMAG_11829			uncharacterized protein	IPR007271 Nucleotide-sugar transporter	Mb
	UMAG_00663			probable ubiquitin-protein ligase	IPR000008 C2 calcium-dependent membrane targeting	NS
	UMAG_00668			related to SIP2 - subunit of the Snf1 serine/threonine protein kinase complex	IPR006828 5-AMP-activated protein kinase	NS
	UMAG_12346			uncharacterized protein		NS
	UMAG_11612		-7.40419	uncharacterized protein (C-terminal fragment)		NS
	UMAG_00671			uncharacterized protein		Mb
	UMAG_00672		1.62909	probable urate oxidase (uricase)	IPR002042 Uricase	NS
	UMAG_00691			related to HRK1 - Protein kinase with a role in ion homeostasis	IPR000719 Protein kinase, catalytic domain
	UMAG_00695		-4.61276	putative exochitinase	IPR015883 Glycoside hydrolase family 20, catalytic core	SP
	UMAG_00698			uncharacterized protein	IPR016181 Acyl-CoA N-acyltransferase	NS
	UMAG_00699			related to protein DGCR14, probably involved in pre-mRNA splicing	IPR019148 Nuclear protein DGCR14	NS
	UMAG_00700		-2.17475	related to Zinc-binding oxidoreductase	IPR013154 Alcohol dehydrogenase GroES-like
	UMAG_11165			uncharacterized protein	IPR002885 Pentatricopeptide repeat	NS
	UMAG_00706			uncharacterized protein	IPR000679 Zinc finger, GATA-type	NS
	UMAG_11166			uncharacterized protein	IPR008929 Chondroitin AC/alginate lyase
	UMAG_00708		-4.3457	related to monooxygenase		NS
	UMAG_00712			probable YOR1 - ABC transporter	IPR017871 ABC transporter, conserved site	Mb
	UMAG_00714			probable NPL4 - nuclear protein localization factor and ER translocation component	IPR007717 Nuclear pore localisation protein NPL4
	UMAG_11171			related to sugar transport protein	IPR020846 Major facilitator superfamily domain	Mb
	UMAG_00721		-1.54512	related to MAPKK kinase	IPR000719 Protein kinase, catalytic domain	NS
	UMAG_00723			related to stress response protein rds1p	IPR009078 Ferritin/ribonucleotide reductase-like	SP
	UMAG_11172			probable FEN2 - Pantothenate permease	IPR011701 Major facilitator superfamily	Mb
	UMAG_00727			uncharacterized protein		Mb
	UMAG_00728			related to Origin recognition complex subunit 4		NS
	UMAG_15019		1.88733	related to KEL1 - involved in cell fusion and morphology	IPR006652 Kelch repeat type 1
	UMAG_15020		1.91661	uncharacterized protein		SP	effector?
	UMAG_00735			uncharacterized protein		NS
	UMAG_00736			uncharacterized protein	IPR001611 Leucine-rich repeat	NS
	UMAG_11835		-5.07646	uncharacterized protein		NS
	UMAG_00751			related to INO80 - ATPase with chromatin remodeling and helicase activity	IPR001650 Helicase, C-terminal
	UMAG_00752			uncharacterized protein		NS
	UMAG_11197			uncharacterized protein	IPR011598 Helix-loop-helix domain
	UMAG_00760			related to ERG8 - phosphomevalonate kinase	IPR006204 GHMP kinase N-terminal domain	NS
	UMAG_00762		2.52317	uncharacterized protein
	UMAG_00768			probable coatomer gamma-2 subunit	IPR017106 Coatomer gamma subunit
	UMAG_00783			related to Heme oxygenase	IPR002051 Haem oxygenase
	UMAG_12356			uncharacterized protein (N-terminal fragment)	IPR012677 Nucleotide-binding, alpha-beta plait
	UMAG_00789			probable carnitine O-acetyltransferase, mitochondrial precursor	IPR000542 Acyltransferase ChoActase/COT/CPT	Mb
	UMAG_00790		-2.78166	related to coenzyme a synthetase	IPR009081 Acyl carrier protein-like	Mb
	UMAG_00795			uncharacterized protein		SP	effector?
	UMAG_00796		6.70219	uncharacterized protein		NS
	UMAG_15051			related to SKN1 - protein involved in sphingolipid biosynthesis	IPR005629 Beta-glucan synthesis-associated, SKN1	Mb
	UMAG_11837		-1.75204	uncharacterized protein	IPR003347 JmjC domain
	UMAG_00800			probable PHO84 - Inorganic phosphate permease	IPR020846 Major facilitator superfamily domain	Mb
	UMAG_00813			uncharacterized protein	IPR001327 Pyridine nucleotide-disulphide oxidoreductase, NAD-binding domain
	UMAG_11634			related to KAP114 - Member of the karyopherin-beta family, nuclear import	IPR001494 Importin-beta, N-terminal
	UMAG_00824		2.23277	uncharacterized protein		Mb
	UMAG_00825			uncharacterized protein		NS
	UMAG_00829			uncharacterized protein	IPR023352 Membrane associated eicosanoid/glutathione metabolism-like domain	Mb
	UMAG_00830			uncharacterized protein	IPR016040 NAD(P)-binding domainIPR008030 NmrA-like	NS
	UMAG_00831		6.32433	uncharacterized protein		Mb
	UMAG_00836			uncharacterized protein	IPR007244 NatC N(alpha)-terminal acetyltransferase, Mak10 subunit	NS
	UMAG_00837		1.8269	related to Alpha-L-arabinofuranosidase I precursor	IPR010720 Alpha-L-arabinofuranosidase, C-terminal	SP
	UMAG_00841			uncharacterized protein	IPR001138 Zn(2)-C6 fungal-type DNA-binding domain	NS
	UMAG_00842			probable aflatoxin efflux pump AFLT	IPR011701 Major facilitator superfamily	Mb
	UMAG_11247			related to Smad nuclear interacting protein 1	IPR000253 Forkhead-associated (FHA) domain	N
	UMAG_00844		1.85249	succinate dehydrogenase [ubiquinone] iron-sulfur protein, mitochondrial precursor	IPR025192 Succinate dehydogenase/fumarate reductase N-terminal	M
	UMAG_00847		2.16865	uncharacterized protein		NS
	UMAG_11251			uncharacterized protein		NS
	UMAG_11253		-2.3361	uncharacterized protein		SP	effector?
	UMAG_00864			Probable ZUO1- zuotin	IPR018253 Heat shock protein DnaJ, conserved site	NS
	UMAG_11260			probable serine-tRNA ligase, cytosolic	IPR006195 Aminoacyl-tRNA synthetase, class II	NS
	UMAG_00866		1.68538	related to Endoglucanase	IPR002037 Glycoside hydrolase, family 8	NS
	UMAG_11263			uncharacterized protein (C-terminal fragment)		NS
	UMAG_00872			probable HOM3 - L-aspartate 4-P-transferase	IPR018042 Aspartate kinase, conserved site
	UMAG_10566			related to VRP1 - Proline-rich actin-associated protein involved in cytoskeletal organization and cytokinesis	IPR003124 WH2 domain	NS
	UMAG_00874			uncharacterized protein		NS
	UMAG_00880			related to tRNA dihydrouridine synthase	IPR001269 tRNA-dihydrouridine synthase	NS
	UMAG_10570		2.4407	uncharacterized protein (C-terminal fragment)	IPR007275 YTH domain	NS
	UMAG_00884		-2.17877	related to Ral2 protein, implicated in activation of ras1	IPR015915 Kelch-type beta propeller	NS
	UMAG_11843		-3.34726	uncharacterized protein		NS
	UMAG_00885			uncharacterized protein		SP	effector?
	UMAG_15053		2.95788	uncharacterized protein		Mb
	UMAG_00890			uncharacterized protein
	UMAG_00893	umv1		related to veA protein umv1	IPR021740 Velvet factor	N
	UMAG_00898		1.71562	probable AFG3 - protease of the SEC18/CDC48/PAS1 family of ATPases (AAA)	IPR000642 Peptidase M41
	UMAG_12116			uncharacterized protein	IPR001606 ARID/BRIGHT DNA-binding domain	NS
	UMAG_00913		5.24183	glyoxaloxidase 2	IPR009880 Glyoxal oxidase, N-terminal	SP
	UMAG_10618			uncharacterized protein	IPR005162 Retrotransposon gag protein	NS
	UMAG_00924			probable translation elongation factor eEF-1 alpha chain	IPR004539 Translation elongation factor EF1A, eukaryotic/archaeal	NS
	UMAG_00931			uncharacterized protein		NS
	UMAG_10622			uncharacterized protein		NS
	UMAG_00937			uncharacterized protein
	UMAG_12118			uncharacterized protein		SP	effector?
	UMAG_10624		1.94424	related to LCB2 - serine C-palmitoyltransferase subunit	IPR015424 Pyridoxal phosphate-dependent transferase, major domain	NS
	UMAG_10625			probable ribosomal protein L24.e.A, cytosolic	IPR023441 Ribosomal protein L24e domain	NS
	UMAG_10626			uncharacterized protein	IPR011598 Helix-loop-helix domain	NS
	UMAG_12119		7.5257	uncharacterized protein		SP	effector?
	UMAG_12121			uncharacterized protein		M
	UMAG_00952			related to RTS2 - Basic zinc-finger protein, involved in UV response and DNA replication	IPR007087 Zinc finger, C2H2	NS
	UMAG_00957		-1.59195	related to serine/threonine-protein kinase	IPR002290 Serine/threonine- / dual-specificity protein kinase, catalytic domain	NS
	UMAG_00958			uncharacterized protein	IPR015414 SNARE associated Golgi protein	Mb
	UMAG_10587			related to PPX1 - Exopolyphosphatase	IPR001667 Phosphoesterase, RecJ-like	SP
	UMAG_00966			related to RAD26 - DNA repair and recombination protein	IPR014001 Helicase, superfamily 1/2, ATP-binding domain	NS
	UMAG_00967			uncharacterized protein	IPR001778 Pollen allergen Poa pIX/Phl pVI	Mb
	UMAG_00986			small G-protein Ras1	IPR001806 Small GTPase superfamily	NS
	UMAG_00987			related to YND1 - apyrase (NDPase/NTPase)	IPR000407 Nucleoside phosphatase GDA1/CD39	NS
	UMAG_00992		-1.76452	related to protein tyrosine phosphatase PPS1	IPR024950 Dual specificity phosphatase	NS
	UMAG_10790		-1.72066	probable phosphoribosyl-5-aminoimidazole carboxylase	IPR016301 Phosphoribosylaminoimidazole carboxylase	NS
	UMAG_10791			uncharacterized protein	IPR000644 Cystathionine beta-synthase, core	NS
	UMAG_01004			uncharacterized protein		NS
	UMAG_01005			probable ATP citrate lyase subunit 1	IPR005811 ATP-citrate lyase/succinyl-CoA ligase	NS
	UMAG_01009			probable glycogen synthase	IPR008631 Glycogen synthase	NS
	UMAG_01013			uncharacterized protein	IPR006630 RNA-binding protein Lupus La	NS
	UMAG_01014		-1.53862	uncharacterized protein	IPR013766 Thioredoxin domain	SP
	UMAG_01022			uncharacterized protein	IPR014733 Barwin-like endoglucanase	SP
	UMAG_01023			probable ADE17 - 5-aminoimidazole-4-carboxamide ribotide transformylase	IPR024051 AICAR transformylase domain	NS
	UMAG_01025			uncharacterized protein	IPR001138 Zn(2)-C6 fungal-type DNA-binding domain
	UMAG_15057		-1.7672	related to protein arginine N-methyltransferase	IPR025799 Protein arginine N-methyltransferase	NS
	UMAG_01030		-1.55466	uncharacterized protein	IPR013256 Chromatin SPT2
	UMAG_11265			probable ARP3 - actin related protein	IPR004000 Actin-like	NS
	UMAG_11266			probable lysophospholipase (lpl)	IPR016035 Acyl transferase/acyl hydrolase/lysophospholipase	SP
	UMAG_11272			related to SHR3 - endoplasmic reticulum packaging chaperone	IPR013248 Shr3 amino acid permease chaperone	Mb
	UMAG_01058		-1.89353	probable APS3 - AP-3 complex subunit, sigma3 subunit	IPR022775 AP complex, mu/sigma subunit	NS
	UMAG_01062			probable VRG4 - Golgi GDP-mannose transporter	IPR004689 UDP-galactose transporter	Mb
	UMAG_01063			related to BXI1 - protein involved in apoptosis	IPR006214 Bax inhibitor 1-related	Mb
	UMAG_01070		15.2393	related to cyclopropane-fatty-acyl-phospholipid synthase	IPR003333 Mycolic acid cyclopropane synthase	Mb
	UMAG_01072		1.9107	probable GOR1 ? glyoxylate reductase	IPR006139 D-isomer specific 2-hydroxyacid dehydrogenase, catalytic domain	NS
	UMAG_01077		-1.58114	putative protein		NS
	UMAG_11277		1.96394	uncharacterized protein	IPR003033 SCP2 sterol-binding domain	NS
	UMAG_01079		-4.16086	related to CHK1 - Serine/threonine kinase	IPR002290 Serine/threonine- / dual-specificity protein kinase, catalytic domain	NS
	UMAG_01080		-2.0568	4-aminobutyrate aminotransferase	IPR004631 4-aminobutyrate aminotransferase, eukaryotic	M
	UMAG_01082		4.2755	uncharacterized protein		SP	effector?
	UMAG_01083			uncharacterized protein		NS
	UMAG_12126		1.8476	uncharacterized protein		NS
	UMAG_11284		-1.68481	related to glycogenin-2 beta	IPR002495 Glycosyl transferase, family 8	NS
	UMAG_01114		-1.64592	uncharacterized protein		Mb
	UMAG_15060			uncharacterized protein		NS
	UMAG_11860			cAMP-dependent protein kinase catalytic subunit	IPR000719 Protein kinase, catalytic domain
	UMAG_01131			related to Deoxyribodipyrimidine photo-lyase	IPR002081 Cryptochrome/DNA photolyase, class 1	M
	UMAG_01132			uncharacterized protein		NS
	UMAG_11644			probable GLR1 - glutathione reductase (NADPH)	IPR006322 Glutathione reductase, eukaryote/bacterial	NS
	UMAG_01144			related to POP4 - protein involved in processing of tRNAs and rRNAs	IPR002730 Ribonuclease P/MRP, subunit p29	NS
	UMAG_01145			uncharacterized protein		NS
	UMAG_01146	umv2	-2.19715	Umv2 velvet protein2	IPR021740 Velvet factor
	UMAG_01148			uncharacterized protein		NS
	UMAG_01161			related to BEM2 - GTPase-activating protein	IPR008936 Rho GTPase activation protein
	UMAG_01162			related to golgi-specific brefeldin a-resistance guanine nucleotide exchange factor 1	IPR000904 SEC7-like	NS
	UMAG_01168			related to GYP1 - cis-golgi GTPase-activating protein	IPR000195 Rab-GTPase-TBC domain	NS
	UMAG_01169			related to CDC50 - cell division protein		Mb
	UMAG_01171		20.2904	related to 4-coumarate-CoA ligase	IPR000873 AMP-dependent synthetase and ligase
	UMAG_01178		-3.01942	related to dedicator of cytokinesis protein 3	IPR010703 Dedicator of cytokinesis	NS
	UMAG_01179		-2.45475	putative protein		NS
	UMAG_01180		1.55787	probable protein kinase CK2 alpha subunit	IPR000719 Protein kinase, catalytic domain	NS
	UMAG_01181		2.91253	uncharacterized protein	IPR018852 Protein of unknown function DUF2456	Mb
	UMAG_01182			related to PUB1 - major polyadenylated RNA-binding protein of nucleus and cytoplasm	IPR000504 RNA recognition motif, RNP-1	NS
	UMAG_01187			uncharacterized protein	IPR014729 Rossmann-like alpha/beta/alpha sandwich fold	NS
	UMAG_01194			uncharacterized protein	IPR009003 Peptidase cysteine/serine, trypsin-like
	UMAG_01202			uncharacterized protein
	UMAG_11305		1.61381	uncharacterized protein
	UMAG_01205			cation-transporting ATPase	IPR004014 ATPase, P-type cation-transporter, N-terminal	Mb
	UMAG_01206			uncharacterized protein		NS
	UMAG_01207			related to HLJ1 - Co-chaperone for Hsp40p	IPR003095 Heat shock protein DnaJ	RE
	UMAG_01213		3.88656	uncharacterized protein	IPR014733 Barwin-like endoglucanase	SP
	UMAG_01216		-2.24193	uncharacterized protein		NS
	UMAG_01217		-4.99978	uncharactrized protein		NS
	UMAG_10593		1.58695	related to KRE33 - essential protein, required for biogenesis of the small ribosomal subunit	IPR007807 Helicase domain	NS
	UMAG_01219		2.342	uncharacterized protein	IPR017956 AT hook, DNA-binding motif	NS
	UMAG_10594			uncharacterized protein	IPR000719 Protein kinase, catalytic domain	NS
	UMAG_01224	umc1		MADS-box homolog Umc1	IPR002100 Transcription factor, MADS-box	NS
	UMAG_01229			uncharacterized protein	IPR005135 Endonuclease/exonuclease/phosphatase	NS
	UMAG_01230			related to NTE1 - Serine esterase	IPR016035 Acyl transferase/acyl hydrolase/lysophospholipase	Mb
	UMAG_01237		-1.5411	uncharacterized protein		SP	eff cluster 2A
	UMAG_01238		-2.97672	uncharacterized protein	IPR002012 Gonadotropin-releasing hormone	SP	eff cluster 2A
	UMAG_01244			uncharacterized protein	IPR001841 Zinc finger, RING-type	Mb
	UMAG_01245			probable LEU2 - beta-isopropyl-malate dehydrogenase	IPR001804 Isocitrate and isopropylmalate dehydrogenases family	NS
	UMAG_01246			related to DCN1 - scaffold-type E3 ligase
	UMAG_01251			uncharacterized protein		NS
	UMAG_01252			probable NOG1 - nucleolar G-protein required for 60S ribosomal subunit biogenesis	IPR010674 Nucleolar GTP-binding protein 1, Rossman-fold domain	NS
	UMAG_11855			uncharacterized protein		NS
	UMAG_15036		1.58684	uncharacterized protein	IPR007087 Zinc finger, C2H2	NS
	UMAG_01258			uncharacterized protein		Mb
	UMAG_11865			uncharacterized protein	IPR011320 Ribonuclease H1, N-terminal	NS
	UMAG_01262		-1.79048	DNA polymerase X - putative	IPR002008 DNA-directed DNA polymerase X, beta-like	NS
	UMAG_01264			uncharacterized protein	IPR002085 Alcohol dehydrogenase superfamily, zinc-type	NS
	UMAG_15037			uncharacterized protein
	UMAG_01267			uncharacterized protein
	UMAG_01269		1.69279	uncharacterized protein	IPR013944 Oxidoreductase putative, C-terminal	SP
	UMAG_01273		1.76834	related to ubiquitin carboxyl-terminal hydrolase 36	IPR001394 Peptidase C19, ubiquitin carboxyl-terminal hydrolase 2	NS
	UMAG_01274		1.53445	related to VAC14 - protein involved in regulated synthesis of PtdIns(3,5)P(2)	IPR011989 Armadillo-like helical	NS
	UMAG_01278			uncharacterized protein	IPR006594 LisH dimerisation motif	NS
	UMAG_01279			probable TCP1 - component of chaperonin-containing T-complex	IPR017998 Chaperone, tailless complex polypeptide 1	NS
	UMAG_01282			related to neurofibromin	IPR001936 Ras GTPase-activating protein	NS
	UMAG_12131			probable human translationally-controlled tumor protein (TCTP)	IPR011323 Mss4/translationally controlled tumour-associated TCTP	NS
	UMAG_01287			uncharacterized protein
	UMAG_10230		1.6948	uncharacterized protein		NS
	UMAG_01292		-1.76234	uncharacterized protein		NS
	UMAG_10232			probable cytochrome b5	IPR001199 Cytochrome b5	Mb
	UMAG_01295			uncharacterized protein	IPR004345 TB2/DP1/HVA22-related protein	NS
	UMAG_01297		3.22895	uncharacterized protein		SP	eff cluster 2B
	UMAG_01298		1.57884	uncharacterized protein		SP	eff cluster 2B
	UMAG_01299			uncharacterized protein		SP	eff cluster 2B
	UMAG_01314			probable DLD2 - D-lactate dehydrogenase	IPR006094 FAD linked oxidase, N-terminal	NS
	UMAG_10235			probable serine/threonine protein phosphatase 4 catalytic subunit	IPR006186 Serine/threonine-specific protein phosphatase/bis(5-nucleosyl)-tetraphosphatase
	UMAG_01328			probable IDH2 - isocitrate dehydrogenase (NAD) subunit 2, mitochondrial	IPR004434 Isocitrate dehydrogenase NAD-dependent	M
	UMAG_01329			probable IDH1 - isocitrate dehydrogenase [NAD] subunit 1, mitochondrial	IPR004434 Isocitrate dehydrogenase NAD-dependent	M
	UMAG_01335			probable glutaryl-CoA dehydrogenase	IPR009100 Acyl-CoA dehydrogenase/oxidase	M
	UMAG_10242			uncharacterized protein		NS
	UMAG_01338			related to BRE2 - subunit of COMPASS (Set1C) complex	IPR001870 B30.2/SPRY domain	NS
	UMAG_12134			uncharacterized protein		NS
	UMAG_01350			related to SNF4 - nuclear regulatory protein	IPR000644 Cystathionine beta-synthase, core	NS
	UMAG_01351		1.78934	uncharacterized protein		NS
	UMAG_01359			uncharacterized protein	IPR023244 Brefeldin A-sensitivity protein 4	Mb
	UMAG_01361		-2.01773	uncharacterized protein		NS
	UMAG_01362			uncharacterized protein		NS
	UMAG_01366			probable BMH1 - 14-3-3 protein epsilon	IPR023410 14-3-3 domain	NS
	UMAG_01374		-1.60364	Pit1		Mb
	UMAG_01375	pit2	-1.91235	Pit2		SP
	UMAG_01378		-2.98463	uncharacterized protein	IPR000219 Dbl homology (DH) domain	NS
	UMAG_01382			uncharacterized protein	IPR012337 Ribonuclease H-like domain	NS
	UMAG_01386			uncharacterized protein		NS
	UMAG_01387		1.71433	uncharacterized protein		Mb
	UMAG_01388		-1.65394	uncharacterized protein	IPR019410 Nicotinamide N-methyltransferase-like	NS
	UMAG_11326			uncharacterized protein	IPR009057 Homeodomain-like	NS
	UMAG_11327			probable SEC27 - coatomer complex beta subunit	IPR016453 Coatomer beta' subunit	NS
	UMAG_01424		15.2671	probable Cytochrome P450 monooxygenase/Phenylacetate hydroxylase	IPR001128 Cytochrome P450
	UMAG_01425		2.79925	probable homogentisate 1,2-dioxygenase	IPR005708 Homogentisate 1,2-dioxygenase
	UMAG_01435		2.91894	related to MCH4 - monocarboxylate transporter	IPR007114 Major facilitator superfamily	Mb
	UMAG_01436			uncharacterized protein	IPR023213 Chloramphenicol acetyltransferase-like domain	NS
	UMAG_01441			uncharacterized protein	IPR016040 NAD(P)-binding domain	NS
	UMAG_01442			uncharacterized protein	IPR023352 Membrane associated eicosanoid/glutathione metabolism-like domain	Mb
	UMAG_15093			related to Serine/threonine-protein kinase	IPR002290 Serine/threonine- / dual-specificity protein kinase, catalytic domain	NS
	UMAG_11653			related to CYC3 - holocytochrome-c synthase (cytochrome c heme lyase)	IPR000511 Cytochrome c/c1 haem-lyase	M
	UMAG_11657			related to actin-interacting protein AIP3	IPR005613 Actin interacting protein 3	NS
	UMAG_01454			uncharacterized protein	IPR007205 Uncharacterised domain UPF0507	NS
	UMAG_01465		-2.58673	uncharacterized protein		M
	UMAG_01466		-1.52493	related to acyl-coa dehydrogenase, long-chain specific precursor	IPR006089 Acyl-CoA dehydrogenase, conserved site
	UMAG_11815			uncharacterized protein		NS
	UMAG_01476		2.60955	related to HXT1 - Low-affinity hexose facilitator	IPR005829 Sugar transporter, conserved site	Mb
	UMAG_11819		2.23989	related to SUR2 - sphingosine hydroxylase	IPR006694 Fatty acid hydroxylase	Mb
	UMAG_01478			probable QCR2 - 40 kDa ubiquinol cytochrome-c reductase core protein 2	IPR011249 Metalloenzyme, LuxS/M16 peptidase-like, metal-binding	M
	UMAG_01481			uncharacterized protein		NS
	UMAG_01482			uncharacterized protein	IPR001138 Zn(2)-C6 fungal-type DNA-binding domain
	UMAG_15072			related to SUR1 - required for mannosylation of sphingolipids	IPR007577 Glycosyltransferase, DXD sugar-binding motif	Mb
	UMAG_10799			related to VPS24 - endosomal Vps protein complex subunit	IPR005024 Snf7	NS
	UMAG_01507			uncharacterized protein	IPR000194 ATPase, F1/V1/A1 complex, alpha/beta subunit, nucleotide-binding	NS
	UMAG_01515			related to ECM4 - protein involved in cell wall biogenesis and architecture	IPR010987 Glutathione S-transferase, C-terminal-like	NS
	UMAG_10804			probable KGD2 - dihydrolipoyl transsuccinylase component of the alpha-ketoglutarate dehydrogenase complex	IPR001078 2-oxoacid dehydrogenase acyltransferase, catalytic domain	M
	UMAG_01518			uncharacterized protein		NS
	UMAG_01519			uncharacterized protein		NS
	UMAG_01522		-5.73337	uncharacterized protein		NS
	UMAG_01523	fox1	-3.10154	Fox1 forkhead TF	IPR001766 Fork head transcription factor	NS
	UMAG_01528		-3.0886	uncharacterized protein	IPR011701 Major facilitator superfamily	Mb
	UMAG_01529			related to TAF10 - TFIID and SAGA subunit	IPR003923 Transcription initiation factor TFIID, 23-30kDa subunit	NS
	UMAG_10814			uncharacterized protein	IPR006603 Cystinosin/ERS1p repeat	Mb
	UMAG_01547			uncharacterized protein	IPR002376 Formyl transferase, N-terminal
	UMAG_10816		2.01871	uncharacterized protein	IPR018466 Cell wall beta-glucan synthesis	SP	effector?
	UMAG_01556			related to transcriptional activator Mut3p	IPR001138 Zn(2)-C6 fungal-type DNA-binding domain	NS
	UMAG_10817			uncharacterized protein	IPR016040 NAD(P)-binding domain	NS
	UMAG_11679			uncharacterized protein	IPR001138 Zn(2)-C6 fungal-type DNA-binding domain
	UMAG_11683		-2.71862	uncharacterized protein	IPR010308 TRP-like family	Mb
	UMAG_01573		-3.47655	uncharacterized protein	IPR001138 Zn(2)-C6 fungal-type DNA-binding domain
	UMAG_01576		2.0108	uncharacterized protein	IPR001447 Arylamine N-acetyltransferase	NS
	UMAG_01577			uncharacterized protein	IPR001680 WD40 repeat	NS
	UMAG_01597			related to HAP2 - subunit of the CCAAT-binding complex	IPR001289 CCAAT-binding transcription factor, subunit B	NS
	UMAG_11690		11.3797	uncharacterized protein		SP	effector?
	UMAG_11693		15.0122	related to Glucose 1-dehydrogenase / uncharacterized protein	IPR002347 Glucose/ribitol dehydrogenase	NS
	UMAG_01610		2.68398	uncharacterized protein
	UMAG_11697			uncharacterized protein	IPR002935 O-methyltransferase, family 3	SP
	UMAG_01612		1.63262	related to IML1 - subunit of the Seh1-associated complex	IPR000591 DEP domain	NS
	UMAG_01613			related to AUR1 - inositol phosphorylceramide synthase	IPR000326 Phosphatidic acid phosphatase type 2/haloperoxidase	Mb
	UMAG_01619			related to GUT2 - glycerol-3-phosphate dehydrogenase, mitochondrial	IPR002048 Calcium-binding EF-hand	M
	UMAG_11699		3.05406	uncharacterized protein		NS
	UMAG_01639		2.66945	probable 1,3-beta-D-glucan synthase subunit	IPR003440 Glycosyl transferase, family 48	Mb
	UMAG_01640		1.57563	related to GAS1 - glycophospholipid-anchored surface glycoprotein	IPR001547 Glycoside hydrolase, family 5	SP
	UMAG_01643			small G-protein Ras2	IPR001806 Small GTPase superfamily	NS
	UMAG_11138		6.24822	uncharacterized protein	IPR013087 Zinc finger C2H2-type/integrase DNA-binding domain	NS
	UMAG_12161		9.31093	related to lipase family	IPR005152 Lipase, secreted
	UMAG_01656			probable sugar transporter	IPR005829 Sugar transporter, conserved site	Mb
	UMAG_01661			uncharacterized protein
	UMAG_15042	ust1		related to ascospore maturation 1 protein ust1	IPR003163 Transcription regulator HTH, APSES-type DNA-binding domain	NS
	UMAG_11890			probable DIC1 - Mitochondrial dicarboxylate carrier protein	IPR023395 Mitochondrial carrier domain	NS
	UMAG_01667			uncharacterized protein	IPR007087 Zinc finger, C2H2
	UMAG_01672			probable succinyl-coa synthetase alpha chain, gdp-forming	IPR016102 Succinyl-CoA synthetase-like	M
	UMAG_01673			related to UTP5 - U3 snoRNP protein	IPR007148 Small-subunit processome, Utp12	NS
	UMAG_11892			probable PHO85 - cyclin-dependent protein kinase	IPR000719 Protein kinase, catalytic domain	NS
	UMAG_01677		-1.86471	uncharacterized protein		NS
	UMAG_01679			probable MCM3 - subunit of pre-replication complex	IPR008046 Mini-chromosome maintenance complex protein 3	N
	UMAG_11359			related to BOR1 - boron efflux transporter	IPR003020 Bicarbonate transporter, eukaryotic	Mb
	UMAG_01699			uncharacterized protein	IPR012469 Protein of unknown function DUF1688	M
	UMAG_01702		1.66501	uncharacterized protein	IPR012312 Haemerythrin/HHE cation-binding motif	NS
	UMAG_01711			related to Glucose dehydrogenase [acceptor] precursor	IPR012132 Glucose-methanol-choline oxidoreductase	NS
	UMAG_11364			uncharacterized protein	IPR011059 Metal-dependent hydrolase, composite domain	NS
	UMAG_01716		2.12671	uncharacterized protein	IPR022036 Protein of unknown function DUF3605	NS
	UMAG_01717			uncharacterized protein		SP	effector?
	UMAG_01718			probable glucosamine-6-phosphate isomerase	IPR004547 Glucosamine-6-phosphate isomerase
	UMAG_11365		24.0302	uncharacterized protein	IPR001138 Zn(2)-C6 fungal-type DNA-binding domain	M
	UMAG_01720		3.28947	probable phosphomannomutase	IPR005841 Alpha-D-phosphohexomutase superfamily	NS
	UMAG_01723		-3.94623	related to Cytochrome P450	IPR001128 Cytochrome P450	M
	UMAG_01726		-1.88016	probable MET14 - ATP adenosine-5`-phosphosulfate 3`-phosphotransferase	IPR002891 Adenylylsulphate kinase	NS
	UMAG_11366			related to HTD2 - mitochondrial 3-hydroxyacyl-thioester dehydratase		M
	UMAG_01731		13.6641	uncharacterized protein		Mb
	UMAG_01732			probable DBP3 - putative RNA helicase required for pre-rRNA processing	IPR011545 DNA/RNA helicase, DEAD/DEAH box type, N-terminal	NS
	UMAG_01739			uncharacterized protein		Mb
	UMAG_11367			uncharacterized protein		NS
	UMAG_15043			probable ENA2 - Plasma membrane P-type ATPase		Mb
	UMAG_01746		1.90813	uncharacterized protein
	UMAG_10870		1.6657	related to Glucose-6-phosphate 1-epimerase	IPR008183 Aldose 1-/Glucose-6-phosphate 1-epimerase	NS
	UMAG_01755		4.3796	putative protein		NS
	UMAG_01756		2.60348	probable Purine Transporter AzgA	IPR006043 Xanthine/uracil/vitamin C permease	Mb
	UMAG_01757		-18.9316	uncharacterized protein		M
	UMAG_10871			uncharacterized protein	IPR018714 Protein of unknown function DUF2237	NS
	UMAG_01772		4.65719	related to Aldose 1-epimerase precursor	IPR008183 Aldose 1-/Glucose-6-phosphate 1-epimerase	SP
	UMAG_01776			uncharacterized protein	IPR006021 Staphylococcal nuclease (SNase-like)	M
	UMAG_01783			related to Inosine-uridine preferring nucleoside hydrolase	IPR023186 Inosine/uridine-preferring nucleoside hydrolase	NS
	UMAG_01784			probable GPX2 - glutathione peroxidase	IPR000889 Glutathione peroxidase	C
	UMAG_01786			uncharacterized protein		SP	effector?
	UMAG_01787		-1.70185	related to homocysteine S-methyltransferase	IPR003726 Homocysteine S-methyltransferase	NS
	UMAG_01788		-10.0842	related to deacetylase	IPR002509 Polysaccharide deacetylase	SP
	UMAG_01804		-8.46202	tryptophan amino transferase (transaminase)	IPR015421 Pyridoxal phosphate-dependent transferase, major region, subdomain 1	NS
	UMAG_11900			uncharacterized protein		NS
	UMAG_11901		-1.85541	related to Lactamase, beta 2	IPR001279 Beta-lactamase-like	NS
	UMAG_15089			uncharacterized protein	IPR013781 Glycoside hydrolase, catalytic domain	SP
	UMAG_01812		1.86514	uncharacterized protein		Mb
	UMAG_01813			related to putative acetyl-coenzyme A transporter		Mb
	UMAG_01818			related to TAE1 - AdoMet-dependent proline methyltransferase	IPR008576 Protein of unknown function DUF858, methyltransferase-like	NS
	UMAG_10251		-1.86653	uncharacterized protein	IPR009836 Protein of unknown function DUF1399	NS
	UMAG_12165			uncharacterized protein	IPR010342 Protein of unknown function DUF938	NS
	UMAG_01826			uncharacterized protein		M
	UMAG_01827			related to acid phosphatase ACP2 precursor	IPR000560 Histidine phosphatase superfamily, clade-2	NS
	UMAG_01830		-5.99281	related to alpha-aminoadipate reductase	IPR009081 Acyl carrier protein-like	NS
	UMAG_01831		2.37545	uncharacterized protein	IPR023214 HAD-like domain	SP
	UMAG_01832		-2.33311	putative protein		Mb
	UMAG_01833			related to Zinc finger DHHC domain containing protein 2	IPR001594 Zinc finger, DHHC-type, palmitoyltransferase	Mb
	UMAG_01837			uncharacterized protein	IPR008942 ENTH/VHS	NS
	UMAG_10256			uncharacterized protein	IPR011616 bZIP transcription factor, bZIP-1	NS
	UMAG_01842		29.5416	uncharacterized protein		NS
	UMAG_01843			probable acetyl-CoA C-acyltransferase precursor	IPR020615 Thiolase, acyl-enzyme intermediate active site	NS
	UMAG_01844			uncharacterized protein		Mb
	UMAG_01851		-3.85867	uncharacterized protein	IPR018466 Ser-Thr-rich glycosyl-phosphatidyl-inositol-anchored membrane family	SP
	UMAG_01862		-3.63663	related to arsenite transporter ARR3	IPR002657 Bile acid:sodium symporter	Mb
	UMAG_10263		-2.27001	related to 1-phosphatidylinositol-4,5-bisphosphate phosphodiesterase delta 1	IPR001192 Phosphoinositide phospholipase C
	UMAG_01866			uncharacterized protein		Mb
	UMAG_01888		3.60557	probable serine-type carboxypeptidase f precursor	IPR001563 Peptidase S10, serine carboxypeptidase	SP
	UMAG_01897		-1.86885	uncharacterized protein		Mb
	UMAG_01898			related to endo-1,3(4)-beta-glucanase	IPR000757 Glycoside hydrolase, family 16	SP
	UMAG_01899		-3.69311	related to multidrug resistance protein	IPR007114 Major facilitator superfamily	Mb
	UMAG_01900		5.37137	uncharacterized protein	IPR002656 Acyltransferase 3	Mb
	UMAG_01902		7.91803	uncharacterized protein		Mb
	UMAG_01908			related to CCAAT-binding transcription factor subunit aab-1	IPR003958 Transcription factor CBF/NF-Y/archaeal histone
	UMAG_10270			related to aspartate-tRNA ligase	IPR004523 Aspartyl-tRNA synthetases	NS
	UMAG_01911		-2.15371	related to alcohol dehydrogenase	IPR002085 Alcohol dehydrogenase superfamily, zinc-type	NS
	UMAG_12174			uncharacterized protein	IPR007461 Ysc84 actin-binding domain	NS
	UMAG_01919		1.93671	related to CDD1 - cytidine deaminase	IPR016193 Cytidine deaminase-like	NS
	UMAG_10275		-3.21363	uncharacterized protein (N-terminal fragment)	IPR011701 Major facilitator superfamily	Mb
	UMAG_01922			uncharacterized protein	IPR004136 2-nitropropane dioxygenase, NPD	NS
	UMAG_01923		-1.53794	uncharacterized protein	IPR003673 CoA-transferase family III	NS
	UMAG_01926			related to DAL2 - allantoinase	IPR005164 Allantoicase	NS
	UMAG_01929			uncharacterized protein	IPR000727 Target SNARE coiled-coil domain	Mb
	UMAG_10452		4.64051	related to channel protein	IPR000425 Major intrinsic protein	Mb
	UMAG_01936			related to 4-coumarate-CoA ligase	IPR000873 AMP-dependent synthetase/ligase	Mb
	UMAG_01945		3.76065	probable SUC2 - invertase (sucrose hydrolyzing enzyme)	IPR001362 Glycoside hydrolase, family 32	SP
	UMAG_01946		3.33566	putative protein	IPR003114 Phox-associated domain	M
	UMAG_01947			related to cytochrome-c peroxidase precursor	IPR019794 Peroxidase, active site	NS
	UMAG_01950		-5.20589	uncharacterized protein	IPR010905 Glycosyl Hydrolase family 88	NS
	UMAG_01957		2.13595	related to Mannosyl-oligosaccharide alpha-1,2-mannosidase precursor	IPR001382 Glycoside hydrolase, family 47	SP
	UMAG_01959			uncharacterized protein	IPR004255 O-acyltransferase, WSD1, N-terminal	NS
	UMAG_11373		-2.63581	uncharacterized protein	IPR001853 DSBA-like thioredoxin domain	NS
	UMAG_11376			uncharacterized protein		NS
	UMAG_01968			related to ALY2 - alpha arrestin	IPR011022 Arrestin C-terminal-like domain	NS
	UMAG_01969			uncharacterized protein	IPR013246 SAGA complex, Sgf11 subunit	NS
	UMAG_01970		3.77105	uncharacterized protein		SP	effector?
	UMAG_01971			uncharacterized protein	IPR006913 Glutathione-dependent formaldehyde-activating enzyme/centromere protein V	NS
	UMAG_01981			related to Malonyl CoA-acyl carrier protein transacylase	IPR001227 Acyl transferase region	M
	UMAG_01982			related to aminotriazole resistance protein	IPR011701 Major facilitator superfamily	Mb
	UMAG_01984		-3.53124	probable ADH1 - alcohol dehydrogenase I	IPR013154 Alcohol dehydrogenase GroES-like	C
	UMAG_01985		2.73974	uncharacterized protein		SP
	UMAG_01986		1.59454	probable sterol carrier protein	IPR002155 Thiolase	C/M
	UMAG_01992			related to amidohydrolase	IPR017439 Amidohydrolase	NS
	UMAG_11382		-2.11894	probable 2-Nitropropane dioxygenase	IPR004136 2-nitropropane dioxygenase, NPD	NS
	UMAG_01994			uncharacterized protein	IPR013595 Peptidase S33 tripeptidyl aminopeptidase-like, C-terminal	Mb
	UMAG_01996		-2.66056	probable mfs-multidrug-resistance transporter	IPR007114 Major facilitator superfamily	Mb
	UMAG_11385			uncharacterized protein		NS
	UMAG_01999			uncharacterized protein		NS
	UMAG_02004		13.4451	uncharacterized protein	IPR023393 START-like domain	NS
	UMAG_02005			uncharacterized protein		NS
	UMAG_02006			uncharacterized protein		SP	effector?
	UMAG_02011			uncharacterized protein		SP	effector?
	UMAG_02012			uncharacterized protein	IPR021709 Protein of unknown function DUF3292	Mb
	UMAG_02014			uncharacterized protein		NS
	UMAG_02015		-1.85033	related to uridine kinase	IPR000764 Uridine kinase	NS
	UMAG_02023		2.01804	related to long chain fatty alcohol oxidase	IPR012400 Long-chain-alcohol oxidase	NS
	UMAG_12178		1.59237	related to 5-carboxyvanillate decarboxylase	IPR006992 Amidohydrolase 2	NS
	UMAG_11392		2.44322	uncharacterized protein
	UMAG_02028		-2.21066	related to acyl-coenzyme A oxidase 1, peroxisomal	IPR002655 Acyl-CoA oxidase, C-terminal	P
	UMAG_05080	ria1	4.84786	uncharacterized protein	IPR011598 Helix-loop-helix DNA-binding	NS
	UMAG_05082		6.83879	uncharacterized protein	IPR010640 Low temperature requirement A	Mb
	UMAG_05084			related to lignostilbene alpha,beta-dioxygenase I	IPR004294 Carotenoid oxygenase	NS
	UMAG_05085			related to postreplication repair protein uvsH/nuvA	IPR018957 Zinc finger, C3HC4 RING-type	NS
	UMAG_11779			probable CHD1 - transcriptional regulator	IPR014001 Helicase, superfamily 1/2, ATP-binding domain	NS
	UMAG_05103		-6.7027	probable sulfate adenylyltransferase	IPR024951 Sulphate adenylyltransferase catalytic domain	NS
	UMAG_05104		-3.96446	uncharacterized protein		SP	effector?
	UMAG_05105			probable phosphate transport protein MIR1	IPR023395 Mitochondrial carrier domain	NS
	UMAG_05107			uncharacterized protein	IPR019035 Mediator complex, subunit Med12	NS
	UMAG_05108			probable CDC60 - leucine--tRNA ligase, cytosolic		C
	UMAG_05114		2.26531	related to multidrug resistance protein 4	IPR017871 ABC transporter, conserved site	Mb
	UMAG_10174			uncharacterized protein	IPR007483 Hamartin	NS
	UMAG_10175			probable sphingosine-1-phosphate lyase	IPR015424 Pyridoxal phosphate-dependent transferase, major domain	NS
	UMAG_10176			probable lysyl-tRNA synthetase, cytosolic	IPR018149 Lysyl-tRNA synthetase, class II, C-terminal	C
	UMAG_05122		4.74213	related to carboxylic acid transport protein JEN1	IPR011701 Major facilitator superfamily	Mb
	UMAG_05125			probable glutamine-tRNA ligase	IPR004514 Glutamine-tRNA synthetase, class Ib	NS
	UMAG_05128		-2.53271	uncharacterized protein		NS
	UMAG_05141		-1.74572	related to DNA polymerase kappa	IPR024728 DNA polymerase type-Y, HhH motif
	UMAG_05142		-1.68617	related to ATG4 - essential for autophagy	IPR005078 Peptidase C54	NS
	UMAG_05143			probable nucleosome assembly protein I	IPR002164 Nucleosome assembly protein (NAP)	NS
	UMAG_10181			uncharacterized protein	IPR007087 Zinc finger, C2H2	NS
	UMAG_05146		2.03158	putative protein	IPR016181 Acyl-CoA N-acyltransferase	M
	UMAG_10183		1.80619	related to SPS19 - peroxisomal 2,4-dienoyl-CoA reductase	IPR002347 Glucose/ribitol dehydrogenase	P
	UMAG_10184			uncharacterized protein	IPR006598 Lipopolysaccharide-modifying protein	Mb
	UMAG_10188		1.53502	l-ornithine N5-oxygenase	IPR025700 L-lysine 6-monooxygenase/L-ornithine 5-monooxygenase	NS
	UMAG_10189			Ferrichrome siderophore peptide synthetase	IPR020806 Polyketide synthase, phosphopantetheine-binding domain	NS
	UMAG_05166		1.67244	related to FUN30 - protein important for chromosome integrity and segregation	IPR001650 Helicase, C-terminal	N/C
	UMAG_05170		11.67	probable formate dehydrogenase	IPR006139 D-isomer specific 2-hydroxyacid dehydrogenase, catalytic region	NS
	UMAG_12158		1.53795	uncharacterized protein		NS
	UMAG_05171			related to multifunctional folic acid synthesis protein	IPR006390 Dihydropteroate synthase	C
	UMAG_12159			uncharacterized protein	IPR018834 DNA/RNA-binding domain, Est1-type	NS
	UMAG_05180			related to BRX1 - Essential nucleolar protein required for biogenesis of the 60S ribosomal subunit	IPR026532 Ribosome biogenesis protein BRX1	N
	UMAG_10193			uncharacterized protein
	UMAG_05192		3.9288	uncharacterized protein	IPR023395 Mitochondrial carrier domain	Mb
	UMAG_05202			uncharacterized protein		Mb
	UMAG_11568			related to SWH1 - Member of an oxysterol-binding protein family	IPR000648 Oxysterol-binding protein	NS
	UMAG_11569			related to MKC7 - aspartyl protease of the periplasmic space	IPR001461 Peptidase A1	SP
	UMAG_05206			related to GEF1 protein	IPR000219 Dbl homology (DH) domain	NS
	UMAG_05212			related to YPT31 - GTP-binding protein of the rab family	IPR003579 Small GTPase superfamily, Rab type	NS
	UMAG_05218		-1.671	related to EFR3 - protein required for Stt4-containing phosphoinositide kinase patch assembly
	UMAG_05219			related to endoplasmic oxidoreductin 1 precursor	IPR007266 Endoplasmic reticulum oxidoreductin 1	RE
	UMAG_15076		-1.6922	uncharacterized protein		NS
	UMAG_05224			related to Muskelin	IPR010565 Muskelin, N-terminal	NS
	UMAG_06266		2.33108	putative protein		NS
	UMAG_06267			uncharacterized protein
	UMAG_06268			related to MAM3 - Protein required for normal mitochondrial morphology	IPR000644 Cystathionine beta-synthase, core	M Mb
	UMAG_06269			uncharacterized protein		NS
	UMAG_06273			probable NADPH-cytochrome P450 reductase	IPR023173 NADPH-cytochrome p450 reductase, FAD-binding, alpha-helical domain-3	ER
	UMAG_06274			related to hormone-sensitive lipase	IPR013094 Alpha/beta hydrolase fold-3
	UMAG_06276		1.50481	uncharacterized protein		NS
	UMAG_15029			related to SPC3 - signal peptidase subunit	IPR007653 Signal peptidase 22kDa subuni	Mb
	UMAG_06278		-1.84203	uncharacterized protein	IPR001138 Zn(2)-C6 fungal-type DNA-binding domain	NS
	UMAG_12332			uncharacterized protein	IPR001356 Homeodomain	NS
	UMAG_06287			related to Phytoene synthase	IPR008949 Terpenoid synthase	Mb
	UMAG_06288			uncharacterized protein	IPR013887 Uncharacterised protein family UPF0592	NS
	UMAG_06302		5.39158	putative protein		NS
	UMAG_06306			related to YAK1 - ser/thr protein kinase	IPR020635 Tyrosine-protein kinase, catalytic domain	NS
	UMAG_06308		2.14172	related to RFX1 ? major transcriptional repressor of DNA-damage-regulated genes	IPR011991 Winged helix-turn-helix transcription repressor DNA-binding	NS
	UMAG_06312		-1.73567	putative protein		NS
	UMAG_06315		-2.49938	uncharacterized protein		Mb
	UMAG_10776			related to GCD2 - translation initiation factor eIF2B, 71 kDa (delta) subunit	IPR000649 Initiation factor 2B-related	NS
	UMAG_10777			uncharacterized protein	IPR005330 MHYT	Mb
	UMAG_10778			related to RNA polymerase II mediator complex protein pmc1	IPR013947 Mediator complex, subunit Med14	NS
	UMAG_10779			related to CEX1 ? cytoplasmic component of the nuclear aminoacylation-dependent tRNA export pathway	IPR011009 Protein kinase-like domain
	UMAG_12335			related to nuclear distribution protein RO11	IPR006964 NUDE protein, C-terminal	C
	UMAG_10782			related to STU2 - Microtubule-associated protein (MAP) of the XMAP215/Dis1 family		C
	UMAG_06332	egl1	4.08991	endoglucanase 1 precursor (egl1)	IPR000334 Glycoside hydrolase, family 45	SP
	UMAG_12042		1.61849	uncharacterized protein	IPR000719 Protein kinase, core	NS
	UMAG_06341		1.5354	related to Peroxisomal membrane protein PEX16	IPR013919 Peroxisome membrane protein, Pex16	P
	UMAG_15092			probable PBS2 - tyrosine protein kinase of the MAP kinase kinase family	IPR020635 Tyrosine-protein kinase, catalytic domain	C
	UMAG_06344			probable 2-methylcitrate dehydratase	IPR012705 2-methylcitrate dehydratase PrpD	M
	UMAG_06348			related to SCP160 - involved in control of mitotic chromsome transmission	IPR004087 K Homology domain	NS
	UMAG_06350			probable endo-1,4-beta-xylanase A precursor	IPR001137 Glycoside hydrolase, family 11	SP
	UMAG_06493			uncharacterized protein	IPR001138 Zn(2)-C6 fungal-type DNA-binding domain	NS
	UMAG_11905			probable Pre-mRNA splicing factor cwc22	IPR003890 MIF4G-like, type 3	NS
	UMAG_02034			uncharacterized protein	IPR003213 Cytochrome c oxidase, subunit VIb	NS
	UMAG_02035		1.98677	related to yellowish-green 1 (ayg1)	IPR010520 Protein of unknown function DUF1100, hydrolase-like	SP
	UMAG_11906			probable MRS11 - subunit of the Tim22-complex	IPR004217 Mitochondrial inner membrane translocase complex, Tim8/9/10/13-zinc finger-like
	UMAG_02037		-1.64081	probable HXT5 - Hexose transporter	IPR005829 Sugar transporter, conserved site	Mb
	UMAG_11907			uncharacterized protein	IPR007087 Zinc finger, C2H2	NS
	UMAG_11908		4.92737	related to cathepsin d (lysosomal aspartyl protease)	IPR001461 Peptidase A1	SP
	UMAG_11909		-3.39429	probable RSR1 - GTP-binding protein	IPR001806 Small GTPase superfamily	NS
	UMAG_11910		-1.78106	uncharacterized protein		SP	effector?
	UMAG_02049			uncharacterized protein
	UMAG_02050			uncharacterized protein	IPR019409 FMP27, domain of unknown function DUF2405	Mb
	UMAG_12179			uncharacterized protein
	UMAG_11460			UDP-glucose:sterol glucosyltransferase	IPR004276 Glycosyl transferase, family 28	C
	UMAG_02059			related to RPC31 - DNA-directed RNA polymerase III	IPR024661 DNA-directed RNA polymerase III, subunit Rpc31	NS
	UMAG_02066			uncharacterized protein	IPR003169 GYF	NS
	UMAG_11911		-2.00981	probable Polyubiquitin protein	IPR000626 Ubiquitin	NS
	UMAG_11912			related to mRNA splicing-associated serine-threonine protein kinase	IPR020635 Tyrosine-protein kinase, catalytic domain	NS
	UMAG_15090			uncharacterized protein	IPR015919 Cadherin-like	NS
	UMAG_02094		1.87775	uncharacterized protein
	UMAG_02097		-1.92826	related to enoyl-CoA hydratase	IPR018376 Enoyl-CoA hydratase/isomerase, conserved site	NS
	UMAG_11467			uncharacterized protein	IPR000612 Proteolipid membrane potential modulator	Mb
	UMAG_12183			uncharacterized protein	IPR013083 Zinc finger, RING/FYVE/PHD-type	NS
	UMAG_02101		-1.84241	putative protein		NS
	UMAG_02113			uncharacterized protein		NS
	UMAG_02114		-1.69721	uncharacterized protein	IPR001375 Peptidase S9, prolyl oligopeptidase, catalytic domain	NS
	UMAG_02118		-1.75823	putative protein		NS
	UMAG_02119		-4.9681	uncharacterized protein		SP	effector?
	UMAG_02133		2.1857	uncharacterized protein	IPR001345 Phosphoglycerate/bisphosphoglycerate mutase	NS
	UMAG_02134		-1.98601	related to mixed-linked glucanase precursor MLG1	IPR008985 Concanavalin A-like lectin/glucanase	SP
	UMAG_02142		-3.078	related to muconate cycloisomerase	IPR019405 Lactonase, 7-bladed beta propeller	NS
	UMAG_10061			uncharacterized protein	IPR011012 Longin-like domain	NS
	UMAG_02150		-3.06818	probable xylitol dehydrogenase	IPR002085 Alcohol dehydrogenase superfamily, zinc-containing	NS
	UMAG_02154			related to amino-acid permease 2	IPR004840 Amino acid permease, conserved site	Mb
	UMAG_02158		1.63381	probable DUG1 - Cys-Gly metallo-di-peptidase	IPR002933 Peptidase M20	C
	UMAG_02162			uncharacterized protein	IPR016181 Acyl-CoA N-acyltransferase	NS
	UMAG_02164		1.70746	probable NDE1 - mitochondrial cytosolically directed NADH dehydrogenase	IPR023753 Pyridine nucleotide-disulphide oxidoreductase, FAD/NAD(P)-binding domain	M
	UMAG_02169		3.24701	related to aquaporin 3	IPR000425 Major intrinsic protein	Mb
	UMAG_12096		3.72681	uncharacterized protein	IPR007568 RTA1 like protein	Mb
	UMAG_02172			related to methylglyoxal reductase (NADPH-dependent)	IPR001509 NAD-dependent epimerase/dehydratase	NS
	UMAG_11306		3.32109	uncharacterized protein		NS
	UMAG_10068		7.42458	related to Acid phosphatase precursor	IPR025733 Iron/zinc purple acid phosphatase-like C-terminal domain	SP
	UMAG_02190		3.10977	uncharacterized protein		NS
	UMAG_02191			uncharacterized protein	IPR004827 Basic-leucine zipper domain	NS
	UMAG_02192		4.92037	uncharacterized protein		SP	eff cluster 5A
	UMAG_02193			uncharacterized protein		SP	eff cluster 5A
	UMAG_02196		-1.58434	uncharacterized protein	IPR000276 Rhodopsin-like GPCR superfamily	SP
	UMAG_02197		-1.71538	uncharacterized protein	IPR007065 HPP	Mb
	UMAG_02198		-1.58027	uncharacterized protein	IPR016181 Acyl-CoA N-acyltransferase	NS
	UMAG_02207		1.78245	uncharacterized protein	IPR010905 Glycosyl hydrolase, family 88	SP
	UMAG_02212		31.3704	related to trehalase precursor	IPR001661 Glycoside hydrolase, family 37	SP
	UMAG_02213			uncharacterized protein	IPR003370 Chromate transporter region	Mb
	UMAG_02214			uncharacterized protein
	UMAG_02217			related to glutamate carboxypeptidase II	IPR007484 Peptidase M28	NS
	UMAG_02218			related to cysteine synthase	IPR001216 Cysteine synthase/cystathionine beta-synthase P-phosphate-binding site	M
	UMAG_02224		-1.63624	uncharacterized protein	IPR001594 Zinc finger, DHHC-type, palmitoyltransferase	Mb
	UMAG_02226		9.53621	uncharacterized protein		M
	UMAG_02237			uncharacterized protein	IPR011992 EF-hand-like domain	Mb
	UMAG_12100			uncharacterized protein		NS
	UMAG_10080			probable theta class glutathione s-transferase	IPR004046 Glutathione S-transferase, C-terminal	NS
	UMAG_02242		-1.6062	related to translation initiation protein SUA5	IPR010923 Translation factor, SUA5 type	C
	UMAG_02243		-1.62759	uncharacterized protein		Mb
	UMAG_02244			related to ser/thr protein kinase	IPR020635 Tyrosine-protein kinase, catalytic domain	C
	UMAG_02254		-1.70937	uncharacterized protein		Mb
	UMAG_02255		-1.80314	related to phosphatidic acid-preferring phospholipase A1	IPR004177 DDHD	NS
	UMAG_02259		-1.59782	uncharacterized protein	IPR024395 CLASP N-terminal domain	NS
	UMAG_02260			uncharacterized protein		NS
	UMAG_11396		-1.75058	related to ser/thr protein kinase	IPR000719 Protein kinase, catalytic domain	C
	UMAG_02266			related to CDS1 - CDP-diacylglycerol synthase	IPR000374 Phosphatidate cytidylyltransferase	Mb
	UMAG_11397			uncharacterized protein
	UMAG_02272		1.77289	putative protein		NS
	UMAG_02273			uncharacterized protein		NS
	UMAG_02276		1.55869	probable 60S large subunit ribosomal protein L6	IPR000915 Ribosomal protein L6E	C
	UMAG_11401			related to tRNA Exportin		N/C
	UMAG_02280			uncharacterized protein	IPR011991 Winged helix-turn-helix transcription repressor DNA-binding	N
	UMAG_11403			uncharacterized protein	IPR018803 Stress-responsive protein Ish1	SP
	UMAG_02292			uncharacterized protein	IPR000504 RNA recognition motif domain	NS
	UMAG_02293		2.38978	uncharacterized protein		SP	effector?
	UMAG_02294		19.8396	uncharacterized protein		SP	effector?
	UMAG_02295		1.80167	uncharacterized protein		SP	effector?
	UMAG_02296		3.83161	uncharacterized protein		SP	effector?
	UMAG_02297		2.72572	uncharacterized protein		SP	effector?
	UMAG_02298		1.85907	uncharacterized protein		SP	effector?
	UMAG_02299		2.54154	uncharacterized protein		SP	effector?
	UMAG_02300		2.12215	probable alpha-amylase	IPR015902 Glycoside hydrolase, family 13	NS
	UMAG_02301		7.65817	related to C2H2-type zinc finger protein	IPR007087 Zinc finger, C2H2-type	N
	UMAG_11918			uncharacterized protein	IPR003892 Ubiquitin system component Cue	NS
	UMAG_02303		3.11412	uncharacterized protein	IPR024950 Dual specificity phosphatase	NS
	UMAG_11919		1.50576	related to NADP-dependent malic enzyme	IPR012301 Malic enzyme, N-terminal	NS
	UMAG_02313			uncharacterized protein		NS
	UMAG_02314			uncharacterized protein		NS
	UMAG_02332		-2.6322	uncharacterized protein
	UMAG_11709		8.12312	uncharacterized protein		NS
	UMAG_02336			uncharacterized protein	IPR025187 Protein of unknown function DUF4112
	UMAG_02341			uncharacterized protein		NS
	UMAG_02342			uncharacterized protein
	UMAG_10136			related to vacuolar protein-sorting protein VPS35	IPR005378 Vacuolar protein sorting-associated protein 35	NS
	UMAG_02370			uncharacterized protein		NS
	UMAG_02371			related to serine/threonine protein kinase	IPR020635 Tyrosine-protein kinase, catalytic domain	NS
	UMAG_10138			uncharacterized protein	IPR003323 Ovarian tumour, otubain	NS
	UMAG_02374			related to monosaccharide transporter (sucrose transporter)	IPR005828 General substrate transporter	Mb
	UMAG_02376		-1.76491	probable anthranilate synthase component II	IPR016302 Anthranilate synthase, component II, fungi	NS
	UMAG_02377		1.54491	probable cytochrome c peroxidase precursor	IPR019794 Peroxidase, active site	M
	UMAG_02378			related to Protein transport protein Sec24C	IPR012990 Sec23/Sec24 beta-sandwich
	UMAG_02384			a1-mating type protein Rba1	IPR005351 Uncharacterised protein family UPF0139	Mb
	UMAG_02385		1.52928	probable phospho-2-dehydro-3-deoxyheptonate aldolase, tyrosine-inhibited	IPR006219 DHAP synthase, class 1	NS
	UMAG_12189		1.52236	uncharacterized protein	IPR001138 Zn(2)-C6 fungal-type DNA-binding domain	NS
	UMAG_02405			related to KAR4 - transcription factor required for gene regulation in response to pheromones	IPR007757 MT-A70-like
	UMAG_10145			p21-activated kinase	IPR011009 Protein kinase-like domain	NS
	UMAG_10152		-1.59691	cytokinesis protein Don1	IPR017455 Zinc finger, FYVE-related	NS
	UMAG_02419		-1.7773	uncharacterized protein	IPR008162 Inorganic pyrophosphatase	NS
	UMAG_02423		1.89871	uncharacterized protein	IPR001876 Zinc finger, RanBP2-type	NS
	UMAG_02426		3.02335	probable ubiquitin-conjugating enzyme E2	IPR000608 Ubiquitin-conjugating enzyme, E2	NS
	UMAG_02427			related to negative regulator of mitosis	IPR024990 Anaphase-promoting complex subunit 1	NS
	UMAG_02429			uncharacterized protein		NS
	UMAG_02430			uncharacterized protein		SP	effector?
	UMAG_02431			uncharacterized protein	IPR001164 Arf GTPase activating protein	NS
	UMAG_02449		1.62193	related to centromere binding factor 1	IPR011598 Helix-loop-helix domain	NS
	UMAG_02450			probable HYP2 - translation initiation factor eIF5A.1	IPR020189 Translation elongation factor, IF5A C-terminal	NS
	UMAG_02453			probable SOD2 - superoxide dismutase (Mn) precursor, mitochondrial	IPR001189 Manganese/iron superoxide dismutase	M
	UMAG_02454			uncharacterized protein	IPR019021 Methyl methanesulphonate-sensitivity protein 22	NS
	UMAG_02459		4.10417	related to neutral amino acid permease	IPR013057 Amino acid transporter, transmembrane	Mb
	UMAG_02460		2.31125	putative protein	IPR001810 Cyclin-like F-box	NS
	UMAG_02461		2.88557	probable LPD1 - dihydrolipoamide dehydrogenase precursor	IPR006258 Dihydrolipoamide dehydrogenase	M
	UMAG_02462		-4.84022	uncharacterized protein	IPR001138 Zn(2)-C6 fungal-type DNA-binding domain
	UMAG_02463			uncharacterized protein	IPR003323 Ovarian tumour, otubain
	UMAG_02466			uncharacterized protein		SP	effector?
	UMAG_10161			uncharacterized protein	IPR025279 Stress response protein NST1	C
	UMAG_10164			related to E2 ubiquitin-conjugating enzyme	IPR023313 Ubiquitin-conjugating enzyme, active site	NS
	UMAG_02481			uncharacterized protein		NS
	UMAG_10166		1.65419	probable Rpc40 - 40 kD subunit of DNA-directed RNA polymerases I and III	IPR001514 DNA-directed RNA polymerase, 30-40 kDa subunit	N
	UMAG_02489		7.28757	putative protein	IPR002921 Lipase, class 3	NS
	UMAG_02497		-4.58436	uncharacterized protein		NS
	UMAG_02502		-4.46477	uncharacterized protein		NS
	UMAG_10168			uncharacterized protein		NS
	UMAG_02506		39.1157	uncharacterized protein	IPR000675 Cutinase	SP
	UMAG_02508		1.5798	indole-3-acetaldehyde dehydrogenase	IPR015590 Aldehyde dehydrogenase domain	NS
	UMAG_02512			probable 6-phosphofructokinase	IPR009161 6-phosphofructokinase, eukaryotic type	C
	UMAG_11410			cdk-related kinase 1 Hap2	IPR000719 Protein kinase, catalytic domain	NS
	UMAG_02516			uncharacterized protein	IPR010729 Ribosomal protein L47, mitochondrial	M
	UMAG_02517			Guanine nucleotide-binding protein alpha-2 subunit	IPR001019 Guanine nucleotide binding protein (G-protein), alpha subunit
	UMAG_11412			probable RPL43B - 60S large subunit ribosomal protein	IPR002674 Ribosomal protein L37ae	C
	UMAG_02519			related to ALG6 - glucosyltransferase	IPR004856 Glycosyl transferase, ALG6/ALG8	Mb
	UMAG_02527		-1.51197	UDP-glucose:sterol glucosyltransferase Ugt53A1	IPR004276 Glycosyl transferase, family 28	C
	UMAG_02533		-1.50617	uncharacterized protein		SP	eff cluster 6A
	UMAG_11415			uncharacterized protein		SP	eff cluster 6A
	UMAG_02535		-2.26715	uncharacterized protein		SP	eff cluster 6A
	UMAG_11416		-15.0281	uncharacterized protein		SP	eff cluster 6A
	UMAG_02537		2.70861	uncharacterized protein		SP	eff cluster 6A
	UMAG_02538		-6.52457	uncharacterized protein		SP	eff cluster 6A
	UMAG_11417		1.75474	uncharacterized protein		SP	eff cluster 6A
	UMAG_02541			uncharacterized protein		Mb
	UMAG_02542			uncharacterized protein		NS
	UMAG_11713		1.89846	related to YCS4 - subunit of condensin protein complex	IPR007673 Condensin complex, subunit 1	NS
	UMAG_02546		-1.98479	related to translocation protein sec62	IPR004728 Translocation protein Sec62	Mb
	UMAG_02548			related to Sorting nexin 9	IPR019497 Sorting nexin protein, WASP-binding domain	NS
	UMAG_02552			uncharacterized protein	IPR000504 RNA recognition motif domain	NS
	UMAG_02553			related to MRPS5 - mitochondrial ribosomal protein, small subunit	IPR000851 Ribosomal protein S5	M
	UMAG_02568			probable YCF1 - Vacuolar ABC transporter responsible for vacuolar sequestration of glutathione-S-conjugates	IPR017871 ABC transporter, conserved site	Mb
	UMAG_10277			chitin synthase 5 (csh5)	IPR004835 Fungal chitin synthase	Mb
	UMAG_02573		3.13428	uncharacterized protein
	UMAG_02574			related to c-module-binding factor	IPR013083 Zinc finger, RING/FYVE/PHD-type	NS
	UMAG_02575		-1.61341	related to toxD gene	IPR002085 Alcohol dehydrogenase superfamily, zinc-containing
	UMAG_02576		1.59113	related to Sterol regulatory element binding protein cleavage-activating protein	IPR000731 Sterol-sensing domain	Mb
	UMAG_10278			uncharacterized protein		SP	effector?
	UMAG_02582	rum1		regulator Ustilago maydis 1 protein (Rum1)	IPR013083 Zinc finger, RING/FYVE/PHD-type	NS
	UMAG_02587			related to SamB protein	IPR002893 Zinc finger, MYND-type	NS
	UMAG_10279		-1.83514	b-type cyclin 2	IPR013763 Cyclin-like	NS
	UMAG_02589			uncharacterized protein		NS
	UMAG_02590		-2.10867	putative protein		NS
	UMAG_02591		-1.53783	related to Double-strand-break repair protein rad21	IPR023093 Rad21/Rec8-like protein, C-terminal	N
	UMAG_02604			uncharacterized protein		NS
	UMAG_02605			uncharacterized protein	IPR013083 Zinc finger, RING/FYVE/PHD-type	NS
	UMAG_10283			related to MTD1 - methylenetetrahydrofolate dehydrogenase (NAD+)	IPR020630 Tetrahydrofolate dehydrogenase/cyclohydrolase, catalytic domain	C
	UMAG_02609			uncharacterized protein	IPR000504 RNA recognition motif domain	NS
	UMAG_02611		3.25524	related to ribonuclease M	IPR001568 Ribonuclease T2	SP
	UMAG_12193		4.34922	related to multidrug resistant protein	IPR011701 Major facilitator superfamily	Mb
	UMAG_10285			related to FAR11 - protein involved in recovery from cell cycle arrest in response to pheromone	IPR012486 N1221-like	NS
	UMAG_02629			related to YRO2 - putative plasma membrane protein, transcriptionally regulated by Haa1p	IPR001425 Rhodopsin, archaeal/bacterial/fungal	Mb
	UMAG_10294			uncharacterized protein	IPR000408 Regulator of chromosome condensation, RCC1	NS
	UMAG_02635			uncharacterized protein		NS
	UMAG_02649			uncharacterized protein	IPR001138 Zn(2)-C6 fungal-type DNA-binding domain	NS
	UMAG_12194			related to SWD2 - subunit of the COMPASS complex	IPR015943 WD40/YVTN repeat-like-containing domain	NS
	UMAG_02657			related to NMT1 - N-myristoyltransferase	IPR000903 Myristoyl-CoA:protein N-myristoyltransferase
	UMAG_10304			uncharacterized protein	IPR015943 WD40/YVTN repeat-like-containing domain	NS
	UMAG_10306			uncharacterized protein	IPR026600 NAD(P)H-hydrate epimerase	NS
	UMAG_02664		3.2525	related to zinc finger protein white collar 2 (wc-2)	IPR000679 Zinc finger, GATA-type	NS
	UMAG_02668		1.6492	uncharacterized protein	IPR024989 Major facilitator superfamily associated domain	Mb
	UMAG_02669		1.60529	uncharacterized protein	IPR011146 HIT-like domain
	UMAG_10311			uncharacterized protein	IPR001083 Copper fist DNA-binding	NS
	UMAG_02676			probable protein CCN1 - putative cell cycle control protein	IPR019734 Tetratricopeptide repeat	NS
	UMAG_02682			related to MAM3 - protein required for normal mitochondrial morphology	IPR002550 Domain of unknown function DUF21	Mb
	UMAG_15096			related to cAMP-independent regulatory protein pac2	IPR018608 Gluconate transport inducer 1/Pac2
	UMAG_15097		-2.05317	putative protein	IPR006311 Twin-arginine translocation pathway signal	M
	UMAG_15061			uncharacterized protein	IPR013941 Activator of mitotic machinery Cdc14 phosphatase activation C-terminal
	UMAG_11921			related to metallothionein		NS
	UMAG_11922			related to Chitin deacetylase precursor	IPR002509 Polysaccharide deacetylase	SP
	UMAG_11925			related to VPS55 - protein involved in late endosome to vacuole trafficking	IPR007262 Vacuolar protein sorting 55	Mb
	UMAG_02696			related to MOT2 - transcriptional repressor	IPR013083 Zinc finger, RING/FYVE/PHD-type	N
	UMAG_11927		2.66397	related to ROT1 - molecular chaperone in the endoplasmic reticulum	IPR019623 Chaperone, endoplasmic reticulum protein-folding, fungi	SP
	UMAG_02701			uncharacterized protein		Mb
	UMAG_11928		-2.44093	related to cyclin (C-terminal fragment)	IPR006671 Cyclin, N-terminal	NS
	UMAG_02703		-2.61739	probable FBP1 - fructose-1,6-bisphosphatase	IPR000146 Fructose-1,6-bisphosphatase class 1/Sedoheputulose-1,7-bisphosphatase	NS
	UMAG_02704			related to allantoate permease	IPR011701 Major facilitator superfamily	Mb
	UMAG_11716			probable 40s ribosomal protein s21	IPR001931 Ribosomal protein S21e	C
	UMAG_02709		-1.74299	probable HHT1 - histone H3	IPR000164 Histone H3	N
	UMAG_02710			probable HHF1 - histone H4	IPR001951 Histone H4	N
	UMAG_02711			related to ADAM protease ADM-B	IPR001590 Peptidase M12B, ADAM/reprolysin	Mb
	UMAG_02713	prf1	-1.78877	pheromone response factor Prf1	IPR009071 High mobility group, superfamily
	UMAG_02717		-2.72872	related to putative C2H2 transcriptional regulator	IPR007087 Zinc finger, C2H2	NS
	UMAG_02724		-1.63737	uncharacterized protein	IPR007275 YTH domain	NS
	UMAG_02727		21.6414	probable lysozyme	IPR002053 Glycoside hydrolase, family 25	SP
	UMAG_11729		-4.53335	putative protein		SP	effector?
	UMAG_02739		1.72813	probable nik-1 protein (Os-1p protein)	IPR005467 Signal transduction histidine kinase, core	NS
	UMAG_02740			probable Alpha-glucosidase precursor	IPR000322 Glycoside hydrolase, family 31	SP
	UMAG_02741			related to CBK1 - Serine/threonine protein kinase involved in cell wall biosynthesis	IPR020635 Tyrosine-protein kinase, catalytic domain	NS
	UMAG_02742			related to CYS4 - Cystathionine beta-synthase	IPR001926 Tryptophan synthase beta subunit-like PLP-dependent enzymes superfamily	NS
	UMAG_02743			uncharacterized protein	IPR008775 Phytanoyl-CoA dioxygenase	NS
	UMAG_02744		1.5971	related to Iron transport protein 1	IPR004813 Oligopeptide transporter OPT superfamily	Mb
	UMAG_15091			uncharacterized protein	IPR011598 Helix-loop-helix domain	NS
	UMAG_02752		2.74131	putative protein	IPR000719 Protein kinase, catalytic domain	NS
	UMAG_02753		220.673	uncharacterized protein	IPR007736 Caleosin related	Mb
	UMAG_02754		1.96416	related to GSP1 - GTP-binding protein of the ras superfamily	IPR001806 Small GTPase superfamily	NS
	UMAG_02755			uncharacterized protein	IPR013078 Histidine phosphatase superfamily, clade-1	NS
	UMAG_02758		441.834	related to Chitinase A precursor	IPR001223 Glycoside hydrolase, family 18, catalytic domain	SP
	UMAG_02759			uncharacterized protein		NS
	UMAG_02765			uncharacterized protein	IPR001138 Zn(2)-C6 fungal-type DNA-binding domain	NS
	UMAG_10596			probable aldehyde dehydrogenase	IPR015590 Aldehyde dehydrogenase domain	NS
	UMAG_10597			related to UNG1 - Uracil-DNA glycosylase	IPR002043 Uracil-DNA glycosylase	NS
	UMAG_02768		-1.63224	uncharacterized protein	IPR012336 Thioredoxin-like fold	NS
	UMAG_02769		-2.06818	uncharacterized protein
	UMAG_02770			uncharacterized protein		Mb
	UMAG_02774			related to alternative oxidase precursor, mitochondrial	IPR002680 Alternative oxidase	NS
	UMAG_02775		2.14904	uncharacterized protein	IPR024061 NDT80 DNA-binding domain	NS
	UMAG_02778			related to GCY1 - putative NADP(+) coupled glycerol dehydrogenase / uncharacterized protein	IPR018170 Aldo/keto reductase, conserved site	NS
	UMAG_02779		1.99249	uncharacterized protein		M
	UMAG_10602			related to SEN1 protein	IPR024714 Helicase Sen1	NS
	UMAG_02793			related to putative acyltransferase
	UMAG_02794			related to 26S proteasome non-ATPase regulatory subunit 9	IPR001478 PDZ domain	C
	UMAG_02796			probable ATP-binding multidrug cassette transport protein	IPR003439 ABC transporter-like	Mb
	UMAG_02801		1.78008	probable NADP-specific glutamate dehydrogenase	IPR014362 Glutamate dehydrogenase	NS
	UMAG_02802			related to NAR1 - similarity to human nuclear prelamin A recognition factor	IPR009016 Iron hydrogenase	NS
	UMAG_02807		-6.86227	uncharacterized protein	IPR007400 PrpF protein	NS
	UMAG_02808		-1.74234	related to nitrogen assimilation transcription factor nit-4	IPR001138 Zn(2)-C6 fungal-type DNA-binding domain	NS
	UMAG_02809		1.6862	probable galactose oxidase precursor	IPR015916 Galactose oxidase, beta-propeller	SP
	UMAG_02810		-7.12555	uncharacterized protein	IPR022185Protein of unknown function DUF3712	M
	UMAG_06500		-2.06853	uncharacterized protein		NS
	UMAG_02816			uncharacterized protein
	UMAG_02820		3.45147	uncharacterized protein		Mb
	UMAG_02821			uncharacterized protein
	UMAG_02824			related to diploid state maintenance protein chpA	IPR017447 CS domain	NS
	UMAG_02825			uncharacterized protein		NS
	UMAG_02833			related to SEC66 - ER protein-translocation complex chain	IPR018624 Sec62/63 complex, subunit Sec66	Mb
	UMAG_02851		3.12541	putative protein		SP	effector?
	UMAG_02853		11.6861	uncharacterized protein		SP	effector?
	UMAG_02854		-5.43552	uncharacterized protein		SP	effector?
	UMAG_11484			uncharacterized protein		SP	effector?
	UMAG_02861			uncharacterized protein		NS
	UMAG_02862			uncharacterized protein		NS
	UMAG_11486			uncharacterized protein	IPR004827 Basic-leucine zipper domain	NS
	UMAG_11489		-4.66116	uncharacterized protein		NS
	UMAG_11490			related to B56-delta regulatory subunit of protein phosphatase 2A	IPR002554 Protein phosphatase 2A, regulatory B subunit, B56	NS
	UMAG_02880		-2.2018	uncharacterized protein	IPR018796 Uncharacterised protein family UPF0671	NS
	UMAG_02881			related to Cleavage stimulation factor	IPR025742 Cleavage stimulation factor subunit 2, hinge domain	NS
	UMAG_02900			related to PHO84 - high-affinity inorganic phosphate transporter	IPR011701 Major facilitator superfamily	Mb
	UMAG_02917		4.625	uncharacterized protein		NS
	UMAG_02921			uncharacterized protein		SP	effector?
	UMAG_02922			probable sulfite reductase cys-4	IPR006066 Nitrite/sulphite reductase iron-sulphur/siroheam-binding site
	UMAG_10317		2.10377	uncharacterized protein		SP	effector?
	UMAG_02929			related to longevity-assurance protein LAG1	IPR006634 TRAM/LAG1/CLN8 homology domain	Mb
	UMAG_02936			uncharacterized protein	IPR018849 Nucleolar 27S pre-rRNA processing, Urb2/Npa2, C-terminal	NS
	UMAG_10323			uncharacterized protein	IPR000473 Ribosomal protein L36
	UMAG_10329		3.05842	related to guanine deaminase	IPR014311 Guanine deaminase	NS
	UMAG_02950			uncharacterized protein	IPR011598 Helix-loop-helix domain
	UMAG_02951			related to TOF1 - topoisomerase I interacting factor 1	IPR006906 Timeless protein	N
	UMAG_12200			uncharacterized protein	IPR001734 Sodium/solute symporter	Mb
	UMAG_02968			related to LSM1 - Sm-like (Lsm) protein	IPR010920 Like-Sm (LSM) domain	NS
	UMAG_10337			probable ubiquitin-conjugating enzyme e2-23 kda	IPR023313 Ubiquitin-conjugating enzyme, active site	C
	UMAG_10338		1.66525	uncharacterized protein	IPR011685 LETM1-like	Mb
	UMAG_10339			related to fatty acid synthase, beta and alpha chains	IPR003965 Fatty acid synthase	NS
	UMAG_02974			related to AUT4 - breakdown of autophagic vesicles inside the vacuole	IPR024671 Autophagy-related protein 22-like	Mb
	UMAG_10340			uncharacterized protein	IPR013226 Pal1 cell morphology	NS
	UMAG_02981			uncharacterized protein	IPR014733 Barwin-like endoglucanase	SP
	UMAG_10342			uncharacterized protein		Mb
	UMAG_10343			uncharacterized protein	IPR001611 Leucine-rich repeat	NS
	UMAG_10344			uncharacterized protein	IPR002190 MAGE protein	NS
	UMAG_02993			uncharacterized protein	IPR008521 Magnesium transporter NIPA	Mb
	UMAG_15001			related to CHO2 - phosphatidylethanolamine N-methyltransferase	IPR007318 Phospholipid methyltransferase	Mb
	UMAG_03002			uncharacterized protein		Mb
	UMAG_11938	scp2	2.35349	Scp2	IPR003033 SCP2 sterol-binding domain	P
	UMAG_03006			probable Aldo-keto reductase yakc [NADP+]	IPR001395 Aldo/keto reductase	NS
	UMAG_11940		1.98472	uncharacterized protein		SP	effector?
	UMAG_15002		2.20538	probable 3-hydroxy-3-methylglutaryl-coenzyme A reductase	IPR002202 Hydroxymethylglutaryl-CoA reductase, class I/II	M
	UMAG_03024		16.0178	related to subtilisin-like serine protease	IPR000209 Peptidase S8 and S53, subtilisin, kexin, sedolisin	SP
	UMAG_12205			uncharacterized protein
	UMAG_03032		1.56139	uncharacterized protein		NS
	UMAG_03033		2.11607	related to AGE2 - ADP-ribosylation factor and GTPase activating protein effector	IPR001164 Arf GTPase activating protein
	UMAG_03034		4.02834	related to HXT5 - Hexose transporter with moderate affinity for glucose	IPR003663 Sugar/inositol transporter	Mb
	UMAG_03037			related to BOI1 - BEM1 protein-binding protein	IPR001849 Pleckstrin homology domain	NS
	UMAG_03038			related to candidate tumor suppressor dph2l1	IPR002728 Diphthamide synthesis, DPH1/DPH2	C
	UMAG_03046		57.7509	uncharacterized protein		SP	effector?
	UMAG_03047		7.35408	uncharacterized protein		NS
	UMAG_10365		1.89341	related to YBT1 - Vacuolar, ABC protein transporting bile acids	IPR001140 ABC transporter, transmembrane region	Mb
	UMAG_03049		2.97193	related to neutral amino acid permease	IPR013057 Amino acid transporter, transmembrane	Mb
	UMAG_03050		2.56422	uncharacterized protein
	UMAG_03066			uncharacterized protein		NS
	UMAG_03067		-10.8162	related to CDC33 - translation initiation factor eIF4E	IPR001040 Eukaryotic translation initiation factor 4E (eIF-4E)	NS
	UMAG_03069		-1.93971	probable acetyl-CoA synthetase	IPR024597 Acyl-CoA synthase, domain of unknown function DUF3448
	UMAG_03070		1.59002	related to Pre-mRNA cleavage complex II protein Clp1	IPR010655 Pre-mRNA cleavage complex II Clp1	N
	UMAG_03080			probable serine/threonine protein phosphatase PP1	IPR006186 Serine/threonine-specific protein phosphatase/bis(5-nucleosyl)-tetraphosphatase	C
	UMAG_03081			related to ARK1 - Actin Regulating Kinase	IPR011009 Protein kinase-like domain	C
	UMAG_03082		-3.21104	uncharacterized protein	IPR004776 Auxin efflux carrier	Mb
	UMAG_10375			related to HRB1 - Poly(A+) RNA-binding protein, involved in the export of mRNAs from the nucleus to the cytoplasm	IPR000504 RNA recognition motif domain
	UMAG_03085			probable manganese superoxide dismutase precursor (sod-2)	IPR001189 Manganese/iron superoxide dismutase	M
	UMAG_03089		2.22345	uncharacterized protein	IPR000467 G-patch domain	0
	UMAG_10378		10.3188	related to DIP5 - glutamate and aspartate permease (N-terminal fragment)	IPR004841 Amino acid permease domain	Mb
	UMAG_11943			uncharacterized protein (N-terminal fragment)	IPR003347 JmjC domain	NS
	UMAG_03092		-7.23234	putative protein		NS
	UMAG_03102			uncharacterized protein	IPR000225 Armadillo	NS
	UMAG_03103		-2.48355	probable ribose-5-phosphate isomerase	IPR011860 Ribose 5-phosphate isomerase, actinobacteria	NS
	UMAG_10627			related to triose-phosphate isomerase	IPR013785 Aldolase-type TIM barrel	C
	UMAG_03105			uncharacterized protein		SP	effector?
	UMAG_03114	mat1	-1.57309	Acetyltransferase involved in MEL production	IPR023213 Chloramphenicol acetyltransferase-like domain	NS
	UMAG_03115	mmf1	6.71948	Major Facilitator invovled in MEL transport	IPR011701 Major facilitator superfamily	Mb
	UMAG_03116	mac1	6.79717	Acyltransferase invovled in MEL production		NS
	UMAG_03117	emt1	4.67075	Erythritol-mannosyl-transferase invovled in MEL production	IPR002213 UDP-glucuronosyl/UDP-glucosyltransferase	NS
	UMAG_10635			uncharacterized protein		NS
	UMAG_10636	mac2	6.78836	Acyltransferase invovled in MEL production
	UMAG_06506			uncharacterized protein	IPR022698 Protein of unknown function DUF3505	NS
	UMAG_10380			uncharacterized protein	IPR000342 Regulator of G protein signalling	Mb
	UMAG_03138		197.932	uncharacterized protein		SP	effector?
	UMAG_03140		-2.18269	uncharacterized protein	IPR006598 Lipopolysaccharide-modifying protein	SP
	UMAG_03147		1.62376	related to Adapter-related protein complex 3 delta 1 subunit	IPR017105 Adaptor protein complex AP-3, delta subunit	NS
	UMAG_03148			related to ATP-binding cassette protein (ABC) transporter	IPR003439 ABC transporter-like	Mb
	UMAG_03149		3.36674	related to molybdenum cofactor sulfurase	IPR015424 Pyridoxal phosphate-dependent transferase, major domain	NS
	UMAG_03154		1.71711	uncharacterized protein		SP	effector?
	UMAG_03156			protein involved in surface sensing via MAP-kinase cascade	IPR001452 Src homology-3 domain	Mb
	UMAG_10383			related to KIP1 - kinesin-related protein	IPR001752 Kinesin, motor domain	NS
	UMAG_03158		-3.09714	related to enoyl-CoA hydratase	IPR001753 Crotonase, core
	UMAG_10387			probable 1,4-Benzoquinone reductase	IPR005025 NADPH-dependent FMN reductase
	UMAG_10390		2.68516	uncharacterized protein	IPR000086 NUDIX hydrolase, core	NS
	UMAG_10391			related to SKT5 - protoplast regeneration and killer toxin resistance protein	IPR006597 Sel1-like	NS
	UMAG_10393			uncharacterized protein	IPR007854 Pre-mRNA polyadenylation factor Fip1
	UMAG_03180			related to white collar 1 protein	IPR000014 PAS domain	NS
	UMAG_10394			related to Dihydrofolate reductase	IPR012259 Dihydrofolate reductase
	UMAG_10396			related to RAD1 - component of the nucleotide excision repairosome	IPR020819 DNA repair nuclease, XPF-type/Helicase	N
	UMAG_10397			probable ATP2 - F1F0-ATPase complex, F1 beta subunit	IPR005722 ATPase, F1 complex, beta subunit	M
	UMAG_03192			uncharacterized protein		M
	UMAG_10398			uncharacterized protein	IPR013763 Cyclin-like	NS
	UMAG_03194			uncharacterized protein	IPR003095 Heat shock protein DnaJ	NS
	UMAG_03199			probable GFA1 - glucosamine--fructose-6-phosphate transaminase	IPR001347 Sugar isomerase (SIS)
	UMAG_03200			Rad51-associated protein Brh2	IPR015252 DNA recombination/repair protein BRCA2, helical domain	NS
	UMAG_03211			related to peroxiredoxin q	IPR000866 Alkyl hydroperoxide reductase subunit C/ Thiol specific antioxidant
	UMAG_03223	mig1	-1.8505	Mig1 protein, induced during biotrophic phase		SP	effector
	UMAG_12215		-1.83492	uncharacterized protein		SP	effector?
	UMAG_03228		-1.73186	related to 4-coumarate--CoA ligase 1	IPR000873 AMP-dependent synthetase and ligase	NS
	UMAG_03229			uncharacterized protein	IPR002198 Short-chain dehydrogenase/reductase SDR	NS
	UMAG_10648			related to DNF2 - Non-essential P-type ATPase	IPR023300 ATPase, P-type, cytoplasmic transduction domain A	Mb
	UMAG_03232		2.18453	uncharacterized protein		Mb
	UMAG_10650			related to trehalose-6-phosphate phosphatase	IPR003337 Trehalose-phosphatase	NS
	UMAG_03246		-2.22094	related to versicolorin b synthase	IPR012132 Glucose-methanol-choline oxidoreductase	SP
	UMAG_03253			uncharacterized protein		NS
	UMAG_11953			related to STE23 - Metalloprotease involved in a-factor processing	IPR011249 Metalloenzyme, LuxS/M16 peptidase-like, metal-binding	C
	UMAG_11954			related to neutral amino acid permease	IPR013057 Amino acid transporter, transmembrane	Mb
	UMAG_11955			probable MSW1 - tryptophanyl-tRNA synthetase, mitochondrial	IPR002306 Tryptophan-tRNA ligase	NS
	UMAG_03264		1.64847	probable xanthine dehydrogenase	IPR008274 Aldehyde oxidase/xanthine dehydrogenase, molybdopterin binding	P
	UMAG_11956			uncharacterized protein (N-terminal fragment)	IPR021740 Velvet factor
	UMAG_03267			uncharacterized protein	IPR013083 Zinc finger, RING/FYVE/PHD-type	NS
	UMAG_11957		4.44628	related to histidine kinase	IPR005467 Signal transduction histidine kinase, core	NS
	UMAG_10827			related to ENP1 - required for pre-rRNA processing and 40S ribosomal subunit synthesis	IPR007955 Bystin	NS
	UMAG_03280	tup1		probable TUP1 - general transcription repressor	IPR013890 Transcriptional repressor Tup1, N-terminal	N
	UMAG_03281			uncharacterized protein		Mb
	UMAG_03282			related to MAK32 protein	IPR011611 PfkB	NS
	UMAG_03286		-1.51021	related to MYO1 - myosin-1 isoform (type II myosin) heavy chain	IPR001609 Myosin head, motor domain	NS
	UMAG_10830			uncharacterized protein	IPR014883 VRR-NUC domain	NS
	UMAG_03289			uncharacterized protein		NS
	UMAG_03290			DNA repair protein RAD51	IPR011941 DNA recombination/repair protein Rad51	N
	UMAG_10831			uncharacterized protein	IPR012349 FMN-binding split barrel
	UMAG_03292		1.53738	related to Protein mlo2	IPR013083 Zinc finger, RING/FYVE/PHD-type	NS
	UMAG_03293		-1.63221	related to DNF1 - protein transporter	IPR001757 ATPase, P-type, K/Mg/Cd/Cu/Zn/Na/Ca/Na/H-transporter	Mb
	UMAG_03296		-1.7287	uncharacterized protein	IPR004827 Basic-leucine zipper domain	N?
	UMAG_03301			related to SAP155 - SIT4-associating protein	IPR007587 SIT4 phosphatase-associated protein family	NS
	UMAG_03315	ukb1	2.58172	serine/threonine protein kinase B-related Ukb1	IPR020635 Tyrosine-protein kinase, catalytic domain	NS
	UMAG_03325			probable general amino acid permease	IPR004841 Amino acid permease domain	Mb
	UMAG_10653			uncharacterized protein	IPR003864 Domain of unknown function DUF221	Mb
	UMAG_03327			uncharacterized protein		NS
	UMAG_10658		-1.83608	related to component of the spindle assembly checkpoint dma1	IPR013083 Zinc finger, RING/FYVE/PHD-type	NS
	UMAG_03343			uncharacterized protein
	UMAG_03346			related to SKN7 - transcription factor (C-terminal fragment)	IPR001789 Signal transduction response regulator, receiver domain
	UMAG_03347			related to NUM1 - nuclear migration protein	IPR001849 Pleckstrin homology domain
	UMAG_03348		-1.71004	uncharacterized protein	IPR001660 Sterile alpha motif domain	C
	UMAG_03349		18.5465	uncharacterized protein		SP	effector?
	UMAG_12225			uncharacterized protein		NS
	UMAG_03358			related to SNF1-related protein kinase KIN10	IPR011009 Protein kinase-like domain	NS
	UMAG_11008			related to HFM1 - DNA/RNA helicase	IPR011545 DNA/RNA helicase, DEAD/DEAH box type, N-terminal	NS
	UMAG_03368			uncharacterized protein		NS
	UMAG_12228			uncharacterized protein		NS
	UMAG_03375			uncharacterized protein		NS
	UMAG_03377			uncharacterized protein		NS
	UMAG_03379			uncharacterized protein	IPR018713 Domain of unknown function DUF2236	Mb
	UMAG_11016		1.72051	exonuclease REC1	IPR003021 Repair protein Rad1/Rec1/Rad17
	UMAG_03382		37.3017	related to 3-phytase A precursor	IPR000560 Histidine acid phosphatase	SP
	UMAG_11017		2.00327	related to CAP59 (required for capsule formation)	IPR021047 Mannosyltransferase 1, CMT1	Mb
	UMAG_03386		2.12777	uncharacterized protein	IPR003819 Taurine catabolism dioxygenase TauD/TfdA	NS
	UMAG_03388		-4.92528	uncharacterized protein		NS
	UMAG_11067			probable catalase 2	IPR000763 Catalase-peroxidase haem
	UMAG_03408		-2.73335	related to Salicylate hydroxylase	IPR003042 Aromatic-ring hydroxylase-like	SP?
	UMAG_03409			related to fumarylacetoacetate hydrolase	IPR005959 Fumarylacetoacetase
	UMAG_03415		4.7449	related to putative monooxygenase	IPR000103 Pyridine nucleotide-disulphide oxidoreductase, class-II	NS
	UMAG_03417			putative acetamidase	IPR000120 Amidase	NS
	UMAG_03418			uncharacterized protein		NS
	UMAG_11073			uncharacterized protein	IPR017452 GPCR, rhodopsin-like superfamily	Mb
	UMAG_11074			related to SMC5 - Structural maintenance of chromosomes, required for cell viability	IPR003395 RecF/RecN/SMC	NS
	UMAG_11077			related to Dimethylaniline monooxygenase [N-oxide forming] 3	IPR012143 Dimethylaniline monooxygenase, N-oxide-forming
	UMAG_11078		-2.20629	uncharacterized protein	IPR011051 RmlC-like cupin domain
	UMAG_03431			related to PUF4 - member of the PUF protein family	IPR001313 Pumilio RNA-binding repea	NS
	UMAG_11081			uncharacterized protein (C-terminal fragment)		NS
	UMAG_03433		1.95707	putative protein		M
	UMAG_03436		2.21365	related to triacylglycerol lipase	IPR006693 AB-hydrolase associated lipase region	NS
	UMAG_03449			septin 3	IPR016491 Septin	SP
	UMAG_12230			uncharacterized protein		NS
	UMAG_10444		5.60155	putative nitrilase Nit1	IPR000132 Nitrilase/cyanide hydratase	NS
	UMAG_03454		3.81015	related to ATP-binding cassette, sub-family A	IPR003439 ABC transporter related	Mb
	UMAG_03456		3.21764	putative protein		M
	UMAG_03463		-1.85752	related to SMP2 protein, involved in plasmid maintenance, respiration and cell proliferation	IPR026058 LIPIN family	NS
	UMAG_03464			uncharacterized protein	IPR003010 Carbon-nitrogen hydrolase	NS
	UMAG_03470			related to putative calcium P-type ATPase NCA-2	IPR023300 ATPase, P-type, cytoplasmic transduction domain A	Mb
	UMAG_03471			uncharacterized protein		NS
	UMAG_03474		-11.6497	related to TNA1 - high affinity nicotinic acid plasma membrane permease	IPR007114 Major facilitator superfamily	Mb
	UMAG_03475		-1.97619	probable PHO89 - Na+/phosphate co-transporter	IPR001204 Phosphate transporter	Mb
	UMAG_03476		-1.84618	uncharacterized protein	IPR002539 MaoC-like dehydratase	0
	UMAG_03477			uncharacterized protein	IPR013932 TATA-binding protein interacting (TIP20)	N
	UMAG_10446			uncharacterized protein		Mb
	UMAG_03480			uncharacterized protein
	UMAG_03481		1.74536	related to MLH3 - insertion and deletion mismatch repair protein	IPR002099 DNA mismatch repair protein	NS
	UMAG_03487			uncharacterized protein		Mb
	UMAG_11084			probable voltage-gated chloride channel (clc-a)	IPR014743 Chloride channel, core	Mb
	UMAG_03497			uncharacterized protein		NS
	UMAG_03498		4.40512	related to CAF4 - CCR4 associated factor	IPR001680 WD40 repeat	NS
	UMAG_03506			uncharacterized protein		NS
	UMAG_03507		2.91376	related to TNA1 - high affinity nicotinic acid plasma membrane permease	IPR007114 Major facilitator superfamily	Mb
	UMAG_11093			uncharacterized protein		NS
	UMAG_11094			uncharacterized protein		SP	effector?
	UMAG_03511		1.53625	probable RPS8A - ribosomal protein S8.e	IPR001047 Ribosomal protein S8e	C
	UMAG_03514			putative protein	IPR001138 Zn(2)-C6 fungal-type DNA-binding domain	0
	UMAG_03515		4.41159	related to LCB1 - serine C-palmitoyltransferase subunit	IPR004839 Aminotransferase, class I and II	NS
	UMAG_03522			related to UGA4 - GABA permease - also involved in delta-aminolevulinate transport	IPR002293 Amino acid/polyamine transporter I	Mb
	UMAG_03523		2.42393	probable aldehyde dehydrogenase	IPR015590 Aldehyde dehydrogenase domain	C
	UMAG_03524		4.20856	related to peroxisomal amine oxidase (copper-containing)	IPR000269 Copper amine oxidase	NS
	UMAG_11097			related to QCR10 - ubiquinol--cytochrome-c reductase 8.5 kDa subunit	IPR019182 Cytochrome b-c1 complex, subunit 10
	UMAG_11098		1.87343	probable GLN1 - glutamate--ammonia ligase	IPR008146 Glutamine synthetase, catalytic region	C
	UMAG_03528			related to TGL2 - triacylglycerol lipase	IPR007751 Domain of unknown function DUF676, lipase-like
	UMAG_03529			related to MRPL9 - mitochondrial ribosomal protein, large subunit	IPR000597 Ribosomal protein L3	M
	UMAG_03532			uncharacterized protein	IPR001810 F-box domain, cyclin-like	NS
	UMAG_03533			probable RPL23A - 60S large subunit ribosomal protein L23.e	IPR000218 Ribosomal protein L14b/L23e	C
	UMAG_03535			uncharacterized protein		NS
	UMAG_03536			related to Zinc finger protein SFP1	IPR015880 Zinc finger, C2H2-like	NS
	UMAG_15005			probable URA2 - multifunctional pyrimidine biosynthesis protein	IPR002082 Aspartate carbamoyltransferase	NS
	UMAG_03547			uncharacterized protein		NS
	UMAG_03548		-2.44112	related to endo-polygalacturonase	IPR002085 Alcohol dehydrogenase superfamily, zinc-containing	NS
	UMAG_03549			related to NMD2 - Nonsense-mediated mRNA decay protein 2	IPR016024 Armadillo-type fold
	UMAG_03560		73.5312	related to beta-1,3-glucan binding protein	IPR013320 Concanavalin A-like lectin/glucanase, subgroup	Mb
	UMAG_03561			uncharacterized protein		Mb
	UMAG_03563		-11.2049	uncharacterized protein	IPR000675 Cutinase	SP
	UMAG_03564			uncharacterized protein		SP	effector?
	UMAG_11732			uncharacterized protein (N-terminal fragment)		Mb
	UMAG_03569		12.3917	related to KRE6 - beta-1,6-glucan synthetase	IPR005629 Beta-glucan synthesis-associated, SKN1	Mb
	UMAG_03570			uncharacterized protein	IPR007087 Zinc finger, C2H2	NS
	UMAG_03574			uncharacterized protein		Mb
	UMAG_10575			uncharacterized protein		NS
	UMAG_03586			uncharacterized protein		SP	effector?
	UMAG_12235			uncharacterized protein		NS
	UMAG_11960			uncharacterized protein	IPR018020 Oxo-4-hydroxy-4-carboxy-5-ureidoimidazoline decarboxylase	NS
	UMAG_03593		2.54517	probable sterol delta 5,6-desaturase	IPR006694 Fatty acid hydroxylase	Mb
	UMAG_03596			related to PEX7 - peroxisomal import protein, peroxin	IPR001680 WD40 repeat	P
	UMAG_03597			uncharacterized protein	IPR001128 Cytochrome P450	Mb
	UMAG_03599			probable CDC12 - septin	IPR000038 Cell division protein GTP binding	NS
	UMAG_03605			related to Sucrose-6-phosphate hydrolase	IPR001362 Glycoside hydrolase, family 32	NS
	UMAG_03612		42.7548	uncharacterized protein	IPR011701 Major facilitator superfamily	Mb
	UMAG_03628			related to molybdenum cofactor sulfurase HxB protein	IPR005302 Molybdenum cofactor sulfurase, C-terminal	SP
	UMAG_11961		-3.29828	uncharacterized protein	IPR005590 Protein of unknown function DUF333	SP
	UMAG_03645			related to beta-1,3-glucan binding protein	IPR000757 Glycoside hydrolase, family 16	Mb
	UMAG_03648		3.4778	related to TRZ1 - tRNase Z, involved in RNA processing		NS
	UMAG_03649		2.53027	uncharacterized protein		NS
	UMAG_03656			uncharacterized protein	IPR004330 FAR1 DNA binding domain	NS
	UMAG_03658		-1.53102	uncharacterized protein	IPR003378 Fringe-like	NS
	UMAG_03661			related to lipoyltransferase	IPR004143 Biotin/lipoate A/B protein ligase	C
	UMAG_10478			related to RER1 protein	IPR004932 Retrieval of early ER protein Rer1	Mb
	UMAG_03669			probable NADH dehydrogenase (ubiquinone), 64 kD subunit, mitochondrial	IPR002048 Calcium-binding EF-hand	Mb
	UMAG_03676		-1.56917	related to RAD54 - DNA-dependent ATPase of the Snf2p family	IPR014001 Helicase, superfamily 1/2, ATP-binding domain	N
	UMAG_03688			probable fatty alcohol oxidase	IPR005123 Oxoglutarate/iron-dependent dioxygenase	NS
	UMAG_03689			related to TAD2 - subunit of tRNA-specific adenosine-34 deaminase	IPR016193 Cytidine deaminase-like
	UMAG_03691		-3.96752	probable lysine-specific permease	IPR004841 Amino acid permease domain	Mb
	UMAG_03692		-3.1197	probable alpha-glucosidase (maltase)	IPR006047 Glycosyl hydrolase, family 13, catalytic region	NS
	UMAG_10488			uncharacterized protein	IPR007512 Protein of unknown function DUF543	Mb
	UMAG_03694		-1.80151	uncharacterized protein	IPR000028 Chloroperoxidase	Mb
	UMAG_03698			uncharacterized protein	IPR007087 Zinc finger, C2H2
	UMAG_03699			related to CAB2 - probable phosphopantothenoylcysteine synthetase	IPR007085 DNA/pantothenate metabolism flavoprotein, C-terminal	NS
	UMAG_03700		-2.58465	probable DIP5 - Glutamate and aspartate permease - able to mediate transport of other amino acids	IPR004841 Amino acid permease domain	Mb
	UMAG_03701			uncharacterized protein	IPR024950 Dual specificity phosphatase	NS
	UMAG_03702			probable DIS3 3`-5` exoribonuclease required for 3` end formation of 5.8S rRNA	IPR001900 Ribonuclease II/R	N/C
	UMAG_03708			related to gata transcription factor	IPR000679 Zinc finger, GATA-type	NS
	UMAG_12240			uncharacterized protein		NS
	UMAG_03714			related to lactose regulatory protein	IPR001138 Zn(2)-C6 fungal-type DNA-binding domain
	UMAG_03722			related to conserved oligomeric Golgi complex component 2	IPR024602 Conserved oligomeric Golgi complex, subunit 2, N-terminal	NS
	UMAG_10497			related to 3-ketosphinganine reductase	IPR002198 Short-chain dehydrogenase/reductase SDR	Mb
	UMAG_03729			related to para-aminobenzoic acid synthetase	IPR010117 Para-aminobenzoate synthase	NS
	UMAG_03730			uncharacterized protein		NS
	UMAG_10500			uncharacterized protein	IPR001138 Zn(2)-C6 fungal-type DNA-binding domain
	UMAG_03734			probable adenosylhomocysteinase	IPR000043 Adenosylhomocysteinase	C
	UMAG_10503			probable cell division control protein CDC3	IPR000038 Cell division protein GTP binding	NS
	UMAG_10504			related to Chromo domain protein MRG15	IPR016197 Chromo domain-like	N
	UMAG_03737			related to long-chain-fatty-acid-CoA ligase	IPR020845 AMP-binding, conserved site
	UMAG_03745		-2.76742	uncharacterized protein		SP	eff cluster 10A
	UMAG_03747		3.44678	uncharacterized protein		SP	eff cluster 10A
	UMAG_03748		-1.77496	uncharacterized protein		SP	eff cluster 10A
	UMAG_03749		4.24907	uncharacterized protein		SP	eff cluster 10A
	UMAG_03751		-2.11428	uncharacterized protein		SP	eff cluster 10A
	UMAG_03752		2.15757	uncharacterized protein		SP	eff cluster 10A
	UMAG_03760		-1.57166	related to Phosphatidylinositol-3,4,5-trisphosphate 3-phosphatase PTEN	IPR014019 Phosphatase tensin type	NS
	UMAG_03761			related to aldehyde dehydrogenase	IPR015590 Aldehyde dehydrogenase domain
	UMAG_03776			uncharacterized protein		NS
	UMAG_03779		1.58233	related to galactinol synthase	IPR002495 Glycosyl transferase, family 8
	UMAG_12242			uncharacterized protein	IPR011547 Sulphate transporter	Mb
	UMAG_10668			related to Shuttle craft protein	IPR001841 Zinc finger, RING-type	NS
	UMAG_03791			heat shock 70 kd protein 2	IPR013126 Heat shock protein 70 family	NS
	UMAG_15083			uncharacterized protein		NS
	UMAG_03796			related to dis1-suppressing protein kinase dsk1	IPR011009 Protein kinase-like domain	NS
	UMAG_03797			uncharacterized protein		NS
	UMAG_03807		2.99566	uncharacterized protein	IPR001938 Thaumatin, pathogenesis-related	Mb
	UMAG_03808			uncharacterized protein	IPR008426 Centromere protein Cenp-H	NS
	UMAG_03812		2.42972	probable NHX1 - Na+/H+ exchanger of the prevacuolar compartment - involved in salt tolerance	IPR006153 Cation/H+ exchanger	Mb
	UMAG_03813		3.22128	related to NIC96 - nuclear pore protein	IPR007231 Nucleoporin interacting component Nup93/Nic96
	UMAG_03822		3.23753	uncharacterized protein		SP	effector?
	UMAG_03824		3.54491	probable Pyridoxine biosynthesis protein PDX1	IPR001852 Vitamin B6 biosynthesis protein	NS
	UMAG_10507			probable ubiquinol-cytochrome-c reductase Rieske iron-sulfur protein	IPR014349 Rieske iron-sulphur protein	NS
	UMAG_03832		1.83107	related to BNA2 - tryptophan 2,3-dioxygenase	IPR008278 4'-phosphopantetheinyl transferase	NS
	UMAG_03833			probable GTP-binding protein ypt1	IPR001806 Small GTPase superfamily	NS
	UMAG_03841			related to IRE1 - protein kinase	IPR000719 Protein kinase, catalytic domain	Mb
	UMAG_03842			related to SYF1 - member of the NineTeen Complex involved in splicing	IPR003107 RNA-processing protein, HAT helix	NS
	UMAG_03843			uncharacterized protein	IPR001138 Zn(2)-C6 fungal-type DNA-binding domain	NS
	UMAG_11104			putative nitrite reductase Nir1	IPR007419 BFD-like [2Fe-2S]-binding domain	NS
	UMAG_11105		-5.41122	related to nitrate transporter	IPR011701 Major facilitator superfamily MFS-1	Mb
	UMAG_03850			probable glutamate synthase (NADPH)	IPR012220 Glutamate synthase, eukaryotic
	UMAG_03851		1.54835	probable ADE12 - adenylosuccinate synthetase	IPR001114 Adenylosuccinate synthetase	C
	UMAG_03862			related to VPS27 - vacuolar protein sorting-associated protein	IPR013083 Zinc finger, RING/FYVE/PHD-type	NS
	UMAG_03863			probable RPO21 - DNA-directed RNA polymerase II, 215 KD subunit	IPR006592 RNA polymerase, N-terminal	N
	UMAG_03864		-1.67096	related to GTPase-activating protein beta-chimerin		NS
	UMAG_03867			related to ATP11 - F1F0-ATPase complex assembly protein	IPR010591 ATP11
	UMAG_11107		-1.97647	uncharacterized protein	IPR008030 NmrA-like	NS
	UMAG_03871		1.95539	putative protein	IPR013951 Histone deacetylation protein Rxt3	NS
	UMAG_03872		2.11025	related to VPS25 - vacuolar protein sorting	IPR008570 ESCRT-II complex, vps25 subunit	NS
	UMAG_03873			probable FUR1 - uracil phosphoribosyltransferase		NS
	UMAG_03874		-1.55666	uncharacterized protein	IPR003591 Leucine-rich repeat, typical subtype	NS
	UMAG_03875		-1.96582	uncharacterized protein	IPR013183 Protein of unknown function DUF1721, fungi	NS
	UMAG_03880			uncharacterized protein	IPR017946 PLC-like phosphodiesterase, TIM beta/alpha-barrel domain	SP
	UMAG_03884			uncharacterized protein	IPR003864 Domain of unknown function DUF221	Mb
	UMAG_11511			related to YRA1 - RNA annealing protein	IPR000504 RNA recognition motif domain	NS
	UMAG_12244			related to small nuclear ribonucleoprotein associated protein b	IPR001163 Ribonucleoprotein LSM domain	N
	UMAG_03890			uncharacterized protein	IPR007087 Zinc finger, C2H2	NS
	UMAG_11967			uncharacterized protein	IPR013927 Transcription factor Opi1	NS
	UMAG_03901			related to Serine/threonine-protein kinase CBK1	IPR008271 Serine/threonine-protein kinase, active site	NS
	UMAG_03905		-2.44307	uncharacterized protein	IPR009078 Ferritin/ribonucleotide reductase-like	NS
	UMAG_03906		-1.50532	uncharacterized protein	IPR003123 Vacuolar sorting protein 9	NS
	UMAG_03908		18.7218	related to TPO1 - Vacuolar polyamine-H+ antiporter	IPR011701 Major facilitator superfamily	Mb
	UMAG_03909		1.60726	uncharacterized protein		NS
	UMAG_03911			related to RIM2 - Protein of the mitochondrial carrier family (MCF)	IPR023395 Mitochondrial carrier domain	NS
	UMAG_15070			probable to GDP/GTP exchange factor Rom2p	IPR001180 Citron-like	C
	UMAG_03914			related to Lactaldehyde reductase	IPR001670 Alcohol dehydrogenase, iron-type	NS
	UMAG_03916			probable HHT1 - histone H3	IPR000164 Histone H3	N
	UMAG_03917			cell cycle regulatory protein	IPR001680 WD40 repeat	NS
	UMAG_03918			uncharacterized protein	IPR007065 HPP	Mb
	UMAG_03923		3.4601	uncharacterized protein	IPR018466 Ser-Thr-rich glycosyl-phosphatidyl-inositol-anchored membrane family	SP
	UMAG_03924	rep1	131.501	repellent protein 1 precursor		SP
	UMAG_03929		-1.51113	uncharacterized protein	IPR007667 Hypoxia induced protein, domain	Mb
	UMAG_03930			uncharacterized protein		NS
	UMAG_03932		7.40532	uncharacterized protein
	UMAG_03935			related to fructosyl amino acid oxidase	IPR006076 FAD dependent oxidoreductase	NS
	UMAG_03936			probable ATP dependent RNA helicase	IPR011545 DNA/RNA helicase, DEAD/DEAH box type, N-terminal	NS
	UMAG_03937			probable diacylglycerol acyltransferase type 2b	IPR007130 Diacylglycerol acyltransferase	Mb
	UMAG_03942			uncharacterized protein	IPR004888 Glycoside hydrolase, family 63	NS
	UMAG_03943			related to RKM5 - protein lysine methyltransferase	IPR019410 Nicotinamide N-methyltransferase-like
	UMAG_03944			uncharacterized protein		NS
	UMAG_03945			probable peroxisomal half ABC transporter	IPR017871 ABC transporter, conserved site	P
	UMAG_03952		1.83515	related to TIF35 - translation initiation factor eIF3 subunit	IPR024675 Eukaryotic translation initiation factor 3 subunit G, N-terminal	NS
	UMAG_03953			uncharacterized protein	IPR000999 Ribonuclease III domain	NS
	UMAG_11736			uncharacterized protein	IPR013083 Zinc finger, RING/FYVE/PHD-type	NS
	UMAG_03963			nuclear pore membrane protein		N
	UMAG_03965			related to FAD1 ? flavin adenine dinucleotide synthetase	IPR002500 Phosphoadenosine phosphosulphate reductase	NS
	UMAG_03966			uncharacterized protein		NS
	UMAG_03971		2.21417	related to thermoresistant gluconokinase
	UMAG_03974			probable histidine biosynthesis trifunctional protein	IPR016298 Histidine biosynthesis trifunctional-protein	NS
	UMAG_03975			related to Carboxypeptidase Y precursor	IPR001563 Peptidase S10, serine carboxypeptidase	SP
	UMAG_03976			related to PDR16 - involved in lipid biosynthesis and multidrug resistance	IPR001251 CRAL-TRIO domain	NS
	UMAG_03977			uncharacterized protein		SP	effector?
	UMAG_03980			uncharacterized protein	IPR005135 Endonuclease/exonuclease/phosphatase	NS
	UMAG_11973		2.09267	probable NIT2 - nitrilase	IPR003010 Carbon-nitrogen hydrolase	C
	UMAG_03982		-2.85251	uncharacterized protein		NS
	UMAG_03990		-3.11499	related to Short-chain dehydrogenase/reductase	IPR002198 Short-chain dehydrogenase/reductase SDR	M
	UMAG_03991			uncharacterized protein		NS
	UMAG_04000		1.68667	DNA binding protein Ncp1		NS
	UMAG_11747			uncharacterized protein	IPR000352 Peptide chain release factor class I/class II	NS
	UMAG_04004			probable gamma-glutamylcysteine synthetase	IPR004308 Glutamate-cysteine ligase catalytic subuni	NS
	UMAG_04006			uncharacterized protein	IPR004087 K Homology domain
	UMAG_15008		1.62419	probable PGI1 - Glucose-6-phosphate isomerase	IPR001672 Phosphoglucose isomerase (PGI)	NS
	UMAG_04007			uncharacterized protein	IPR009071 High mobility group, superfamily	NS
	UMAG_11046			uncharacterized protein		NS
	UMAG_11050			Ras-GTPase	IPR005225 Small GTP-binding protein domain	NS
	UMAG_04013		2.35165	uncharacterized protein	IPR006880 PAPA-1-like conserved region
	UMAG_04014		2.95731	putative protein
	UMAG_04015		10.2546	steroid 5alpha-reductase	IPR001104 3-oxo-5-alpha-steroid 4-dehydrogenase, C-terminal	Mb
	UMAG_11052			uncharacterized protein	IPR002836 DNA-binding TFAR19-related protein	NS
	UMAG_04019			uncharacterized protein		NS
	UMAG_11055			uncharacterized protein	IPR003163 Transcription regulator HTH, APSES-type DNA-binding domain
	UMAG_11056			related to MAF1 - negative regulator of RNA polymerase III	IPR015257 Maf1 regulator	NS
	UMAG_04027		2.47128	uncharacterized protein		SP
	UMAG_11057		-2.53461	related to OPT1 - High-affinity glutathione transporter	IPR004813 Oligopeptide transporter OPT superfamily	Mb
	UMAG_04029			uncharacterized protein	IPR006694 Fatty acid hydroxylase	Mb
	UMAG_11058		7.9315	uncharacterized protein		SP	effector?
	UMAG_11059		2.52759	uncharacterized protein		NS
	UMAG_11060		-2.16127	uncharacterized protein		SP	effector?
	UMAG_04038			uncharacterized protein		SP	effector?
	UMAG_04040		-9.22891	uncharacterized protein		SP	effector?
	UMAG_04044		13.7112	related to Glucose oxidase	IPR012132 Glucose-methanol-choline oxidoreductase	SP
	UMAG_11063		-1.94948	uncharacterized protein (N-terminal fragment)	IPR005178 Protein of unknown function DUF300	Mb
	UMAG_04056		-4.7318	probable SNQ2 - ABC transporter involved in multidrug resistance	IPR003439 ABC transporter-like	Mb
	UMAG_04062			uncharacterized protein		NS
	UMAG_04063		3.31569	related to soluble epoxide hydrolase	IPR000639 Epoxide hydrolase-like	NS
	UMAG_04064		21.8043	related to Glucoamylase precursor	IPR000165 Glycoside hydrolase, family 15	Mb
	UMAG_04067		1.55145	related to MAK11 protein (maintenance of killer toxin-encoding satellite M1 dsRNA)	IPR001680 WD40 repeat	NS
	UMAG_15094			uncharacterized protein	IPR001849 Pleckstrin homology domain	NS
	UMAG_11635			probable UBC6 - E2 ubiquitin-conjugating enzyme	IPR000608 Ubiquitin-conjugating enzyme, E2	Mb
	UMAG_04071			uncharacterized protein	IPR013094 Alpha/beta hydrolase fold-3	Mb
	UMAG_04074			uncharacterized protein	IPR013536 WLM	NS
	UMAG_04076			uncharacterized protein	IPR000679 Zinc finger, GATA-type	NS
	UMAG_11526		1.63944	probable RPL11B - ribosomal protein L11	IPR002132 Ribosomal protein L5	C
	UMAG_04079		1.93769	uncharacterized protein		NS
	UMAG_04098			uncharacterized protein		NS
	UMAG_11110			related to HAP1 - heme activator protein	IPR001138 Zn(2)-C6 fungal-type DNA-binding domain	NS
	UMAG_04100			uncharacterized protein		NS
	UMAG_04101		901.513	related to BAS1 - transcription factor	IPR009057 Homeodomain-like	NS
	UMAG_11113		5.14302	related to NADP(+)-dependent dehydrogenase	IPR002347 Glucose/ribitol dehydrogenase	NS
	UMAG_04111			uncharacterized protein	IPR015889 Intradiol ring-cleavage dioxygenase, core	SP
	UMAG_04136			related to serine/threonine protein kinase	IPR020635 Tyrosine-protein kinase, catalytic domain	C
	UMAG_10882			probable peptidyl-prolyl cis-trans isomerase (C-terminal fragment)	IPR002130 Cyclophilin-like peptidyl-prolyl cis-trans isomerase domain	NS
	UMAG_04138		1.73398	probable TAL1 - transaldolase	IPR001585 Transaldolase	C
	UMAG_12254			sepA-related Formin	IPR015425 Actin-binding FH2
	UMAG_10886			uncharacterized protein		M
	UMAG_04145			uncharacterized protein		SP	effector?
	UMAG_10888		3.05887	putative protein		NS
	UMAG_04161		1.97724	related to epoxide hydrolase	IPR010497 Epoxide hydrolase, N-terminal	NS
	UMAG_04162			related to mitochondrial amino acid transporter ARG-13	IPR023395 Mitochondrial carrier domain	M
	UMAG_04172			uncharacterized protein		NS
	UMAG_04173			probable COP1 - coatomer complex alpha chain of secretory pathway vesicles	IPR016391 Coatomer alpha subunit	NS
	UMAG_04175			probable GCV2 - glycine decarboxylase P subunit	IPR020581 Glycine cleavage system P protein	M
	UMAG_04177			uncharacterized protein	IPR019458 Telomerase activating protein Est1	NS
	UMAG_10893			uncharacterized protein	IPR012808 Conserved uncharacterized protein CHP02453
	UMAG_04181			uncharacterized protein	IPR006694 Fatty acid hydroxylase	Mb
	UMAG_15011		1.61665	related to TEL1 - telomere length control protein	IPR021668 Telomere-length maintenance and DNA damage repair	N
	UMAG_04182		2.82936	probable TYR1 - prephenate dehydrogenase (NADP+)	IPR003099 Prephenate dehydrogenase	NS
	UMAG_04188			probable PRP16 - RNA-dependent ATPase	IPR002464 DNA/RNA helicase, ATP-dependent, DEAH-box type, conserved site	NS
	UMAG_04189			related to Cytochrome P450	IPR001128 Cytochrome P450	Mb
	UMAG_04190			uncharacterized protein		NS
	UMAG_04196		1.756	uncharacterized protein	IPR006996 Dynamitin subunit 2
	UMAG_04203	umv3	2.18919	Umv3 velvet protein 3	IPR021740 Velvet factor	0
	UMAG_04208			uncharacterized protein	IPR001138 Zn(2)-C6 fungal-type DNA-binding domain	NS
	UMAG_04220		2.9615	probable ARO7 - chorismate mutase	IPR008238 Chorismate mutase, AroQ class, eukaryotic type	NS
	UMAG_04234			related to histone deacetylase	IPR023801 Histone deacetylase domain	N
	UMAG_12255		-1.73483	uncharacterized protein	IPR001138 Zn(2)-C6 fungal-type DNA-binding domain	NS
	UMAG_04242			related to ASG1 - activator of stress genes	IPR001138 Zn(2)-C6 fungal-type DNA-binding domain	NS
	UMAG_10413			uncharacterized protein		Mb
	UMAG_12256			uncharacterized protein	IPR016024 Armadillo-type fold
	UMAG_10414			uncharacterized protein		NS
	UMAG_10417			related to transcription factor ScGATA-6	IPR000679 Zinc finger, GATA-type	NS
	UMAG_04253			probable mrna export factor elf1	IPR017871 ABC transporter, conserved site	NS
	UMAG_04254			uncharacterized protein	IPR013665 Sfi1 spindle body	NS
	UMAG_12258		56.287	uncharacterized protein		SP	effector?
	UMAG_10418		-3.65358	uncharacterized protein		SP	effector?
	UMAG_04258			MAPKK kinase	IPR000719 Protein kinase, catalytic domain
	UMAG_10419		14.5688	chitinase Cts1	IPR011583 Chitinase II	NS
	UMAG_04262		5.13509	probable BNA6 - nicotinate-nucleotide diphosphorylase (carboxylating)	IPR004393 Nicotinate-nucleotide pyrophosphorylase	NS
	UMAG_10421		3.12417	related to DPP1 - diacylglycerol pyrophosphate phosphatase	IPR000326 Phosphatidic acid phosphatase type 2-like	Mb
	UMAG_10423		2.30457	uncharacterized protein	IPR007318 Phospholipid methyltransferase	Mb
	UMAG_10424			related to PTM1 - member of the major facilitator superfamily	IPR009637 Transmembrane receptor, eukaryota	Mb
	UMAG_10426			transcription factor pacC	IPR007087 Zinc finger, C2H2	NS
	UMAG_04278		3.29438	putative protein
	UMAG_04283		3.34565	putative protein		NS
	UMAG_04284		1.63741	uncharacterized protein	IPR022968 Ribosome biogenesis protein	NS
	UMAG_04285			probable isocitrate lyase	IPR006254 Isocitrate lyase	P
	UMAG_04286			uncharacterized protein	IPR008160 Collagen triple helix repeat	Mb
	UMAG_04294		1.58062	related to peroxin-11	IPR008733 Peroxisomal biogenesis factor 11	NS
	UMAG_04490		3.09862	uncharacterized protein		NS
	UMAG_04501			uncharacterized protein		NS
	UMAG_12269		-1.58314	related to CYB2 - lactate dehydrogenase cytochrome b2	IPR012133 Alpha-hydroxy acid dehydrogenase, FMN-dependent	NS
	UMAG_04505			related to glutamyl-tRNA(Gln) amidotransferase subunit A	IPR004412 Glutamyl-tRNA(Gln) amidotransferase A subunit	NS
	UMAG_04506			uncharacterized protein	IPR001789 Signal transduction response regulator, receiver domain	NS
	UMAG_04512		1.52336	related to DnaJ protein	IPR003095 Heat shock protein DnaJ
	UMAG_11987			related to SMP3 - alpha 1,2-mannosyltransferase involved in glycosyl phosphatidyl inositol biosynthesis	IPR005599 GPI mannosyltransferase	Mb
	UMAG_04517			uncharacterized protein		NS
	UMAG_11991		-1.55691	uncharacterized protein		Mb
	UMAG_04522			related to JHD1 - JmjC domain family histone demethylase	IPR003347 JmjC domain	NS
	UMAG_04526			uncharacterized protein		NS
	UMAG_04530		2.28605	probable GGC1 - Protein of the mitochondrial carrier family (MCF)	IPR018108 Mitochondrial substrate/solute carrier	NS
	UMAG_04542			probable ubiquitin--protein ligase hus5	IPR000608 Ubiquitin-conjugating enzyme, E2	N
	UMAG_04543			related to Protein kinase lkh1	IPR000719 Protein kinase, catalytic domain	NS
	UMAG_11759			related to STU1 - component of the mitotic spindle	IPR011989 Armadillo-like helical	NS
	UMAG_04546			uncharacterized protein	IPR020568 Ribosomal protein S5 domain 2-type fold
	UMAG_04557			uncharacterized protein	IPR021054 Cell wall galactomannoprotein	SP
	UMAG_10905			uncharacterized protein		NS
	UMAG_10906		1.51111	uncharacterized protein	IPR013248 Shr3 amino acid permease chaperone	Mb
	UMAG_10907			probable MMS2 - part of the error-free postreplication repair pathway	IPR000608 Ubiquitin-conjugating enzyme, E2
	UMAG_04570			uncharacterized protein
	UMAG_04577		-2.68038	probable DUR3 - Urea permease	IPR001734 Sodium/solute symporter	Mb
	UMAG_04580			uncharacterized protein	IPR003807 Domain of unknown function DUF202	Mb
	UMAG_04581			uncharacterized protein	IPR011598 Helix-loop-helix domain
	UMAG_15015			related to putative dual specificity protein kinase pom1 (C-terminal fragment)	IPR000719 Protein kinase, catalytic domain
	UMAG_10983			uncharacterized protein	IPR005062 SAC3/GANP/Nin1/mts3/eIF-3 p25	C/N
	UMAG_04621		2.77469	putative protein	IPR013966 DASH complex, subunit Spc34	NS
	UMAG_04622		5.20032	probable AMD1 - AMP deaminase	IPR006650 Adenosine/AMP deaminase active site	NS
	UMAG_11534			probable CYT1 - cytochrome c1, heme protein	IPR009056 Cytochrome c domain	NS
	UMAG_11538		1.66797	uncharacterized protein	IPR019437 Telomerase holoenzyme, Est3 subunit
	UMAG_11540		4.02597	related to carboxylesterase/lipase EstA precursor	IPR002018 Carboxylesterase, type B	SP
	UMAG_15065			uncharacterized protein	IPR001138 Zn(2)-C6 fungal-type DNA-binding domain	NS
	UMAG_12275		12.452	uncharacterized protein		M
	UMAG_04644			related to 1-phosphatidylinositol phosphodiesterase precursor	IPR000909 Phospholipase C, phosphatidylinositol-specific , X domain	NS
	UMAG_11545		2.30185	uncharacterized protein	IPR013272 YL1 nuclear, C-terminal	M
	UMAG_04646		-2.68998	uncharacterized protein		NS
	UMAG_11546			uncharacterized protein		Mb
	UMAG_04656		1.62618	related to Rho-GTPase-activating protein 1	IPR008936 Rho GTPase activation protein	C
	UMAG_11551		1.67304	probable RPS19B - ribosomal protein S19.e, cytosolic	IPR001266 Ribosomal protein S19e	C
	UMAG_12279			uncharacterized protein
	UMAG_04665			related to ECM16 - putative DEAH-box RNA helicase	IPR002464 DNA/RNA helicase, ATP-dependent, DEAH-box type, conserved site	N
	UMAG_04671			uncharacterized protein	IPR000719 Protein kinase, catalytic domain	NS
	UMAG_04679			related to spliceosome-associated protein SAP-49	IPR012677 Nucleotide-binding, alpha-beta plait	N
	UMAG_04680			related to Monocarboxylate transporter	IPR007114 Major facilitator superfamily	Mb
	UMAG_04683			uncharacterized protein		Mb
	UMAG_04686		22.3084	putative protein		NS
	UMAG_11763		7.29993	related to acetylxylan esterase	IPR010126 Esterase, PHB depolymerase	SP
	UMAG_04688		1.78573	uncharacterized protein	IPR001138 Zn(2)-C6 fungal-type DNA-binding domain	NS
	UMAG_11765			related to 6-hydroxy-D-nicotine oxidase	IPR006094 FAD linked oxidase, N-terminal	SP
	UMAG_04312			related to alpha-actinin	IPR001589 Actinin-type, actin-binding, conserved site	NS
	UMAG_04313			uncharacterized protein		NS
	UMAG_04315		-5.33192	uncharacterized protein		NS
	UMAG_04319			related to potassium/hydrogen antiporter	IPR006153 Cation/H+ exchanger	Mb
	UMAG_04323		4.35786	related to CDC24 - Guanine nucleotide exchange factor (GEF or GDP-release factor)	IPR011993 Pleckstrin homology-like domain
	UMAG_04324		1.92097	probable POX1 - acyl-CoA oxidase	IPR009100 Acyl-CoA dehydrogenase/oxidase	P
	UMAG_11752		-2.22686	uncharacterized protein
	UMAG_10843			uncharacterized protein (N-terminal fragment)		Mb
	UMAG_04335			uncharacterized protein	IPR014756 Immunoglobulin E-set	NS
	UMAG_10848			uncharacterized protein	IPR013218 Mtw1 kinetochore complex, DSN1	NS
	UMAG_12260			uncharacterized protein		NS
	UMAG_11141			related to FMN1 - Riboflavin kinase	IPR023468 Riboflavin kinase	NS
	UMAG_11142			probable THR4 - threonine synthase (o-p-homoserine p-lyase)	IPR004450 Threonine synthase-like	NS
	UMAG_04344			related to RAD27 - 5' to 3' exonuclease	IPR006084 DNA repair protein (XPGC)/yeast Rad
	UMAG_04345			probable vacuolar atp synthase subunit g (vma-10)	IPR005124 Vacuolar (H+)-ATPase G subunit	NS
	UMAG_04346			related to Symplekin	IPR022075 Symplekin C-terminal	NS
	UMAG_04347		1.72632	probable isp4 - oligopeptide transporter	IPR004813 Oligopeptide transporter OPT superfamily	Mb
	UMAG_04352			probable MOB1 protein	IPR005301 Mob1/phocein	NS
	UMAG_04353			related to glycosyl transferase, group 2 family protein	GO:0016757 transferase activity, transferring glycosyl groups	Mb
	UMAG_04354			uncharacterized protein	IPR000757 Glycoside hydrolase, family 16	Mb
	UMAG_04357		-4.14228	related to endo-1,6-beta-d-glucanase precursor	IPR001139 Glycoside hydrolase, family 30	Mb
	UMAG_04358		-3.30239	uncharacterized protein	GO:0016746 transferase activity, transferring acyl groups	Mb
	UMAG_12262			related to 4-coumarate-CoA ligase	IPR000873 AMP-dependent synthetase/ligase	NS
	UMAG_11146			uncharacterized protein		NS
	UMAG_04362		-2.0938	related to Cytochrome P450 8B1	IPR001128 Cytochrome P450
	UMAG_11148			related to MTG2 - Mitochondrial GTP binding protein	IPR006073 GTP binding domain	M
	UMAG_04364			probable EXG1 - Exo-1,3-beta-glucanase precursor	IPR001547 Glycoside hydrolase, family 5	SP
	UMAG_04365		1.6155	related to SRM1 ? nucleotide exchange factor	IPR001965 Zinc finger, PHD-type	NS
	UMAG_11150		-3.063	related to Uracil permease	IPR001248 Permease for cytosine/purines, uracil, thiamine, allantoin	Mb
	UMAG_04370		-6.22527	uncharacterized protein	IPR003819 Taurine catabolism dioxygenase TauD/TfdA	NS
	UMAG_04376			uncharacterized protein	IPR007484 Peptidase M28	Mb
	UMAG_11152		6.23505	related to 2-amino-3-carboxylmuconate-6-semialdehyde decarboxylase	IPR006992 Amidohydrolase 2	NS
	UMAG_04397			related to importin beta-2 subunit (transportin)	IPR011989 Armadillo-like helical	NS
	UMAG_04410		-2.11037	probable siderophore iron transporter mirC	IPR011701 Major facilitator superfamily	Mb
	UMAG_04411			related to CEF1 - required during G2/M transition	IPR017930 Myb domain	NS
	UMAG_10519			uncharacterized protein	IPR011616 bZIP transcription factor, bZIP-1	NS
	UMAG_04414			uncharacterized protein		NS
	UMAG_04415			uncharacterized protein	IPR011009 Protein kinase-like domain	NS
	UMAG_10520			related to REX2 - Oligoribonuclease, mitochondrial precursor		M
	UMAG_04419		-2.70828	related to CSR1 - phosphatidylinositol transfer protein	IPR001251 CRAL-TRIO domain	C
	UMAG_04420			related to ECM31 - 3-methyl-2-oxobutanoate hydroxymethyltransferase	IPR015813 Pyruvate/Phosphoenolpyruvate kinase, catalytic core	M
	UMAG_10524			related to TIF4631 - mRNA cap-binding protein (eIF4F), 150K subunit	IPR022745 Eukaryotic translation initiation factor 4G1, eIF4E-binding domain	NS
	UMAG_10525		1.71248	uncharacterized protein		Mb
	UMAG_10528		-12.7774	related to STE6 - ABC transporter	IPR001140 ABC transporter, transmembrane region	M
	UMAG_10529			uncharacterized protein	IPR013922 Cyclin PHO80-like	NS
	UMAG_10530		-2.96011	uncharacterized protein
	UMAG_04441			related to 17-beta-hydroxysteroid dehydrogenase	IPR002198 Short-chain dehydrogenase/reductase SDR	Mb
	UMAG_04463			related to vesicular integral-membrane protein VIP36	IPR013320 Concanavalin A-like lectin/glucanase, subgroup	Mb
	UMAG_04464			uncharacterized protein	IPR006094 FAD linked oxidase, N-terminal	NS
	UMAG_10540		-2.53699	related to blue-light-inducible Bli-3 protein	IPR009002 FMN-binding split barrel, related
	UMAG_04468			related to SPA2 protein	IPR013724 Spa2 homology (SHD) of GIT	NS
	UMAG_04470			probable branching enzyme (be1)	IPR015902 Glycoside hydrolase, family 13	NS
	UMAG_04474		-1.62063	Guanine nucleotide-binding protein alpha-3 subunit	IPR001019 Guanine nucleotide binding protein (G-protein), alpha subunit
	UMAG_04477			related to YMC1 - putative mitochondrial inner membrane transporter	IPR023395 Mitochondrial carrier domain	M
	UMAG_04478		6.14105	probable ITR2 - myo-inositol transporter (sugar transporter)	IPR003663 Sugar/inositol transporter	Mb
	UMAG_04479		2.26589	related to 4-coumarate--CoA ligase	IPR000873 AMP-dependent synthetase/ligase	Mb
	UMAG_04480			related to ADH2 - alcohol dehydrogenase II	IPR002085 Alcohol dehydrogenase superfamily, zinc-type	NS
	UMAG_04481		3.5683	related to ADH2 - Alcohol dehydrogenase II	IPR002085 Alcohol dehydrogenase superfamily, zinc-type
	UMAG_04484			probable choline-sulfatase	IPR017785 Choline-sulfatase	NS
	UMAG_04485			related to Cut9 interacting protein scn1	IPR001130 TatD family	NS
	UMAG_04486		-1.70587	uncharacterized protein	IPR022698 Protein of unknown function DUF3505
	UMAG_04891			uncharacterized protein		M
	UMAG_04892			uncharacterized protein		NS
	UMAG_04893			uncharacterized protein		SP	effector?
	UMAG_11156		-4.2394	uncharacterized protein
	UMAG_04895			uncharacterized protein		NS
	UMAG_04906		1.6865	related to F-box protein pof7	IPR001810 F-box domain, cyclin-like
	UMAG_04907			uncharacterized protein	IPR005467 Signal transduction histidine kinase, core
	UMAG_04909			related to carbon repressor protein 1	IPR007087 Zinc finger, C2H2	NS
	UMAG_11159			uncharacterized protein		Mb
	UMAG_04912		-2.54725	uncharacterized protein		Mb
	UMAG_04915		2.80222	probable Major allergen Mal f 1 precursor		SP
	UMAG_04916		1.86777	putative protein	IPR004827 Basic-leucine zipper (bZIP) transcription factor	NS
	UMAG_11161			probable MDH1 - malate dehydrogenase precursor, mitochondrial	IPR001252 Malate dehydrogenase, active site	M
	UMAG_04920		1.85942	uncharacterized protein		NS
	UMAG_04922			related to 2,5-diketo-D-gluconic acid reductase	IPR020471 Aldo/keto reductase subgroup	NS
	UMAG_04928	hdp2		uncharacterized protein hdp2	IPR001356 Homeodomain	N
	UMAG_04929		-3.55206	uncharacterized protein		NS
	UMAG_04930			probable ZWF1 - glucose-6-phosphate dehydrogenase	IPR001282 Glucose-6-phosphate dehydrogenase	NS
	UMAG_11771			related to ALG14 - component of UDP-GlcNAc transferase	IPR013969 Oligosaccharide biosynthesis protein Alg14-like	Mb
	UMAG_04947			uncharacterized protein	IPR001841 Zinc finger, RING-type	NS
	UMAG_04961		-1.52666	uncharacterized protein	IPR001849 Pleckstrin homology domain	NS
	UMAG_04967			probable Transketolase	IPR005475 Transketolase-like, pyrimidine-binding domain	NS
	UMAG_04968			uncharacterized protein
	UMAG_04974			uncharacterized protein		NS
	UMAG_04982			probable LEU5 - mitochondrial coenzyme A transporter- member of the mitochondrial carrier (MCF) family	IPR023395 Mitochondrial carrier domain	M
	UMAG_04984			uncharacterized protein
	UMAG_04985			uncharacterized protein
	UMAG_04988		3.21779	probable ODC2 - Mitochondrial 2-oxodicarboxylate carrier	IPR001993 Mitochondrial substrate carrier	NS
	UMAG_04999			related to RDS2 - Regulator of drug sensitivity	IPR001138 Zn(2)-C6 fungal-type DNA-binding domain
	UMAG_12293			related to PPM1 ? carboxyl methyltransferase	IPR007213 Leucine carboxyl methyltransferase
	UMAG_12294			related to SCS3 - protein required for inositol prototrophy	IPR019388 Fat storage-inducing transmembrane protein	Mb
	UMAG_05014		-1.60934	related to Serine/threonine kinase	IPR020635 Tyrosine-protein kinase, catalytic domain	NS
	UMAG_05015			uncharacterized protein		M
	UMAG_10707		1.68305	uncharacterized protein		M
	UMAG_05017			uncharacterized protein	IPR009060 UBA-like
	UMAG_12295			uncharacterized protein		NS
	UMAG_05023			probable monosaccharide transporter	IPR020846 Major facilitator superfamily domain	Mb
	UMAG_05029		1.67303	related to macronuclear actin 1	IPR004000 Actin-like	NS
	UMAG_05030		1.56856	probable PHB2 - prohibitin	IPR000163 Prohibitin	M
	UMAG_05033		12.467	related to glucose/galactose transporter	IPR011701 Major facilitator superfamily MFS-1	Mb
	UMAG_05034			related to Cephamycin export protein cmcT	IPR011701 Major facilitator superfamily	Mb
	UMAG_05035			probable AGP3 - Protein of the amino-acid permease family	IPR004841 Amino acid permease domain
	UMAG_05036		7.13542	related to endo-1,3(4)-beta-glucanase	IPR013022 Xylose isomerase-like, TIM barrel domain	SP
	UMAG_05037			related to glyoxylate/hydroxypyruvate reductase	IPR006139 D-isomer specific 2-hydroxyacid dehydrogenase, catalytic domain
	UMAG_05038	acu2	-2.54907	K, P-type ATPase (mediates high-affinity potassium or sodium uptake)	IPR006069 ATPase, P-type cation exchange, alpha subunit	Mb
	UMAG_05044			uncharacterized protein	IPR003169 GYF	NS
	UMAG_05045			related to GCN2 - ser/thr protein kinase	IPR008271 Serine/threonine-protein kinase, active site	NS
	UMAG_12297			uncharacterized protein	IPR021487 Protein of unknown function DUF3140
	UMAG_10714		11.2944	uncharacterized protein	IPR020915 Uncharacterised protein family UPF0311	NS
	UMAG_05054			uncharacterized protein	IPR001766 Transcription factor, fork head	NS
	UMAG_05055			uncharacterized protein		NS
	UMAG_05059			probable 5-aminolevulinic acid synthase	IPR010961 Tetrapyrrole biosynthesis, 5-aminolevulinic acid synthase	NS
	UMAG_05063			uncharacterized protein	IPR008937 Ras guanine nucleotide exchange factor
	UMAG_05065			related to SPT23 - suppressor of TY retrotransposon	IPR002110 Ankyrin repeat	NS
	UMAG_05632			probable ISU1 - Iron-Sulfur cluster nifU-like protein	IPR002871 NIF system FeS cluster assembly, NifU, N-terminal	M
	UMAG_05633		2.31439	uncharacterized protein		SP	effector?
	UMAG_05635			uncharacterized protein		NS
	UMAG_05642		-2.55425	probable SNQ2 - ABC transporter involved in multidrug resistance	IPR003439 ABC transporter related	Mb
	UMAG_05653			related to GYP8 - GTPase-activating protein	IPR000195 Rab-GTPase-TBC domain	NS
	UMAG_05654			probable ras-related GTP-binding protein	IPR005225 Small GTP-binding protein domain	NS
	UMAG_05656			related to SOK1 protein	IPR008862 T-complex 11	NS
	UMAG_10726		-1.59632	related to YPD1 - two-component phosphorelay intermediate	IPR008207 Signal transduction histidine kinase, phosphotransfer (Hpt) domain	NS
	UMAG_05662			probable mitochondrial porin	IPR001925 Porin, eukaryotic type	M
	UMAG_05663			related to IGO2 - protein required for initiation of G0 program	IPR006760 Endosulphine
	UMAG_05665			related to curved dna-binding protein	IPR011991 Winged helix-turn-helix transcription repressor DNA-binding	N
	UMAG_10728			uncharacterized protein		NS
	UMAG_10729			uncharacterized protein		C/N
	UMAG_10730			related to Ras GTPase-activating-like protein IQGAP2	IPR001936 Ras GTPase-activating protein	NS
	UMAG_10733		1.60211	uncharacterized protein		NS
	UMAG_10735			probable 2-oxoisovalerate dehydrogenase alpha subunit, mitochondrial precursor	IPR001017 Dehydrogenase, E1 component	M
	UMAG_05675		1.63094	uncharacterized protein	IPR006603 Cystinosin/ERS1p repeat	Mb
	UMAG_05690			uncharacterized protein		Mb
	UMAG_15084			uncharacterized protein		Mb
	UMAG_05704		14.331	uncharacterized protein	IPR017853 Glycoside hydrolase, superfamily	SP
	UMAG_05705			uncharacterized protein		NS
	UMAG_05706			uncharacterized protein	IPR024555 PX-associated domain
	UMAG_15022		-1.67317	related to pre-mrna splicing factor srp55	IPR000504 RNA recognition motif domain	NS
	UMAG_10934			related to Protein scd2/ral3	IPR001683 Phox homologous domain	NS
	UMAG_10938		-1.87826	probable NADP-dependent mannitol dehydrogenase	IPR002347 Glucose/ribitol dehydrogenase	NS
	UMAG_10939		1.87551	uncharacterized protein		Mb
	UMAG_05721		-2.22584	putative protein	IPR011598 Helix-loop-helix domain	NS
	UMAG_05722			probable BMS1 - GTP-binding protein, required for distinct steps of 40S ribosome biogenesis	IPR007034 Ribosome biogenesis protein BMS1/TSR1, C-terminal	N/C
	UMAG_05729			uncharacterized protein	IPR006603 Cystinosin/ERS1p repeat	Mb
	UMAG_05731		-1.61506	Cmu1 secreted chorismate mutase	IPR008238 Chorismate mutase, AroQ class, eukaryotic type	SP	effector
	UMAG_05732			related to phytochrome	IPR013515 Phytochrome, central region
	UMAG_05733			uncharacterized protein		SP	effector?
	UMAG_05734			GTPase Rho1	IPR001806 Small GTPase superfamily	NS
	UMAG_05736			uncharacterized protein	IPR001461 Peptidase A1	Mb
	UMAG_12023			uncharacterized protein		Mb
	UMAG_12024	hdp1	-1.95973	Homeodomain TF Hdp1	IPR001356 Homeobox	N
	UMAG_05764		-24.4863	related to Malic acid transport protein		M
	UMAG_05766		1.89363	probable YHM2 - Protein of the mitochondrial carrier family (MCF)	IPR018108 Mitochondrial substrate/solute carrier	M
	UMAG_05771		-1.65714	related to aimless RasGEF (aleA)	IPR008937 Ras guanine nucleotide exchange factor	NS
	UMAG_05772		-2.64243	uncharacterized protein		NS
	UMAG_05773			uncharacterized protein	IPR000679 Zinc finger, GATA-type	NS
	UMAG_05791		-6.13279	related to Cytochrome P450	IPR001128 Cytochrome P450
	UMAG_12315		-4.10877	uncharacterized protein		NS
	UMAG_04695		2.4225	probable HNM1 - Choline permease	IPR002293 Amino acid/polyamine transporter I	Mb
	UMAG_04696			uncharacterized protein		SP	effector?
	UMAG_04701			probable rcd1 protein involved in sexual development	IPR007216 Cell differentiation, Rcd1-like	NS
	UMAG_04705			related to ARG2 - acetylglutamate synthase	IPR006855 Domain of unknown function DUF619	NS
	UMAG_10583		-2.61006	uncharacterized protein		M
	UMAG_04707		1.5134	related to asparaginase 2	IPR000246 Peptidase T2, asparaginase 2	NS
	UMAG_04714			related to TPT1 - tRNA 2`-phosphotransferase	IPR002745 Phosphotransferase KptA/Tpt1	NS
	UMAG_04715		2.25887	uncharacterized protein	IPR001214 SET domain	NS
	UMAG_04724			uncharacterized protein	IPR010721 Protein of unknown function DUF1295	Mb
	UMAG_10678			related to KIP1 - kinesin-related protein	IPR001752 Kinesin, motor domain	NS
	UMAG_04732			related to RIO2 protein	IPR000687 RIO kinase	NS
	UMAG_04733			related to phosphatidylglycerol/phosphatidylinositol transfer protein	IPR003172 MD-2-related lipid-recognition	SP
	UMAG_04734			uncharacterized protein	IPR025386 Domain of unknown function DUF4098	Mb
	UMAG_10680			uncharacterized protein	IPR002885 Pentatricopeptide repeat	NS
	UMAG_04737		-1.98039	uncharacterized protein		NS
	UMAG_04738		-1.58222	related to X-Pro aminopeptidase II	IPR000994 Peptidase M24, structural domain	N/M
	UMAG_04743			related to PPX1 - exopolyphosphatase	IPR001667 Phosphoesterase, RecJ-like	Mb
	UMAG_04744			uncharacterized protein	IPR003703 Acyl-CoA thioesterase	NS
	UMAG_10682			probable CYB2 - L-lactate dehydrogenase (cytochrome b2)	IPR001199 Cytochrome b5	M
	UMAG_04748		-1.6052	putative protein	IPR005467 Signal transduction histidine kinase, core	NS
	UMAG_04749		1.62746	uncharacterized protein		Mb
	UMAG_15017		1.65046	related to SLN1 - histidine kinase osmosensor that regulates a MAP kinase cascade	IPR005467 Signal transduction histidine kinase, core	NS
	UMAG_11997			probable ZPR1 - protein binds to translation elongation factor eEF-1	IPR004457 Zinc finger, ZPR1-type	NS
	UMAG_04764			uncharacterized protein		Mb
	UMAG_04773			uncharacterized protein
	UMAG_12004		-1.60749	related to CRZ1 - activator of stress genes	IPR007087 Zinc finger, C2H2-type	NS
	UMAG_04775			related to SNP1 - U1 small nuclear ribonucleoprotein	IPR022023 U1 small nuclear ribonucleoprotein of 70kDa N-terminal	NS
	UMAG_04776			probable PRE10 - 20S proteasome subunit C1 (alpha7)	IPR000426 Proteasome alpha-subunit	C
	UMAG_04778		2.77364	uncharacterized protein	IPR003163 Transcription regulator HTH, APSES-type DNA-binding domain	NS
	UMAG_04779			related to SEC59 - Dolichol kinase	IPR000374 Phosphatidate cytidylyltransferase	Mb
	UMAG_04787			related to GLY1 - L-threonine aldolase, low-specific	IPR001597 Aromatic amino acid beta-eliminating lyase/threonine aldolase
	UMAG_10688			related to PET112 - putative glutamyl-tRNA(Gln)amidotransferase subunit B, mitochondrial precursor	IPR018027 Asn/Gln amidotransferase	M
	UMAG_04806		-1.75425	uncharacterized protein	IPR001138 Zn(2)-C6 fungal-type DNA-binding domain
	UMAG_04807			uncharacterized protein	IPR015915 Kelch-type beta propeller	SP
	UMAG_04808			related to serine/threonine protein kinase	IPR020635 Tyrosine-protein kinase, catalytic domain	NS
	UMAG_04811			related to ADP1 - ABC transporter	IPR017871 ABC transporter, conserved site	Mb
	UMAG_04812			related to GAL11 - subunit of the RNA polymerase II mediator complex	IPR008626 Mediator complex, subunit Med15, fungi	N
	UMAG_10693		-1.66137	uncharacterized protein
	UMAG_04815		-3.26752	putative protein		SP	effector?
	UMAG_04816			related to Endoglucanase 1 precursor	IPR000334 Glycoside hydrolase, family 45	SP
	UMAG_04827			probable PPZ2 - protein ser/thr phosphatase of the PP-1 family	IPR011159 Phosphoprotein phosphatase PPZ	C
	UMAG_04846			related to kynureninase	IPR010111 Kynureninase	C
	UMAG_04847			uncharacterized protein		NS
	UMAG_04848			probable THS1 - threonyl tRNA synthetase, cytosolic	IPR018163 Threonyl/alanyl tRNA synthetase, class II-like, putative editing domain	NS
	UMAG_04849		1.66067	uncharacterized protein		NS
	UMAG_04852			uncharacterized protein	IPR002110 Ankyrin repeat	NS
	UMAG_10850			related to KIC1 - ser/thr protein kinase that interacts with Cdc31p		NS
	UMAG_10852		-1.65265	related to MET30 - involved in regulation of sulfur assimilation genes and cell cycle progression	IPR001680 WD40 repeat	NS
	UMAG_10853			uncharacterized protein		NS
	UMAG_04873			probable LYS12 - Homo-isocitrate dehydrogenase	IPR001804 Isocitrate and isopropylmalate dehydrogenases family	NS
	UMAG_04875		-3.74641	uncharacterized protein	IPR007087 Zinc finger, C2H2	NS
	UMAG_04877		-2.58448	uncharacterized protein		NS
	UMAG_04881			related to mRNA guanylyltransferase	IPR001339 mRNA capping enzyme	NS
	UMAG_10859			related to UV-induced protein uvi15
	UMAG_04885		5.12548	uncharacterized protein	IPR001138 Zn(2)-C6 fungal-type DNA-binding domain	0
	UMAG_04886			related to HOL1 protein (member of major facilitator superfamily)	IPR007114 Major facilitator superfamily	Mb
	UMAG_05439		21.748	related to Chitin-binding protein	IPR004302 Chitin-binding, domain 3	SP
	UMAG_05443			uncharacterized protein	IPR019734 Tetratricopeptide repeat	NS
	UMAG_05445			uncharacterized protein		NS
	UMAG_05446			related to POM33 - transmembrane nucleoporin involved in nuclear pore complex distribution	IPR005344 Uncharacterised protein family UPF0121	Mb
	UMAG_05447			related to SWA2 - Auxilin-like protein involved in vesicular transport	IPR001623 Heat shock protein DnaJ, N-terminal	NS
	UMAG_05449		1.8488	related to RPH1 - Transcriptional repressor of PHR1	IPR003349 Transcription factor jumonji, JmjN	NS
	UMAG_05450		-2.26475	related to Long-chain-fatty-acid--CoA ligase 6	IPR000873 AMP-dependent synthetase and ligase	NS
	UMAG_05473			uncharacterized protein		Mb
	UMAG_10753		3.30827	uncharacterized protein	IPR011008 Dimeric alpha-beta barrel	NS
	UMAG_05485		1.6253	related to SWR1 - DEAH-box protein, putative RNA helicase	IPR001650 DNA/RNA helicase, C-terminal	N
	UMAG_05490			uncharacterized protein		Mb
	UMAG_05495		-1.68311	uncharacterized protein	IPR014733 Barwin-like endoglucanase	SP
	UMAG_05498			related to putative oxysterol-binding protein OSBP	IPR000648 Oxysterol-binding protein	C/N
	UMAG_05499			uncharacterized protein		NS
	UMAG_05501			TPR-containing protein Mql1	IPR001440 Tetratricopeptide TPR-1	C/N
	UMAG_05507		-1.55241	uncharacterized protein	IPR002347 Glucose/ribitol dehydrogenase
	UMAG_12305		2.91437	probable GTP-binding protein 1	IPR000795 Protein synthesis factor, GTP-binding	NS
	UMAG_05515			uncharacterized protein	IPR001138 Zn(2)-C6 fungal-type DNA-binding domain
	UMAG_05518		1.90002	uncharacterized protein	IPR000679 Zinc finger, GATA-type	NS
	UMAG_05527			uncharacterized protein	IPR000620 Protein of unknown function DUF6, transmembrane	Mb
	UMAG_05528			uncharacterized protein	IPR013781 Glycoside hydrolase, catalytic domain	SP
	UMAG_10354			uncharacterized protein	IPR000352 Peptide chain release factor class I/class II
	UMAG_05537			uncharacterized protein (N-terminal fragment)	IPR006597 Sel1-like	NS
	UMAG_05538			uncharacterized protein	IPR007314 Domain of unknown function DUF399	NS
	UMAG_05542			uncharacterized protein	IPR017986 WD40-repeat-containing domain	NS
	UMAG_05543		-1.93977	Ste20-like kinase Don3	IPR000719 Protein kinase, catalytic domain	C
	UMAG_05544			probable calmodulin-dependent protein kinase type 1	IPR020636 Calcium/calmodulin-dependent/calcium-dependent protein kinase	NS
	UMAG_05545			related to protein-lysine N-methyltransferase	IPR025789 Histone H3-K79 methyltransferase	NS
	UMAG_05549			probable myo-inositol 1-phosphate synthase (MIPS)	IPR002587 Myo-inositol-1-phosphate synthase	NS
	UMAG_05550		831.719	related to EXG1 - exo-beta-1,3-glucanase	IPR001547 Glycoside hydrolase, family 5	SP
	UMAG_05558		-2.74205	related to ATP-dependent protease La	IPR008268 Peptidase S16, active site	NS
	UMAG_05559		-1.75507	probable TIF5 - translation initiation factor eIF5	IPR002735 Translation initiation factor IF2/IF5
	UMAG_10895		1.5143	uncharacterized protein (C-terminal fragment)	IPR000396 Cyclic-AMP phosphodiesterase, class-II	NS
	UMAG_12307		2.57537	uncharacterized protein	IPR000357 HEAT
	UMAG_05572			related to PCH2 - putative ATPase	IPR003959 ATPase, AAA-type, core	NS
	UMAG_05573		-4.41611	uncharacterized protein
	UMAG_05574		-2.32581	uncharacterized protein	IPR013922 Cyclin PHO80-like	NS
	UMAG_05584		1.74022	probable UTP-glucose-1-phosphate uridylyltransferase	IPR002618 UTP--glucose-1-phosphate uridylyltransferase	NS
	UMAG_05586		1.64528	related to hydroxyquinol-1,2-dioxygenase	IPR015889 Intradiol ring-cleavage dioxygenase, core	NS
	UMAG_12308		3.98922	uncharacterized protein		NS
	UMAG_05591			uncharacterized protein		NS
	UMAG_05592		-2.07734	uncharacterized protein	IPR011704 ATPase, dynein-related, AAA domain	NS
	UMAG_05593		5.95263	uncharacterized protein
	UMAG_11179		1.89413	uncharacterized protein	IPR001789 Signal transduction response regulator, receiver domain	NS
	UMAG_05595		1.87543	probable VTC1 - protein controls Sec18p/NSF-dependent priming of SNAREs and HOPS	IPR003807 Domain of unknown function DUF202	Mb
	UMAG_11181		1.9428	probable LEU2 - beta-isopropyl-malate dehydrogenase	IPR001804 Isocitrate/isopropylmalate dehydrogenase	NS
	UMAG_05601		3.1209	uncharacterized protein	IPR001138 Zn(2)-C6 fungal-type DNA-binding domain	NS
	UMAG_05602			probable sugar transporter	IPR003663 Sugar transporter	Mb
	UMAG_05603			related to Gluconolactonase	IPR011042 Six-bladed beta-propeller, TolB-like	NS
	UMAG_05604		2.04747	putative protein		SP	effector?
	UMAG_05610			probable UGA2 - succinate semialdehyde dehydrogenase	IPR015590 Aldehyde dehydrogenase domain
	UMAG_11182		1.63162	uncharacterized protein		NS
	UMAG_12309			uncharacterized protein		NS
	UMAG_10544		-4.09302	related to BAS1 - Myb-related transcription factor	IPR009057 Homeodomain-like
	UMAG_05260			related to inorganic phosphate transporter	IPR020846 Major facilitator superfamily domain	Mb
	UMAG_05261			MAP kinase pathway-interacting protein	IPR000159 Ras-association	NS
	UMAG_05269		-1.84469	probable general amino acid permease	IPR004841 Amino acid permease domain	Mb
	UMAG_05270			uncharacterized protein	IPR009784 Protein of unknown function DUF1349	NS
	UMAG_05271		-2.51022	related to Malic acid transport protein	IPR004695 C4-dicarboxylate transporter/malic acid transport protein	Mb
	UMAG_05272		-16.2828	uncharacterized protein	IPR011701 Major facilitator superfamily MFS-1	M mb
	UMAG_05274			related to Heat shock factor protein 4	IPR000232 Heat shock factor (HSF)-type, DNA-binding	NS
	UMAG_12302		1.87548	uncharacterized protein		SP	effector?
	UMAG_10553		-3.77745	uncharacterized protein		SP	effe cluster 19A
	UMAG_05301		2.87961	uncharacterized protein		SP	effe cluster 19A
	UMAG_10555		2.54768	uncharacterized protein		SP	effe cluster 19A
	UMAG_10556		-2.04428	uncharacterized protein		SP	effe cluster 19A
	UMAG_05308		8.19058	uncharacterized protein		SP	effe cluster 19A
	UMAG_05310		2.46353	uncharacterized protein		SP	effe cluster 19A
	UMAG_10557		-2.65575	uncharacterized protein		SP	effe cluster 19A
	UMAG_05319		-1.98713	uncharacterized protein		SP	effe cluster 19A
	UMAG_10559			uncharacterized protein	IPR002048 Calcium-binding EF-hand	Mb
	UMAG_05325		-1.60222	uncharacterized protein		NS
	UMAG_05329			related to flavin-containing monooxygenase	IPR020946 Flavin monooxygenase-like	Mb
	UMAG_15101			uncharacterized protein		Mb
	UMAG_05332			uncharacterized protein	IPR001841 Zinc finger, RING-type	NS
	UMAG_05333			uncharacterized protein	IPR013893 Ribonuclease P, Rpp40	NS
	UMAG_05338			related to transcription factor MBP1	IPR003163 Transcription regulator HTH, APSES-type DNA-binding domain	NS
	UMAG_05341			uncharacterized protein		SP	effector?
	UMAG_05344		9.5562	uncharacterized protein	IPR018712 Domain of unknown function DUF2235	NS
	UMAG_05345			uncharacterized protein	IPR000571 Zinc finger, CCCH-type
	UMAG_05346		6.10785	uncharacterized protein	IPR011701 Major facilitator superfamily	Mb
	UMAG_05347		-2.26337	uncharacterized protein	IPR011059 Metal-dependent hydrolase, composite domain	Mb
	UMAG_05350			uncharacterized protein		NS
	UMAG_10203		-6.07438	uncharacterized protein		NS
	UMAG_05351		-6.48692	uncharacterized protein		NS
	UMAG_05356			uncharacterized protein		NS
	UMAG_05362			probable hydroxymethylglutaryl-CoA synthase	IPR010122 Hydroxymethylglutaryl-CoA synthase, eukaryotic	NS
	UMAG_05368		-7.91564	putative protein	IPR008116 Sequence-specific single-strand DNA-binding protein	NS
	UMAG_05370		3.00826	putative protein
	UMAG_05371			uncharacterized protein	IPR009361 RZZ complex, subunit Zw10
	UMAG_10211			related to EXG1 - exo-beta-1,3-glucanase (I/II), major isoform	IPR001547 Glycoside hydrolase, family 5	Mb
	UMAG_05373			related to REG1 - regulatory subunit for protein phosphatase Glc7p	IPR013860 Protein of unknown function DUF1752, fungi	NS
	UMAG_05381			uncharacterized protein		NS
	UMAG_12092			uncharacterized protein		NS
	UMAG_05382			uncharacterized protein	IPR021822 Protein of unknown function DUF3405	Mb
	UMAG_05384		21.8822	uncharacterized protein		NS
	UMAG_05385		2.40944	guanine nucleotide-binding protein alpha-4 subunit	IPR001019 Guanine nucleotide binding protein (G-protein), alpha subunit	M
	UMAG_05386			uncharacterized protein		NS
	UMAG_05387			probable MAK16 protein	IPR006958 Mak16 protein	NS
	UMAG_10214		2.43304	putative protein		NS
	UMAG_05389			uncharacterized protein		NS
	UMAG_05393		-2.75152	Pig6 related to multidrug resistant protein	IPR007114 Major facilitator superfamily	Mb
	UMAG_05394			uncharacterized protein		NS
	UMAG_05397		8.68836	uncharacterized protein		NS
	UMAG_05398			uncharacterized protein
	UMAG_05401			uncharacterized protein	IPR001138 Zn(2)-C6 fungal-type DNA-binding domain	NS
	UMAG_12093			uncharacterized protein		NS
	UMAG_05417			related to F-box/WD40 repeat protein 7	IPR001810 F-box domain, cyclin-like
	UMAG_10220			uncharacterized protein	IPR001138 Zn(2)-C6 fungal-type DNA-binding domain	NS
	UMAG_10221		16.5465	uncharacterized protein	IPR018535 Domain of unknown function DUF1996	SP
	UMAG_05421		12.887	related to Multidrug resistance protein	IPR007114 Major facilitator superfamily	Mb
	UMAG_05422		4.37518	uncharacterized protein	IPR026055 Fatty acyl-CoA reductase
	UMAG_05423			related to Monoamine oxidase A [flavin-containing]	IPR002937 Amine oxidase	NS
	UMAG_05802			related to cell surface ferroxidase	IPR001117 Multicopper oxidase, type 1	Mb
	UMAG_05803		2.28571	related to acid phosphatase	IPR007312 Phosphoesterase	SP
	UMAG_05804			Cys(2)His(2) zinc finger transcriptional activator	IPR007087 Zinc finger, C2H2	NS
	UMAG_05805			uncharacterized protein		NS
	UMAG_05806		1.64462	probable MEF1 - translation elongation factor G, mitochondrial	IPR009022 Elongation factor G/III/V	M
	UMAG_05812		1.95319	related to Cyclohexanone monooxygenase		NS
	UMAG_05819		2.16343	uncharacterized protein		SP	effector?
	UMAG_05820		-2.76208	uncharacterized protein	IPR001138 Zn(2)-C6 fungal-type DNA-binding domain	NS
	UMAG_05825			probable VCX1 - Vacuolar Ca++/H+ exchanger	IPR004713 Calcium/proton exchanger	Mb
	UMAG_11293			related to SNF1 - carbon catabolite derepressing ser/thr protein kinase	IPR020635 Tyrosine-protein kinase, catalytic domain	NS
	UMAG_05828		-1.52526	probable tubulin beta chain	IPR002453 Beta tubulin	NS
	UMAG_05829			probable mago nashi protein, exon junction complex	IPR004023 Mago nashi protein	N
	UMAG_05839			related to TRS130 - subunit of the TRAPP complex of the cis-Golgi	IPR022233 TRAPP II complex, TRAPPC10	NS
	UMAG_05840			uncharacterized protein	IPR011701 Major facilitator superfamily	Mb
	UMAG_05841			related to calcium-binding mitochondrial carrier protein	IPR023395 Mitochondrial carrier domain	M
	UMAG_05842			Myp1 protein	IPR021100 N-glycosylation protein EOS1	NS
	UMAG_12317			uncharacterized protein		NS
	UMAG_05844			uncharacterized protein	IPR017953 Carbohydrate kinase, predicted, conserved site	C
	UMAG_05845			uncharacterized protein	IPR020472 G-protein beta WD-40 repeat	NS
	UMAG_05852		1.9946	uncharacterized protein		SP	effector?
	UMAG_05853	ros1	1657.24	uncharacterized protein		N
	UMAG_05870			related to ERV1 - mitochondrial biogenesis and regulation of cell cycle	IPR020164 Cytochrome c oxidase assembly protein COX16	M
	UMAG_11026			related to phospholipase A2, cytosolic	IPR002642 Lysophospholipase, catalytic domain	C
	UMAG_05880			probable ERG25 - C-4 methyl sterol oxidase	IPR006694 Fatty acid hydroxylase	NS
	UMAG_11031			uncharacterized protein	IPR011893 Selenoprotein, Rdx type	NS
	UMAG_11032			uncharacterized protein	IPR011893 Selenoprotein, Rdx type	NS
	UMAG_05889			high affinity ammonium transporter	IPR001905 Ammonium transporter	Mb
	UMAG_11038			probable NADH-ubiquinone oxidoreductase 19.3 kDa subunit, mitochondrial precursor	IPR006137 NADH ubiquinone oxidoreductase, 20 kDa subunit	M
	UMAG_11041			related to serine/threonine-protein kinase	IPR020635 Tyrosine-protein kinase, catalytic domain
	UMAG_11042			related to PBP2 - PAB1 binding protein	IPR004087 K Homology
	UMAG_05917			related to Deoxyribodipyrimidine photolyase	IPR002081 Cryptochrome/DNA photolyase, class 1	NS
	UMAG_11800			probable heat shock protein Hsp88	IPR013126 Heat shock protein 70 family	NS
	UMAG_05926		69.3861	uncharacterized protein		SP	effector?
	UMAG_05928		-1.62538	uncharacterized protein		SP	effector?
	UMAG_05929		-1.64135	uncharacterized protein		SP	effector?
	UMAG_05932			uncharacterized protein		SP	effector?
	UMAG_05933			probable Sulfate permease	IPR011547 Sulphate transporter	Mb
	UMAG_05936		1.64643	uncharacterized protein	IPR002347 Glucose/ribitol dehydrogenase	Mb
	UMAG_05937		-2.38897	Putative Cys(2)His(2) zinc finger protein Znf23	IPR007087 Zinc finger, C2H2-type	NS
	UMAG_05938		-1.62754	related to Pirin	IPR012093 Pirin	NS
	UMAG_05939			uncharacterized protein	IPR002125 CMP/dCMP deaminase, zinc-binding	NS
	UMAG_05940			uncharacterized protein	IPR001841 Zinc finger, RING-type	0
	UMAG_05942		7.45236	related to monocarboxylate permease	IPR011701 Major facilitator superfamily MFS-1	Mb
	UMAG_15025		3.5695	probable NADP-dependent alcohol dehydrogenase	IPR002085 Alcohol dehydrogenase superfamily, zinc-containing	NS
	UMAG_05944			uncharacterized protein		Mb
	UMAG_10861		-19.6639	related to Reticuline oxidase precursor	IPR006094 FAD linked oxidase, N-terminal	SP
	UMAG_05948			uncharacterized protein		Mb
	UMAG_05949			probable actin interacting protein 1	IPR019775 WD40 repeat, conserved site	NS
	UMAG_05951			related to ABC transporter family members	IPR003439 ABC transporter-like	NS
	UMAG_05952		1.77539	putative protein		Mb
	UMAG_05953		-1.67513	uncharacterized protein		SP	effector?
	UMAG_05960		2.09245	uncharacterized protein	IPR004104 Oxidoreductase, C-terminal	NS
	UMAG_10865		3.93912	related to ELO1 - Elongase I	IPR002076 GNS1/SUR4 membrane protein	Mb
	UMAG_05964		2.04466	related to esterase	IPR002018 Carboxylesterase, type B	SP
	UMAG_05965		-2.39374	uncharacterized protein	IPR009799 EthD domain	NS
	UMAG_05966			uncharacterized protein	IPR001138 Zn(2)-C6 fungal-type DNA-binding domain	NS
	UMAG_05967			related to salicylate 1-monooxygenase	IPR002938 Monooxygenase, FAD-binding
	UMAG_12319			uncharacterized protein		NS
	UMAG_05972		3.73688	probable Maltose permease	IPR003663 Sugar/inositol transporter	Mb
	UMAG_05974		1.87983	putative protein
	UMAG_05976		1.86276	uncharacterized protein		NS
	UMAG_05977			uncharacterized protein (N-terminal fragment)	IPR022698 Protein of unknown function DUF3505	NS
	UMAG_05979			related to ferric reductase	IPR013121 Ferric reductase, NAD binding
	UMAG_11588		2.24979	related to copper transport protein	IPR007274 Ctr copper transporter	Mb
	UMAG_05984		-1.58389	probable glutamate dehydrogenase, NAD(+)-specific	IPR016210 Glutamate dehydrogenase, NAD-dependent	NS
	UMAG_05985			uncharacterized protein		Mb
	UMAG_11589			probable RPL17A - ribosomal protein L17.e	IPR001063 Ribosomal protein L22/L17	C
	UMAG_05995			related to Acid phosphatase precursor	IPR002828 Survival protein SurE-like phosphatase/nucleotidase	SP
	UMAG_11591			related to SSP120 - secretory protein	IPR011992 EF-hand-like domain	NS
	UMAG_05997			uncharacterized protein
	UMAG_06000			related to NNK1 - protein kinase	IPR000719 Protein kinase, catalytic domain	NS
	UMAG_06001		2.96332	uncharacterized protein	IPR009071 High mobility group, superfamily	NS
	UMAG_06002		-1.93126	uncharacterized protein		NS
	UMAG_06003			probable prolyl isomerase Ess1	IPR000297 Peptidyl-prolyl cis-trans isomerase, PpiC-type
	UMAG_12321		2.55897	uncharacterized protein	IPR006603 Cystinosin/ERS1p repeat	Mb
	UMAG_11595			uncharacterized protein	IPR007138 Antibiotic biosynthesis monooxygenase	NS
	UMAG_06010		-1.76871	alpha-isopropylmalate isomerase Leu1	IPR012235 3-isopropylmalate dehydratase, fused small/large subunit	NS
	UMAG_06012		-1.55225	probable general amino acid permease	IPR004841 Amino acid permease domain	Mb
	UMAG_11805			uncharacterized protein	IPR001841 Zinc finger, RING-type
	UMAG_11806		1.56077	uncharacterized protein		NS
	UMAG_11809			uncharacterized protein
	UMAG_12033			HMG-box transcription factor (C-terminal fragment) rop1	IPR009071 High mobility group, superfamily	NS
	UMAG_06034		1.68603	probable methionyl aminopeptidase (C-terminal fragment)	IPR000994 Peptidase M24, catalytic core	C
	UMAG_06035			probable ADE4 - amidophosphoribosyltransferase	IPR000836 Phosphoribosyltransferase
	UMAG_06038			uncharacterized protein	IPR026610 3'-RNA ribose 2'-O-methyltransferase, Hen1	NS
	UMAG_06040		-1.63303	uncharacterized protein	IPR007087 Zinc finger, C2H2	NS
	UMAG_06042		-5.36606	uncharacterized protein	IPR002283 Isopenicillin N synthase	NS
	UMAG_06045		-1.67181	probable urease	IPR002019 Urease, beta subunit	NS
	UMAG_06046			uncharacterized protein	IPR002563 Flavin reductase-like, FMN-binding
	UMAG_06049			uncharacterized protein	IPR009617 Adipose-regulatory protein, Seipin	Mb
	UMAG_06050		1.63834	uncharacterized protein	IPR012939 Glycosyl hydrolase family 92	SP
	UMAG_11598		-1.63513	related to oxidoreductase, aldo/keto reductase family	IPR001395 Aldo/keto reductase	NS
	UMAG_06053		1.58693	related to TAP42 - component of the Tor signaling pathway	IPR007304 TAP42-like protein	NS
	UMAG_06062			uncharacterized protein	IPR008936 Rho GTPase activation protein
	UMAG_06063			related to GAD1 - glutamate decarboxylase	IPR010107 Glutamate decarboxylase
	UMAG_06064			uncharacterized protein		SP	effector?
	UMAG_06067			probable CCT3 - chaperonin of the TCP1 ring complex	IPR017998 Chaperone, tailless complex polypeptide 1	NS
	UMAG_06068			uncharacterized protein		NS
	UMAG_06071		-3.91649	related to Para-nitrobenzyl esterase	IPR019826 Carboxylesterase type B, active site	ER
	UMAG_06078		1.61659	uncharacterized protein	IPR000490 Glycoside hydrolase, family 17	Mb
	UMAG_11601		-1.57854	related to LSP1 - primary component of eisosomes		NS
	UMAG_06082			related to NIPSNAP protein	IPR012577 NIPSNAP
	UMAG_06083		4.28768	related to Aromatic-L-amino-acid decarboxylase	IPR010977 Aromatic-L-amino-acid decarboxylase
	UMAG_06088			related to ALG9 - mannosyltransferase	IPR005599 GPI mannosyltransferase	Mb
	UMAG_06089			uncharacterized protein	IPR009582 Signal peptidase complex subunit 2	Mb
	UMAG_11204			related to ubiquitin-activating enzyme	IPR019572 Ubiquitin-activating enzyme	NS
	UMAG_06102		2.89864	related to Glucan 1,3-beta-glucosidase precursor	IPR001547 Glycoside hydrolase, family 5
	UMAG_06103			related to phosphatidylinositol-4-kinase	IPR015433 Phosphatidylinositol Kinase	NS
	UMAG_06105			probable PDB1 - pyruvate dehydrogenase (lipoamide) beta chain precursor	IPR005476 Transketolase, C-terminal
	UMAG_06107			related to casein kinase II beta subunit (regulator of circadian clock protein FRQ)	IPR000704 Casein kinase II, regulatory subunit	NS
	UMAG_11207		2.35424	related to PNP1 - purine-nucleoside phosphorylase	IPR000845 Nucleoside phosphorylase domain	NS
	UMAG_06111			probable IDP2 - isocitrate dehydrogenase, cytosolic	IPR004790 Isocitrate dehydrogenase NADP-dependent	NS
	UMAG_06118			related to Tripeptidyl-peptidase I precursor	IPR015366 Peptidase S53, propeptide	SP
	UMAG_06119		31.0279	uncharacterized protein	IPR004963 Pectinacetylesterase	SP
	UMAG_06120			uncharacterized protein		SP	effector?
	UMAG_06128			uncharacterized protein		SP	effector?
	UMAG_06133			uncharacterized protein	IPR000490 Glycoside hydrolase, family 17	NS
	UMAG_06134		1.58856	related to ribosomal protein YmS18, mitochondrial	IPR001971 Ribosomal protein S11	NS
	UMAG_11214			related to conserved oligomeric Golgi complex component 6	IPR010490 Conserved oligomeric Golgi complex, subunit 6	NS
	UMAG_06138			probable PTR2 - Di- and tripeptide permease	IPR018456 PTR2 family proton/oligopeptide symporter, conserved site	Mb
	UMAG_06146		-3.27448	putative protein		SP	effector?
	UMAG_06148		-6.00516	uncharacterized protein	IPR006153 Sodium/hydrogen exchanger	Mb
	UMAG_11297		1.93043	uncharacterized protein	IPR018820 Brefeldin A sensitivity protein-related, domain of unknown function DUF2421	Mb
	UMAG_06151		-1.58544	uncharacterized protein	IPR002848 Translin	NS
	UMAG_06152		-2.6153	putative protein		Mb
	UMAG_06153		2.20493	related to 4-coumarate--CoA ligase 1	IPR000873 AMP-dependent synthetase and ligase	NS
	UMAG_06157			related to Spherulin 4 precursor	IPR021986 Spherulation-specific family 4	SP
	UMAG_06158		-6.70877	probable glutaminase A	IPR014870 Region of unknown function DUF1793	SP
	UMAG_11298			related to NHP6B - nonhistone chromosomal protein	IPR009071 High mobility group, superfamily	NS
	UMAG_11299			uncharacterized protein	IPR000571 Zinc finger, CCCH-type	NS
	UMAG_06162		-1.93686	uncharacterized protein		SP	effector?
	UMAG_06165		-5.56581	uncharacterized protein		NS
	UMAG_06167			probable PMI40 - mannose-6-phosphate isomerase	IPR016305 Mannose-6-phosphate isomerase	NS
	UMAG_11217			uncharacterized protein	IPR008698 NADH:ubiquinone oxidoreductase, B18 subunit	NS
	UMAG_11218			uncharacterized protein		NS
	UMAG_06189			uncharacterized protein		NS
	UMAG_06190		-7.6516	related to Chitinase	IPR001223 Glycoside hydrolase, family 18, catalytic domain	SP
	UMAG_11221		-4.50659	uncharacterized protein		M
	UMAG_06193			related to NSR1 - nuclear localization sequence binding protein	IPR000504 RNA recognition motif domain	NS
	UMAG_06194			related to NPY1 - NADH diphosphatase	IPR015375 NADH pyrophosphatase-like, N-terminal	P
	UMAG_11224			uncharacterized protein	IPR001452 Src homology-3 domain	NS
	UMAG_11225			uncharacterized protein		NS
	UMAG_11226			uncharacterized protein	IPR000582 Acyl-CoA-binding protein, ACBP
	UMAG_06200		-1.5875	related to Peroxisomal assembly protein PEX3	IPR006966 Peroxin-3	Mb
	UMAG_06201			probable RVB1 - RUVB-like protein	IPR010339 TIP49, C-terminal	NS
	UMAG_11232		-1.54577	probable Actin	IPR004001 Actin, conserved site	NS
	UMAG_06222		-1.87287	uncharacterized protein		SP	eff cluster 22A
	UMAG_06223		-3.06933	uncharacterized protein		SP	eff cluster 22A
	UMAG_11235		-4.08319	related to Protein esc1	IPR011598 Helix-loop-helix domain
	UMAG_15028		-1.63239	probable arginine-specific carbamoyl-phosphate synthetase, ammonia chain	IPR006275 Carbamoyl-phosphate synthase, large subunit	NS
	UMAG_06231		-2.65187	uncharacterized protein	IPR001766 Transcription factor, fork head	M
	UMAG_12328			uncharacterized protein		NS
	UMAG_06239		-1.64153	related to phosphatidylinositol 3-phosphate 5-kinase	IPR023610 Phosphatidylinositol-4-phosphate 5-kinase	NS
	UMAG_12329		-1.51788	uncharacterized protein	IPR019318 Guanine nucleotide exchange factor, Ric8	NS
	UMAG_06241			uncharacterized protein		NS
	UMAG_10972			uncharacterized protein		SP	effector?
	UMAG_06251	kin3	-1.53127	Kinesin-3 motor protein	IPR001752 Kinesin, motor domain
	UMAG_06253		-19.6481	probable DUR3 - Urea permease	IPR001734 Na+/solute symporter	Mb
	UMAG_06255			uncharacterized protein		SP	effector?
	UMAG_06256		-1.82393	uncharacterized protein	IPR001138 Zn(2)-C6 fungal-type DNA-binding domain	NS
	UMAG_06257			uncharacterized protein	IPR001138 Zn(2)-C6 fungal-type DNA-binding domain	NS
	UMAG_06259			probable U-snRNP-associated cyclophilin	IPR002130 Cyclophilin-like peptidyl-prolyl cis-trans isomerase domain	NS
	UMAG_06260			uncharacterized protein	IPR006994 Transcription factor 25	NS
	UMAG_06261			related to CLD1 - mitochondrial cardiolipin-specific phospholipase		M
	UMAG_10980			uncharacterized protein	IPR022698 Protein of unknown function DUF3505	NS
	UMAG_12337			related to acyl-coa thioester hydrolase		M
	UMAG_06365		2.06178	uncharacterized protein	IPR004911 Gamma interferon inducible lysosomal thiol reductase GILT	SP
	UMAG_06366			uncharacterized protein	IPR001841 Zinc finger, RING-type
	UMAG_06367			uncharacterized protein		NS
	UMAG_06368			probable small subunit of ribonucleotide reductase	IPR000358 Ribonucleotide reductase small subunit	Mb
	UMAG_10996		-29.2145	uncharacterized protein		NS
	UMAG_06371			related to SNG1 ? protein involved in resistance to nitrosoguanidine and 6-azauracil	IPR022703 Domain of unknown function DUF3533	Mb
	UMAG_06372			uncharacterized protein		Mb
	UMAG_10997			uncharacterized protein		NS
	UMAG_06377			related to translation initiation factor eIF-4E	IPR001040 Translation Initiation factor eIF- 4e	NS
	UMAG_06381		2.10126	putative protein
	UMAG_06383		2.5689	related to MAP kinase	IPR003527 Mitogen-activated protein (MAP) kinase, conserved site	NS
	UMAG_06384			uncharacterized protein		NS
	UMAG_11007		-2.02823	related to GTP-binding protein Rab5c	IPR003579 Small GTPase superfamily, Rab type	NS
	UMAG_06405			related to AMME syndrome candidate gene 1 protein	IPR023473 AMMECR1	NS
	UMAG_06406		2.2157	related to Peripheral-type benzodiazepine receptor	IPR004307 TspO/MBR-related protein	Mb
	UMAG_06412			related to Paxillin	IPR001781 Zinc finger, LIM-type	NS
	UMAG_06413			uncharacterized protein		NS
	UMAG_06414	pks1	5.71745	related to Polyketide synthase (melanin production)	IPR020806 Polyketide synthase, phosphopantetheine-binding domain	NS
	UMAG_11239		-1.55482	uncharacterized protein	IPR001138 Zn(2)-C6 fungal-type DNA-binding domain
	UMAG_06420		-3.4928	uncharacterized protein	IPR015414 SNARE associated Golgi protein	Mb
	UMAG_11241			related to aldehyde dehydrogenase [NAD(P)]	IPR015590 Aldehyde dehydrogenase domain	NS
	UMAG_06425			uncharacterized protein	IPR013069 BTB/POZ	NS
	UMAG_06431		4.30089	uncharacterized protein	IPR010502 Carbohydrate-binding domain family 9-like	Mb
	UMAG_06433			K, P-type ATPase	IPR001757 ATPase, P-type, K/Mg/Cd/Cu/Zn/Na/Ca/Na/H-transporter	Mb
	UMAG_06434		15.2083	uncharacterized protein	IPR017853 Glycoside hydrolase, superfamily	SP
	UMAG_15103		1.61551	related to transcription factor ATFA	IPR011616 bZIP transcription factor, bZIP-1	NS
	UMAG_06455		2.06427	uncharacterized protein		NS
	UMAG_06503			uncharacterized protein		NS
	UMAG_06504			uncharacterized protein		Mb
	The list is deduced from the ChIP-seq analysis and contains the genes upstream of which Ros1 binding is detected (See Table S2)
	(1)Fold change as determined in the RNA-seq experiment (see S1 Table)
	(2)According to MIPS Ustilago maydis genome database (www.helmholtz-muenchen.de/en/ibis/institute/groups/fungal-microbial-genomics/resources/ustilaginaceae/index.html).
	(3)Effector genes encoding secreted protein without functional domains (see legend for details).
			Legend
			Predicted subcellular Localization
			Mb	plasma Membrane
			M	Mitochondria
			V	Vacuole
			C	Cytoplasm
			P	Peroxisome
			SP	Secreted protein
			N	Nucleus
			ER	Endoplasmic Reticulum
			NS	Not Secreted
			Effector (secreted protein without predicted functional domain)
			eff cluster (Kamper et al., 2006)	Effector gene belonging to a cluster
			effector	Effector gene not belonging to a cluster
			effector?	Putative effector gene
