# Supplementary material for: The WOPR Protein Ros1 Is a Master Regulator of Sporogenesis and Late Effector Gene Expression in the Maize Pathogen Ustilago maydis
Source: PLoS Pathog. 2016 Jun 22;12(6):e1005697. doi: 10.1371/journal.ppat.1005697 (PMC4917244; doi:10.1371/journal.ppat.1005697)
Supplement: S4 Table — (XLSX) [file ppat.1005697.s011.xlsx]

## Sheet: Sheet2
				Table S4: Occurence of motifs related to the Wor1 binding site in the ChIP peak sequences
				ChIP peak coordinates			Motif coordinates			Motif occurence parameters
				Chr	start	end	start	stop	strand	score	p-value(1)	q-value(2)	matched sequence
				chr01	10237	10613	239	252	+	9.41618	0.000309	1	ACATTTTTAGCTTT
				chr01	22773	23159	168	181	-	6.06358	0.00061	1	CAAAGTTGAGCTTT
				chr01	32917	33279	224	237	+	11.5376	1.82e-05	0.778	CACAGATAAGCTTT
				chr01	43394	43672	38	51	+	5.72832	0.000861	1	CGCAAGCAAGGTTT
				chr01	57499	57770	256	269	+	6.14451	0.000554	1	CGATGATAATATTT
				chr01	70059	70444	107	120	-	9.76301	0.00018	1	CTATGAAAGACTTT
				chr01	70059	70444	129	142	+	5.67052	0.000918	1	CTCTGTTACGGTCT
				chr01	95493	95767	153	166	+	6.38728	0.000486	1	CTCGGTTAGATTTT
				chr01	95493	95767	51	64	+	5.63006	0.000932	1	CCCTTTTTTGGTTT
				chr01	124839	125125	158	171	-	6.47399	0.000448	1	GTTAGGTAAAGTTT
				chr01	132145	132457	159	172	-	5.62428	0.000934	1	TTATTTTACGATTT
				chr01	135876	136264	168	181	+	5.72832	0.000861	1	TATTTTTTGGCTTT
				chr01	136444	136758	74	87	-	9.41618	0.000309	1	TGAATTTTGACTTT
				chr01	137195	137582	288	301	-	9.95954	0.000156	1	AGCTGTTCAGCTTT
				chr01	137195	137582	65	78	+	9.77457	0.000168	1	ACAAGATAAGGATT
				chr01	142175	142449	106	119	-	6.69364	0.000419	1	CGCCATTAGGATTT
				chr01	144925	145228	246	259	-	9.7052	0.00022	1	CTAAGTTAGAGCTT
				chr01	156439	156786	85	98	-	10.2312	0.000103	1	CCCAATTCGGCTTT
				chr01	195180	195470	123	136	+	5.63006	0.000932	1	TCCTGTTTTGGTTT
				chr01	203412	203797	234	247	+	6.05202	0.000617	1	GGCAATTAAGCTTG
				chr01	209273	209611	281	294	-	9.42775	0.000305	1	CTTATTTCGAGTTT
				chr01	270374	270743	317	330	+	9.75723	0.000186	1	AGAAGATAGAGTTG
				chr01	270374	270743	101	114	-	9.6763	0.000233	1	TGCATTTTGACTTT
				chr01	292506	292814	206	219	+	10	0.000146	1	TTCTGTGAGGCTTT
				chr01	302630	302947	199	212	-	5.75145	0.000821	1	CATTTATCGAGTTT
				chr01	319196	319516	168	181	-	9.18497	0.000339	1	ATAAATCAAGGTTT
				chr01	330427	330626	94	107	-	5.55491	0.000954	1	AACTTATAAACTTA
				chr01	341201	341524	160	173	-	6.08671	0.000587	1	TGTATCTAGTCTTT
				chr01	398979	399238	114	127	+	10.9769	3.27e-05	0.787	CTGTTTTAAGCTTT
				chr01	399485	399724	164	177	+	10	0.000146	1	CGTTGTTAAGGTTG
				chr01	406724	407084	175	188	+	5.93642	0.000679	1	TCTTCTTTGGGTTT
				chr01	439093	439355	124	137	+	6.01734	0.000639	1	CACAGTTCAACTTT
				chr01	469238	469518	192	205	+	5.78035	0.000786	1	CTCGGATAAGGTTA
				chr01	470366	470726	222	235	+	7.00578	0.000379	1	TCGATGTAGGCTTT
				chr01	514690	514972	221	234	+	6.01156	0.000645	1	GTCAGACAAGGTTT
				chr01	545558	545838	148	161	-	5.75145	0.000821	1	GGAAATCAAGGTTT
				chr01	577104	577356	107	120	+	9.17341	0.000346	1	TGAATTCAAAGTTT
				chr01	667240	667512	74	87	+	6.03468	0.000627	1	CGCGAAGAGGCTTT
				chr01	667240	667512	56	69	+	5.73988	0.000846	1	GTTAGTTAGACCTT
				chr01	693073	693407	96	109	+	10.0116	0.000141	1	CGAAGTTAGAGTTG
				chr01	696011	696360	175	188	+	10.0116	0.000141	1	CCCAGATAAAGTTG
				chr01	696630	696906	110	123	+	9.18497	0.000339	1	ACAAATTAAAGTTC
				chr01	760911	761220	131	144	+	6.4104	0.000478	1	TTGATTTAGGTTTT
				chr01	768570	768878	212	225	-	6.00578	0.000653	1	GCTAATTCGGCTTT
				chr01	774688	774950	157	170	-	6.42775	0.000467	1	TTGAGTTAACCTTT
				chr01	775784	776064	62	75	+	5.65318	0.000927	1	CTCTTCTTGGCTTT
				chr01	819324	819625	213	226	+	6.05202	0.000617	1	ACGAGTTAGACTTG
				chr01	827673	827943	130	143	+	10.659	5.82e-05	0.878	TCATGATACGCTTT
				chr01	827673	827943	22	35	+	5.53757	0.000973	1	AAATGTGAAAGTTT
				chr01	853891	854228	233	246	-	6.47977	0.000447	1	TTGTGTTAGAATTT
				chr01	927146	927445	112	125	-	6.3526	0.000499	1	TCACGTTATGGTTT
				chr01	928506	928749	110	123	+	5.9711	0.000668	1	CGCACATAAACTCT
				chr01	950145	950380	171	184	-	6.36994	0.000493	1	CGTCTCTAAGCTTT
				chr01	950145	950380	87	100	+	5.7052	0.000893	1	CTCACACAAAGTTT
				chr01	951212	951518	93	106	-	5.78035	0.000786	1	GTTTATGAGGCTTT
				chr01	990767	991042	121	134	+	5.68786	0.000905	1	CTCTGTTGTGCTTT
				chr01	1041687	1041972	77	90	-	9.7052	0.00022	1	CCAAGTCAAAGTTT
				chr01	1081309	1081656	64	77	+	6.16185	0.000543	1	AATTTTTATACTTT
				chr01	1088343	1088631	82	95	+	9.69942	0.000226	1	TCCTATTAAGCTCT
				chr01	1088343	1088631	194	207	-	5.9711	0.000668	1	CCATCATAAGCTCT
				chr01	1094727	1095098	132	145	-	6.98266	0.000382	1	TGGTCATAAAGTTT
				chr01	1115171	1115497	172	185	+	9.6763	0.000233	1	CCTATTTTAGCTTT
				chr01	1137365	1137631	60	73	+	10.3699	9.63e-05	1	TTTAGTTATGCTTT
				chr01	1153125	1153418	113	126	-	6.0289	0.000631	1	AACTTATAGGCTCT
				chr01	1166859	1167115	142	155	+	9.23121	0.000321	1	TTAATTAAAGGTTT
				chr01	1166859	1167115	141	154	+	9.21387	0.000333	1	CTTAATTAAAGGTT
				chr01	1261852	1262067	177	190	+	5.86705	0.000702	1	TGAGATTAAGTTTT
				chr01	1272243	1272578	104	117	+	5.79191	0.000769	1	AGGAATTAAGGGTT
				chr01	1324438	1324816	55	68	-	9.98266	0.000146	1	CCAAAACAGGGTTT
				chr01	1336499	1336847	8	21	+	6.42197	0.00047	1	ATGAATTATGCTTT
				chr01	1351542	1351838	141	154	-	6.91329	0.000393	1	CCTTCTTACGGTTT
				chr01	1352947	1353275	262	275	+	6.49711	0.000443	1	CGCACATCGGCTTT
				chr01	1378929	1379241	220	233	+	6.09827	0.000575	1	CTTTTCTACGCTTT
				chr01	1411128	1411472	6	19	-	6.36994	0.000493	1	TTTTCATATGGTTT
				chr01	1412272	1412618	143	156	-	5.83815	0.00071	1	ATCATTTACCCTTT
				chr01	1508569	1508868	201	214	+	6.4104	0.000478	1	CGCCTGTAAAGTTT
				chr01	1514799	1515177	317	330	-	5.73988	0.000846	1	ACGATTTCGAGTTT
				chr01	1537933	1538317	249	262	-	5.53757	0.000973	1	TTAAGTTAATTTTT
				chr01	1544226	1544538	41	54	+	5.68786	0.000905	1	CGCAACCAGAGTTT
				chr01	1564114	1564453	78	91	-	6.69942	0.000416	1	TACAATTATGCTTT
				chr01	1586523	1586864	4	17	-	9.49711	0.000251	1	ACTTATTAAGGATT
				chr01	1622371	1622691	145	158	+	5.98844	0.000661	1	AAAAATTAAAATTT
				chr01	1633673	1633998	117	130	-	9.21387	0.000333	1	ACAATTTGAACTTT
				chr01	1633673	1633998	137	150	+	5.90173	0.000684	1	AGATTATACGATTT
				chr01	1663634	1663922	246	259	+	9.6763	0.000233	1	CGATTTTTGAGTTT
				chr01	1708954	1709251	176	189	+	5.72254	0.000873	1	CCCTTTTCGGATTT
				chr01	1708954	1709251	140	153	+	5.68208	0.00091	1	TTCACATTAGCTTT
				chr01	1720290	1720646	108	121	+	9.43931	0.000296	1	ACTTATTAAGCTTC
				chr01	1720290	1720646	36	49	-	5.76879	0.000798	1	TGCAAGTAGGGTGT
				chr01	1752416	1752698	192	205	+	11.2601	2.15e-05	0.778	ACGAGATAAGCTTT
				chr01	1755386	1755659	173	186	-	9.42197	0.000307	1	CTTTTTTCAGCTTT
				chr01	1755386	1755659	51	64	+	5.68786	0.000905	1	CCAAGATAGCGTCT
				chr01	1781005	1781273	123	136	+	5.82081	0.000729	1	AAAAAATAGGGGTT
				chr01	1824762	1825020	64	77	-	5.6763	0.000915	1	TCCCGTCAAGCTTT
				chr01	1834271	1834556	11	24	+	5.63584	0.000931	1	CTAAATTACAATTT
				chr01	1835973	1836313	257	270	+	5.74566	0.000832	1	GCTAATCAGACTTT
				chr01	1845884	1846192	218	231	-	8.95954	0.000357	1	ATAAATTAAAGTTG
				chr01	1854755	1855083	276	289	-	9.16763	0.000349	1	TTAATTTCGACTTT
				chr01	1854755	1855083	110	123	-	6.42775	0.000467	1	CTGATTTAACCTTT
				chr01	1884689	1884970	222	235	-	9.76301	0.00018	1	TCATGATAGACTAT
				chr01	1959469	1959746	48	61	-	6.24855	0.000522	1	TCGTGATTGGGTTT
				chr01	1959469	1959746	197	210	-	5.72254	0.000873	1	CGCAGATAGATTTA
				chr01	1972368	1972726	302	315	-	9.71676	0.000209	1	CCAAAATAGACTTC
				chr01	1979353	1979618	103	116	+	6.04046	0.000625	1	GCATGTTGGAGTTT
				chr01	2019574	2019861	110	123	-	6.72254	0.000405	1	CAACATTAAGCTTT
				chr01	2019574	2019861	116	129	+	5.52601	0.000989	1	TAATGTTGAAGTTT
				chr01	2028911	2029214	140	153	-	5.7341	0.000854	1	AGCTGATCGGATTT
				chr01	2087377	2087661	84	97	-	10.9884	3.09e-05	0.787	ACGATTTAGACTTT
				chr01	2160908	2161224	71	84	-	5.72254	0.000873	1	AGCGGTTAAGCTTC
				chr01	2167586	2167848	142	155	+	5.56069	0.000949	1	ACACTTTAAATTTT
				chr01	2242262	2242528	51	64	-	6.41618	0.000474	1	CCAGATTACGCTTT
				chr01	2276324	2276585	67	80	-	9.68208	0.000232	1	TCAAGTTTAGCTTT
				chr01	2295909	2296195	52	65	+	9.47399	0.000279	1	TCAATTTGAGCTTT
				chr01	2340164	2340496	195	208	+	5.74566	0.000832	1	AAAAGTTTGAGTTT
				chr01	2340164	2340496	49	62	-	5.65896	0.000925	1	TCACGTTTGGCTTT
				chr01	2343432	2343694	88	101	-	5.68786	0.000905	1	CCAAGCCAAGCTTT
				chr01	2393720	2394029	162	175	-	9.21965	0.000329	1	ATTAATGAAGCTTT
				chr01	2471337	2471611	226	239	+	5.77457	0.000792	1	ACCAAGGAGGCTTT
				chr02	3122	3508	338	351	-	9.15607	0.000352	1	ACAATTTTAAGTTT
				chr02	20969	21327	60	73	+	5.80347	0.000754	1	GTATGAAAAGCTTT
				chr02	20969	21327	341	354	-	5.55491	0.000954	1	TATTAATAGACTTA
				chr02	48942	49226	158	171	+	9.7052	0.00022	1	ACAATTTCGGCTTT
				chr02	60318	60661	96	109	+	9.43931	0.000296	1	CTATGATAAACTTC
				chr02	112856	113209	160	173	-	6.68208	0.000423	1	GTAAGTTATGCTTT
				chr02	153350	153611	176	189	+	11.2486	2.34e-05	0.778	TTGTGATAGGCTTT
				chr02	157539	157814	25	38	-	6.06358	0.00061	1	CAAATTTGGGCTTT
				chr02	159697	160010	298	311	+	6.37572	0.00049	1	TCAACTTAAGTTTT
				chr02	159697	160010	236	249	+	5.72832	0.000861	1	TGACGAGAGGCTTT
				chr02	183801	184086	230	243	-	6.00578	0.000653	1	TTGAGTTAGGGCTT
				chr02	194672	194966	77	90	+	6.24277	0.000523	1	TCGTGTTTGGGTTT
				chr02	195461	195845	143	156	-	5.76301	0.000807	1	AACTTACAGAGTTT
				chr02	209230	209497	55	68	-	6.12139	0.000565	1	TGTTGGTAAGTTTT
				chr02	209230	209497	72	85	+	5.75723	0.000815	1	AGAACAGAAGCTTT
				chr02	209680	210003	97	110	-	5.71676	0.000883	1	TTGATTTTGGGTTT
				chr02	209680	210003	134	147	-	5.65896	0.000925	1	CGCAGATCGATTTT
				chr02	210412	210734	264	277	-	6.65896	0.00043	1	ATCTCATAGCGTTT
				chr02	219570	219956	205	218	-	5.93642	0.000679	1	CGCCTTTCGGCTTT
				chr02	223115	223448	292	305	-	9.69942	0.000226	1	ACCTGATCAACTTT
				chr02	223606	223871	57	70	-	5.68786	0.000905	1	CGCTGTTGATCTTT
				chr02	336364	336683	95	108	-	10.1214	0.000119	1	ACAATATAGATTTT
				chr02	370043	370339	218	231	-	5.97688	0.000666	1	GGCTTTTTGAGTTT
				chr02	370043	370339	226	239	-	5.97688	0.000666	1	TCCGGTTCGGCTTT
				chr02	373830	374181	257	270	+	5.92486	0.00068	1	CCCAGCTTGAGTTT
				chr02	405048	405361	175	188	+	5.68208	0.00091	1	TCAACTTTGACTTT
				chr02	420822	421180	199	212	+	9.76301	0.00018	1	TCTATAAAGGGTTT
				chr02	425839	426142	143	156	-	6.08092	0.000591	1	CGATTTTAGCTTTT
				chr02	514256	514522	68	81	-	11.2486	2.34e-05	0.778	CCGATTTAGACTTT
				chr02	516825	517178	132	145	+	5.72832	0.000861	1	CGCAAGCAAGGTTT
				chr02	535937	536199	227	240	-	6.41618	0.000474	1	CTCGACTAAGCTTT
				chr02	541511	541770	132	145	-	6.05202	0.000617	1	GGCAGATAAAGTTG
				chr02	574315	574606	198	211	-	9.75723	0.000186	1	CGAAAATAAGCTTG
				chr02	611246	611511	122	135	+	10.6532	6.01e-05	0.895	AGCTTTTAGCGTTT
				chr02	642024	642294	110	123	-	6.54913	0.000439	1	CACAGTTCGGGTTT
				chr02	665840	666135	194	207	-	10.2197	0.000104	1	CGCAAATTGGCTTT
				chr02	665840	666135	263	276	-	9.43353	0.000302	1	ACATGTTCAAGTTT
				chr02	683677	683936	46	59	-	6.01734	0.000639	1	CACATTTCAGGTTT
				chr02	749596	749863	93	106	+	10.0289	0.000132	1	CTAAGTTAGGGTTA
				chr02	749596	749863	235	248	-	5.75723	0.000815	1	CTCTGGGAGACTTT
				chr02	783701	784009	222	235	-	5.71676	0.000883	1	ACGTTTTTGACTTT
				chr02	974459	974792	116	129	-	6.45665	0.000452	1	AATATATAGCGTTT
				chr02	999477	999861	307	320	+	5.76301	0.000807	1	CCAAGGTGGAGTTT
				chr02	999477	999861	333	346	+	5.6763	0.000915	1	CTCAGCTCAGCTTT
				chr02	1017633	1017976	218	231	+	6.00578	0.000653	1	ACGTATTCGGGTTT
				chr02	1018228	1018507	265	278	-	10.4104	7.63e-05	0.971	ACACAATAGACTTT
				chr02	1018228	1018507	160	173	+	9.17341	0.000346	1	ATCAATTCAAGTTT
				chr02	1019826	1020118	81	94	-	14.6936	8.75e-06	0.778	ACTAAATAAGCTTT
				chr02	1028531	1028878	127	140	+	5.96532	0.000671	1	CTCACTCAGACTTT
				chr02	1034514	1034852	199	212	-	5.53757	0.000973	1	TGCAAATAGGATAT
				chr02	1143903	1144262	149	162	+	5.53179	0.000982	1	TGTATTTATATTTT
				chr02	1146271	1146541	7	20	-	5.78035	0.000786	1	CTGATTTAGACTTG
				chr02	1149213	1149557	90	103	-	5.72832	0.000861	1	TGCAAGCAGGCTTT
				chr02	1149213	1149557	279	292	+	5.54335	0.000965	1	TTTTTTTACGTTTT
				chr02	1164752	1165031	84	97	-	6.01734	0.000639	1	GTCAAATAGGCTCT
				chr02	1182647	1182962	80	93	+	8.90173	0.000362	1	TTTATTCAAACTTT
				chr02	1201548	1201855	151	164	-	9.4104	0.00031	1	CGATTTTTAACTTT
				chr02	1201548	1201855	206	219	+	9.17341	0.000346	1	TCAATTCAAACTTT
				chr02	1201548	1201855	126	139	+	5.77457	0.000792	1	GGATTTTGAGGTTT
				chr02	1203818	1204112	152	165	+	6.08671	0.000587	1	TTCCGATATAGTTT
				chr02	1203818	1204112	118	131	-	5.74566	0.000832	1	CCCAACTAGAGTTA
				chr02	1210054	1210347	27	40	+	6.36994	0.000493	1	TGCCATTACGCTTT
				chr02	1211372	1211651	152	165	+	5.63584	0.000931	1	CTCAGTTTTGGTTT
				chr02	1235688	1235972	187	200	-	9.75145	0.000192	1	ACAAGTGAGAGTTT
				chr02	1248558	1248819	23	36	-	9.6763	0.000233	1	ATCTTTTTGGGTTT
				chr02	1248558	1248819	227	240	+	9.14451	0.000354	1	TTATTTTTAGGTTT
				chr02	1273558	1273849	238	251	-	9.43353	0.000302	1	CCAATTTCAAGTTT
				chr02	1291559	1291825	57	70	-	10.3757	9.38e-05	1	TTAAGTTATGCTTT
				chr02	1318898	1319223	179	192	+	11.4798	1.95e-05	0.778	AGCTCATAGGGTTT
				chr02	1351419	1351693	159	172	-	9.17919	0.000342	1	ACAATTTAAAGCTT
				chr02	1351419	1351693	152	165	+	6.96532	0.000386	1	CGAGCTTAAGCTTT
				chr02	1352351	1352625	68	81	+	6.23699	0.000524	1	CCAACTCAGGGTTT
				chr02	1371799	1372068	7	20	-	5.86705	0.000702	1	TTTGAATAGTCTTT
				chr02	1430380	1430607	43	56	+	6.65896	0.00043	1	TGCACCTAAAGTTT
				chr02	1448719	1449054	229	242	-	6.28902	0.000514	1	CACAGTCAAGCTTT
				chr02	1448719	1449054	210	223	-	6.04046	0.000625	1	TTGTGTGAGGCTTT
				chr02	1498565	1498866	205	218	-	6.37572	0.00049	1	CTACGATACGGTTT
				chr02	1533182	1533459	106	119	+	10.1676	0.000111	1	CTTGATTAAACTTT
				chr02	1562616	1562927	263	276	-	9.24855	0.000311	1	AGAAAAAAAACTTT
				chr02	1578546	1578844	177	190	-	10.3931	8.46e-05	0.997	TTTAGATACGCTTT
				chr02	1581673	1581954	143	156	+	7.27168	0.000369	1	CCGGATTAGGGTTT
				chr02	1588322	1588710	145	158	-	5.72832	0.000861	1	TGGAAATTGACTTT
				chr02	1639632	1639902	108	121	-	9.23121	0.000321	1	ATCATTTAAAGATT
				chr02	1639632	1639902	66	79	+	6.24855	0.000522	1	GGCTGATTGACTTT
				chr02	1675234	1675563	10	23	+	9.7052	0.00022	1	TGAATTCAGGCTTT
				chr02	1675234	1675563	140	153	+	6.07514	0.000595	1	ATGAGAAAGGGTTT
				chr02	1682816	1683104	5	18	+	6.46821	0.000449	1	CCCGATTAGAATTT
				chr02	1684762	1685050	209	222	-	5.75145	0.000821	1	AGACGAAAGGGTTT
				chr02	1684762	1685050	50	63	+	5.72254	0.000873	1	TCCATCGAGGCTTT
				chr02	1688236	1688512	110	123	+	10.4335	7.54e-05	0.969	CTTGATTAAGCTTT
				chr02	1711987	1712246	18	31	+	10.1098	0.000125	1	AGTTTATATACTTT
				chr02	1756440	1756760	193	206	+	5.63006	0.000932	1	ATTTTATAGCATTT
				chr02	1855459	1855776	260	273	-	7.0289	0.000375	1	AACAGGTAAGGTTT
				chr02	1865308	1865590	177	190	-	11.2486	2.34e-05	0.778	GCATTTTAGGGTTT
				chr03	7141	7468	133	146	-	10.1272	0.000117	1	ACAAAATAATCTTT
				chr03	7141	7468	111	124	+	9.75723	0.000186	1	CGAAAATAAGCTTG
				chr03	39535	39814	115	128	+	6.31214	0.000511	1	GGATGATGGGCTTT
				chr03	41987	42362	320	333	+	9.95954	0.000156	1	CTCTGTTAAGCTTC
				chr03	41987	42362	134	147	-	9.75145	0.000192	1	CGTAAAGAAGCTTT
				chr03	63399	63658	84	97	-	9.75145	0.000192	1	TGTAAAGAGGGTTT
				chr03	63399	63658	88	101	+	6.09827	0.000575	1	CCTCTTTACAGTTT
				chr03	75217	75603	305	318	+	10.9711	3.34e-05	0.787	TGAGGATAGGGTTT
				chr03	106138	106411	69	82	+	5.55491	0.000954	1	AAAAAAGAAGCTTT
				chr03	106138	106411	193	206	-	5.52023	0.001	1	CTCAAAGAGGATTT
				chr03	111150	111437	176	189	-	6.24855	0.000522	1	GCTTGATTGGCTTT
				chr03	250841	251143	189	202	-	6.34682	0.000501	1	CCTTTCTAGTCTTT
				chr03	256438	256824	198	211	-	9.95954	0.000156	1	ACCAAATTGGGTTT
				chr03	261471	261789	143	156	+	10.9364	3.66e-05	0.812	ACAAGCTAGGGTTT
				chr03	274310	274693	315	328	-	9.76879	0.000172	1	ATCAGATAAGCATT
				chr03	274310	274693	91	104	-	6.73988	0.000402	1	CTGGATTAAGGTTT
				chr03	275568	275829	177	190	+	6.43353	0.000463	1	GCTCATTAAACTTT
				chr03	276659	276933	186	199	-	7.2948	0.000367	1	CACGAATAGGCTTT
				chr03	276659	276933	58	71	-	6.33526	0.000504	1	TCGAGATAGGGTTA
				chr03	289071	289388	76	89	-	5.7052	0.000893	1	TCAACTCAGACTTT
				chr03	342346	342645	179	192	+	5.88439	0.000693	1	ATCATGTACACTTT
				chr03	366159	366456	31	44	+	5.91908	0.000681	1	CGCCGTTTGAGTTT
				chr03	405557	405895	133	146	+	6.00578	0.000653	1	CCGAGTTAAAGCTT
				chr03	405557	405895	209	222	-	6.00578	0.000653	1	CCCAGCAAAGCTTT
				chr03	405895	406167	104	117	+	5.79769	0.000763	1	CATAGTTAAAGTTG
				chr03	423947	424223	110	123	-	11	2.86e-05	0.787	ATGAAATAGGGTTT
				chr03	436036	436315	99	112	+	7.31792	0.000366	1	GAAAGATAGACTTT
				chr03	536843	537144	27	40	+	5.7341	0.000854	1	AGCAGTTCGGATTT
				chr03	610717	611094	12	25	-	9.93642	0.000158	1	CTTTGTTTGGCTTT
				chr03	610717	611094	298	311	+	6.27168	0.000519	1	CAAAGTTTGGCTTT
				chr03	611311	611698	206	219	-	10	0.000146	1	TCTTGATGGGGTTT
				chr03	613013	613323	242	255	-	6.26012	0.000521	1	CGGTTTTCGGCTTT
				chr03	613013	613323	166	179	+	5.7341	0.000854	1	GCATTTTCAGGTTT
				chr03	621890	622208	55	68	+	6.00578	0.000653	1	GGCTTATAAGCTCT
				chr03	663951	664284	211	224	+	6.13295	0.00056	1	AGCATGTAGATTTT
				chr03	663951	664284	4	17	-	5.94798	0.000675	1	CGCAGCCAAGCTTT
				chr03	686333	686658	160	173	+	10.0058	0.000144	1	CCAAGTTGGACTTT
				chr03	687045	687354	142	155	+	9.67052	0.000233	1	CTTTGTTTAGGTTT
				chr03	687045	687354	139	152	-	9.44509	0.000289	1	CCTAAACAAAGTTT
				chr03	687045	687354	113	126	-	5.93642	0.000679	1	CCTTGCTCGGCTTT
				chr03	710238	710563	73	86	-	10.3931	8.46e-05	0.997	TGACTTTAGACTTT
				chr03	790170	790443	22	35	-	9.13873	0.000354	1	TTTTTTTTAGCTTT
				chr03	790170	790443	21	34	-	5.54335	0.000965	1	TTTTTTTAGCTTTT
				chr03	810959	811260	85	98	+	5.52601	0.000989	1	AGAGATAAGGGTTT
				chr03	819141	819377	161	174	+	11.2543	2.24e-05	0.778	CGGATATAAGCTTT
				chr03	819141	819377	110	123	-	6.13873	0.000557	1	CGATTTTATGATTT
				chr03	866182	866521	224	237	-	6.02312	0.000636	1	CTTTCAAAGGCTTT
				chr03	866182	866521	227	240	+	5.77457	0.000792	1	GCCTTTGAAAGTTT
				chr03	893124	893429	78	91	-	6.65318	0.000432	1	CTTTCCTAAGCTTT
				chr03	893124	893429	273	286	+	5.80925	0.000742	1	GGATAAAAAGCTTT
				chr03	907619	907989	262	275	-	11.5145	1.91e-05	0.778	GCATGTTAGGGTTT
				chr03	955681	955951	6	19	+	5.72832	0.000861	1	GGTTTTTCAGGTTT
				chr03	966780	967044	75	88	+	9.87283	0.000161	1	ATATAATAACCTTT
				chr03	966780	967044	56	69	+	8.91908	0.00036	1	ATATAATAAACTCT
				chr03	966780	967044	28	41	-	5.79769	0.000763	1	GCATTTTAAGGTTA
				chr03	987835	988100	162	175	-	6.98844	0.000381	1	TAACGATAGGGTTT
				chr03	1007749	1008016	108	121	+	6.09249	0.00058	1	CACAAATAGAGTTA
				chr03	1051763	1052052	136	149	-	6.34104	0.000502	1	CAAAGATAGGCTTG
				chr03	1051763	1052052	37	50	-	5.7341	0.000854	1	GCTTATTCGACTTT
				chr03	1100008	1100318	138	151	-	7.57803	0.000364	1	GAAAGTTAGGCTTT
				chr03	1142181	1142447	229	242	-	6.6763	0.000426	1	GGATTTTAGGTTTT
				chr03	1142181	1142447	230	243	-	5.71676	0.000883	1	TGGATTTTAGGTTT
				chr03	1142181	1142447	59	72	-	5.67052	0.000918	1	CGCTTCTCAGCTTT
				chr03	1152277	1152659	241	254	-	7.28324	0.000368	1	CACGGTTAGACTTT
				chr03	1171819	1172114	200	213	+	10.2948	9.79e-05	1	AGCTGAAAGGCTTT
				chr03	1193928	1194255	139	152	-	9.17341	0.000346	1	TGAAATTCAACTTT
				chr03	1203129	1203423	111	124	-	9.86705	0.000162	1	ATTTACTAAACTTT
				chr03	1203129	1203423	104	117	+	9.69942	0.000226	1	AGCTGTCAAAGTTT
				chr03	1249854	1250123	43	56	-	10.0058	0.000144	1	CTCAGTTAAGCTGT
				chr03	1273362	1273749	264	277	-	11.2543	2.24e-05	0.778	GCCAGATAAACTTT
				chr03	1273362	1273749	335	348	+	5.98266	0.000664	1	CCGATTTTGAGTTT
				chr03	1273362	1273749	314	327	-	5.73988	0.000846	1	TCGATTTAGAGCTT
				chr03	1277820	1278076	175	188	-	6.01734	0.000639	1	GGAAAATCGGCTTT
				chr03	1285560	1285915	144	157	+	6.24855	0.000522	1	CGGAGTTTGAGTTT
				chr03	1300057	1300323	137	150	+	6.23121	0.000526	1	ACGAATTAAAATTT
				chr03	1350137	1350453	125	138	+	6.69364	0.000419	1	TGGAGTTAACCTTT
				chr03	1393587	1393874	188	201	-	9.96532	0.000154	1	CTCAGTTAAGCTCT
				chr03	1393587	1393874	241	254	+	9.17341	0.000346	1	CTAAATTCAAGTTT
				chr03	1394999	1395364	203	216	+	6.06936	0.000603	1	CCGAATTAGAGTTA
				chr03	1394999	1395364	187	200	-	5.73988	0.000846	1	CAAATTTTAGGTTT
				chr03	1417559	1417858	15	28	-	5.78035	0.000786	1	TCTGGAAAGGCTTT
				chr03	1424386	1424685	162	175	-	7.31214	0.000366	1	TAGAGATAAGGTTT
				chr03	1433038	1433378	241	254	+	5.75145	0.000821	1	TATTATTCGGGTTT
				chr03	1456340	1456624	78	91	+	7.2948	0.000367	1	GCGAATTAAGGTTT
				chr03	1485250	1485635	229	242	+	11.2023	2.55e-05	0.787	TGCTCTTAAGGTTT
				chr03	1545902	1546209	70	83	-	10.1098	0.000125	1	ACTTATTAGATTTT
				chr03	1547279	1547598	290	303	+	5.86127	0.000704	1	ATCTTGTAATCTTT
				chr03	1551417	1551689	67	80	-	5.96532	0.000671	1	TTCACTTAGGCCTT
				chr03	1565268	1565623	96	109	+	9.46821	0.000281	1	TGTTGTTAAACTGT
				chr03	1565268	1565623	116	129	+	6.65318	0.000432	1	TGCTGGTATGGTTT
				chr03	1591722	1592105	4	17	+	14.6821	1.23e-05	0.778	AGTATTTAGACTTT
				chr03	1601906	1602130	25	38	-	6.05202	0.000617	1	GCCAGATAAAGTGT
				chr03	1603342	1603713	183	196	+	6.44509	0.000456	1	TATAGTTAACGTTT
				chr03	1604363	1604634	58	71	-	10.659	5.82e-05	0.878	ACCTGATACAGTTT
				chr03	1604363	1604634	91	104	-	6.04624	0.000622	1	TGGAGTTAAGGTTG
				chr03	1604363	1604634	171	184	+	5.72832	0.000861	1	CGCTGTTACAGTAT
				chr03	1604363	1604634	228	241	+	5.65896	0.000925	1	CGAAGTTCTGGTTT
				chr03	1608335	1608722	66	79	+	5.73988	0.000846	1	GCATATTCGAGTTT
				chr03	1614307	1614578	100	113	+	6.3237	0.000508	1	GCAAGATAGGCGTT
				chr04	40176	40559	279	292	+	6.19075	0.000533	1	TAAAATTACACTTT
				chr04	108211	108591	116	129	+	6.00578	0.000653	1	TGGTGACAAGGTTT
				chr04	149255	149475	185	198	-	5.87861	0.000696	1	TGATTATAGTATTT
				chr04	149255	149475	63	76	-	5.82659	0.000721	1	TACAAATAAGCTAT
				chr04	163757	164018	128	141	-	6.23121	0.000526	1	CCATCATCGGGTTT
				chr04	163757	164018	104	117	-	5.89017	0.00069	1	ACTGAATACAGTTT
				chr04	178062	178340	102	115	+	9.69942	0.000226	1	CTCAATTCGAGTTT
				chr04	178397	178745	251	264	-	6.07514	0.000595	1	CACAAAGAGAGTTT
				chr04	182258	182596	57	70	+	5.60694	0.000938	1	TGTTTATAATATTT
				chr04	193817	194119	169	182	-	7.53757	0.000364	1	CAAACTTAGGCTTT
				chr04	248780	249110	49	62	+	9.71098	0.000213	1	TGAAGACAAGCTTT
				chr04	261849	262144	173	186	+	5.96532	0.000671	1	GTAAATTAAAATTT
				chr04	315481	315757	94	107	+	5.76879	0.000798	1	CCAAGGTAAGGTTG
				chr04	316819	317102	158	171	-	8.91329	0.000361	1	ATAATTCAAAGTTT
				chr04	316819	317102	28	41	-	5.98266	0.000664	1	GCATGTTTAGGTTT
				chr04	372388	372775	293	306	-	9.69942	0.000226	1	TTCTGACAGAGTTT
				chr04	403526	403860	212	225	+	5.73988	0.000846	1	CTGAGTCAAAGTTT
				chr04	417011	417285	232	245	+	5.6474	0.000927	1	CGCTGTTCATCTTT
				chr04	569882	570165	127	140	+	9.21965	0.000329	1	AGTTAATAAACTGT
				chr04	569882	570165	134	147	-	5.60694	0.000938	1	TTTGTTTACAGTTT
				chr04	589557	589834	72	85	+	6.4104	0.000478	1	CTTGGCTAAGCTTT
				chr04	609595	609958	46	59	-	5.7341	0.000854	1	TTGATTTCGGCTTT
				chr04	611867	612131	57	70	+	9.42197	0.000307	1	ATTAATTTGGGTTT
				chr04	611867	612131	83	96	-	5.75145	0.000821	1	CCGAAATAAAGCTT
				chr04	622161	622437	162	175	-	14.6936	8.75e-06	0.778	CCAAAATAAACTTT
				chr04	644555	644934	75	88	+	9.21965	0.000329	1	TTTTTTAAGACTTT
				chr04	644555	644934	90	103	+	5.82081	0.000729	1	AGCTTATAACTTTT
				chr04	713227	713529	192	205	-	6.0289	0.000631	1	TCCGGATAGGCGTT
				chr04	713227	713529	28	41	+	5.95376	0.000673	1	CCACGATAGGCTCT
				chr04	714510	714870	293	306	-	6.74566	0.000401	1	GGTAAGTAAGGTTT
				chr04	715694	715990	154	167	+	7.30058	0.000367	1	GTGAAATAGGGTTT
				chr04	715694	715990	230	243	-	5.94798	0.000675	1	CGCAGCTAAGCTTC
				chr04	737521	737870	15	28	-	6.39306	0.000485	1	ACATCTTAACGTTT
				chr04	747539	747924	70	83	-	6.69364	0.000419	1	GTTAGTTACGCTTT
				chr04	747539	747924	313	326	-	6.08671	0.000587	1	CCACTTTATACTTT
				chr04	750554	750861	12	25	-	9.73988	0.000205	1	ACATTTTGGGGTTT
				chr04	751678	751968	210	223	-	6.09249	0.00058	1	CAAAGAAAAGCTTT
				chr04	752779	753059	76	89	+	6	0.000657	1	TGCTCATGAGCTTT
				chr04	752779	753059	225	238	+	5.71098	0.000887	1	TGCAGTTTGGATTT
				chr04	875453	875771	186	199	-	10.6994	5.07e-05	0.871	AGTGGTTAAGCTTT
				chr04	875453	875771	57	70	+	9.43931	0.000296	1	TGATATCAAGCTTT
				chr04	875453	875771	141	154	-	6.3237	0.000508	1	CATTGTTAGGCTGT
				chr05	5687	6008	36	49	-	5.72254	0.000873	1	AGCGGTTAAGCTTC
				chr05	76626	76957	94	107	-	6.03468	0.000627	1	CGCAAGTAGGGTTG
				chr05	103819	104149	243	256	-	5.71676	0.000883	1	CCTCTTTAGGCTGT
				chr05	132777	133163	103	116	+	8.87861	0.000363	1	TTTTATTTAAGTTT
				chr05	132777	133163	51	64	+	6.51445	0.00044	1	CAATAATAAGATTT
				chr05	157817	158080	157	170	+	9.49711	0.000251	1	TGTAGATAAAGTTA
				chr05	223270	223609	97	110	+	9.50289	0.000243	1	ATAAGTTAAGCTTA
				chr05	223839	224098	70	83	-	9.15029	0.000353	1	TGTAATTTAAGTTT
				chr05	223839	224098	112	125	-	5.61272	0.000937	1	TTCAATTAATATTT
				chr05	233559	233947	353	366	-	10.0116	0.000141	1	CCAAGTGAAGGTTT
				chr05	233559	233947	13	26	+	6.15607	0.000546	1	ATCGACTAAGCTTT
				chr05	233559	233947	112	125	+	5.74566	0.000832	1	CCAACTTAAAGTGT
				chr05	239946	240263	174	187	-	9.4104	0.00031	1	TCATTTTTGAGTTT
				chr05	278623	278917	133	146	+	6.26012	0.000521	1	GCTTGTTCGGCTTT
				chr05	384570	384956	290	303	-	9.95954	0.000156	1	CCTTTATCGGCTTT
				chr05	384570	384956	353	366	+	5.80925	0.000742	1	GCAAGATAAAGTTA
				chr05	414381	414685	167	180	-	6.0289	0.000631	1	AACTTATAGGCTCT
				chr05	456211	456527	129	142	+	7.23121	0.000371	1	CCGCGATAAGCTTT
				chr05	456841	457111	238	251	+	6.00578	0.000653	1	CCGATTCAAGCTTT
				chr05	471001	471298	82	95	+	10.9364	3.66e-05	0.812	TGTTCTTAAGGTTT
				chr05	481753	482057	36	49	+	6.97688	0.000383	1	CGATCTTAGGATTT
				chr05	523786	524133	180	193	+	9.16763	0.000349	1	TTCATTTAAACTTC
				chr05	523786	524133	95	108	+	5.7341	0.000854	1	TCGAGTTCAAGTTT
				chr05	523786	524133	239	252	+	5.56647	0.000944	1	AAAATAAAAGGTTT
				chr05	538348	538604	214	227	+	9.7052	0.00022	1	TGTAAATCGGCTTT
				chr05	538348	538604	50	63	+	6.01734	0.000639	1	TGCTCTTAAGCTAT
				chr05	558391	558754	79	92	+	10.0983	0.000127	1	TTCTTTTAAGTTTT
				chr05	558391	558754	256	269	-	6.41618	0.000474	1	TCAGGATAGCGTTT
				chr05	563993	564245	143	156	-	9.42197	0.000307	1	TCAATATTGAGTTT
				chr05	585573	585899	113	126	-	9.16185	0.000351	1	TTTTTTTAAGGTTC
				chr05	595984	596285	225	238	+	6.01156	0.000645	1	TGCACAGAAGCTTT
				chr05	595984	596285	96	109	+	5.78613	0.000777	1	AGCGATTAGGGTTA
				chr05	678344	678633	153	166	+	6.76301	0.000397	1	CAAGATTAAGGTTT
				chr05	679769	680108	324	337	+	5.54335	0.000965	1	CTGAAAAAAAGTTT
				chr05	698902	699289	288	301	+	9.97688	0.000148	1	TGCAAACAGGGTTT
				chr05	728769	729097	65	78	+	6	0.000657	1	GTCTGTCAGACTTT
				chr05	729394	729725	186	199	-	6.28324	0.000515	1	CGCTCTAAGAGTTT
				chr05	736928	737198	117	130	-	5.89595	0.000687	1	TCAATTTACGATTT
				chr05	760907	761294	165	178	+	6.16185	0.000543	1	TATTATTAATGTTT
				chr05	772464	772798	65	78	+	10.659	5.82e-05	0.878	CGTTAATAGCGTTT
				chr05	772464	772798	99	112	-	9.22543	0.000325	1	ATCAAATAAAGTTG
				chr05	772464	772798	186	199	-	6.94798	0.000389	1	ACGAGTTATGCTTT
				chr05	773669	773979	171	184	+	6.69942	0.000416	1	AACTTATATGCTTT
				chr05	780652	780923	18	31	-	5.74566	0.000832	1	ACCACTTAAACTTG
				chr05	780652	780923	114	127	+	5.74566	0.000832	1	TCGATATAAGCTTC
				chr05	787510	787793	76	89	-	10.1098	0.000125	1	TTTTAATAGTGTTT
				chr05	890488	890866	219	232	+	11.5202	1.88e-05	0.778	GGATGATAGGCTTT
				chr05	890488	890866	110	123	-	9.95954	0.000156	1	AGCAAATTGGGTTT
				chr05	982592	982939	197	210	+	11.2312	2.41e-05	0.778	AGCTGGTAGGGTTT
				chr05	982592	982939	233	246	-	5.56069	0.000949	1	AAAAGTAAAACTTT
				chr05	1007530	1007834	243	256	-	9.17919	0.000342	1	ACTAATCAAACTTT
				chr05	1007530	1007834	194	207	-	5.95376	0.000673	1	CGCAACCAGGCTTT
				chr05	1028200	1028503	164	177	+	9.43353	0.000302	1	TGATTTTAAGGTCT
				chr05	1030523	1030789	141	154	+	5.76301	0.000807	1	TGTACATAAGGTTA
				chr05	1045435	1045728	100	113	-	9.47977	0.000273	1	TTCTAATAAGGTTG
				chr05	1046427	1046686	176	189	+	5.89017	0.00069	1	TTCTTCTAAGATTT
				chr05	1047186	1047474	103	116	+	6.04046	0.000625	1	GCCTTTGAAGCTTT
				chr05	1048042	1048426	177	190	+	10.9942	2.95e-05	0.787	TATTGTTAGAGTTT
				chr05	1146180	1146459	98	111	-	5.93642	0.000679	1	TGTTCTTTGGCTTT
				chr05	1161012	1161285	79	92	+	8.89595	0.000363	1	ATAATATTAACTTT
				chr05	1161012	1161285	89	102	+	5.67052	0.000918	1	CTTTAGTAAAATTT
				chr05	1166051	1166310	167	180	+	14.4162	1.64e-05	0.778	TTCTAATAAAGTTT
				chr05	1226474	1226837	133	146	+	9.49711	0.000251	1	AGTTGAAAAACTTT
				chr05	1226474	1226837	43	56	+	6.09827	0.000575	1	CCAAAATACTCTTT
				chr05	1237144	1237516	357	370	+	5.98844	0.000661	1	CGCCGATAGAGTTG
				chr05	1263104	1263399	273	286	-	9.9422	0.000158	1	ACCTTTTTGGCTTT
				chr05	1270204	1270505	44	57	+	9.9422	0.000158	1	CTCATTTTGGCTTT
				chr05	1278994	1279269	172	185	-	6.03468	0.000627	1	ACAACTTAGGGTTA
				chr05	1287217	1287542	111	124	-	9.69942	0.000226	1	CGATATTCGACTTT
				chr05	1324680	1325027	123	136	+	9.23121	0.000321	1	ATTTTAAAAGCTTT
				chr05	1325713	1325972	131	144	+	9.43931	0.000296	1	TTAAGTTAGAGCTT
				chr05	1368819	1369160	274	287	-	6.96532	0.000386	1	GGCCATTAGACTTT
				chr05	1382944	1383251	228	241	+	9.84393	0.000166	1	TTAAGTTAAATTTT
				chr06	36827	37211	228	241	+	6.53757	0.00044	1	CCCACTTAGGCGTT
				chr06	63106	63456	54	67	+	6.20231	0.000531	1	CGAGGTTAAAATTT
				chr06	63106	63456	249	262	-	5.56647	0.000944	1	CAAAAAAAAAGTTT
				chr06	63482	63861	172	185	-	10.4566	6.88e-05	0.949	ATGTTATAAACTTT
				chr06	63482	63861	174	187	+	5.63006	0.000932	1	AGTTTATAACATTT
				chr06	63482	63861	165	178	+	5.54335	0.000965	1	GCATAAAAAAGTTT
				chr06	68119	68500	367	380	+	9.73988	0.000205	1	AGCTTTTAAGCTGT
				chr06	86823	87139	254	267	+	5.94798	0.000675	1	TGCAGCTAGGCTCT
				chr06	88045	88362	300	313	+	9.67052	0.000233	1	CTTTTTTTGGCTTT
				chr06	95459	95844	179	192	+	6.36994	0.000493	1	TGTCGATAGCGTTT
				chr06	142104	142365	52	65	+	15.2081	2.77e-06	0.778	AGCTGTTAGACTTT
				chr06	142104	142365	28	41	+	6.08092	0.000591	1	CGATTTTACGTTTT
				chr06	206933	207320	309	322	+	9.20231	0.000337	1	CTTTTTGAAACTTT
				chr06	271384	271722	265	278	-	9.43353	0.000302	1	CTAATTTCGAGTTT
				chr06	271384	271722	269	282	+	5.72832	0.000861	1	TCGAAATTAGCTTT
				chr06	277614	277868	110	123	+	5.71098	0.000887	1	GTTTTTTTGGCTTT
				chr06	279857	280145	178	191	+	6	0.000657	1	GCCTTTTAAGCTCT
				chr06	282263	282649	265	278	-	6.19075	0.000533	1	TTCGAGTAGACTTT
				chr06	322694	322998	90	103	+	7.01156	0.000378	1	GGTAAGTAGGCTTT
				chr06	337805	338104	113	126	+	8.95376	0.000358	1	TTTTTTTAAAGTTA
				chr06	337805	338104	102	115	+	5.57225	0.000942	1	AAAAAAAAAGGTTT
				chr06	498945	499216	171	184	+	6.49711	0.000443	1	CGCTCACAGGGTTT
				chr06	517310	517684	164	177	+	9.76879	0.000172	1	TCATAATAGGCATT
				chr06	518335	518596	209	222	-	9.67052	0.000233	1	CTTTGTTTAGCTTT
				chr06	560605	560917	203	216	-	10.4393	7.38e-05	0.969	CTCAAGTAAAGTTT
				chr06	560605	560917	44	57	+	9.84393	0.000166	1	ATTTATTAATCTTT
				chr06	583042	583315	226	239	-	10.6705	5.31e-05	0.871	TTTTCTTAGACTTT
				chr06	584695	585000	108	121	+	11.0116	2.71e-05	0.787	AAAAGTTAAGGTTT
				chr06	585847	586131	188	201	-	10.7457	4.2e-05	0.864	TAATAATAGAGTTT
				chr06	590583	590867	191	204	-	10.3757	9.38e-05	1	TTAAGTTAGGTTTT
				chr06	591214	591506	53	66	+	6.33526	0.000504	1	GGCAATAAGGGTTT
				chr06	591821	592128	198	211	+	9.44509	0.000289	1	ACAAATTCAGCTTT
				chr06	599462	599843	77	90	+	7.0289	0.000375	1	GGGAATTAAACTTT
				chr06	600016	600317	38	51	+	14.6763	1.36e-05	0.778	ACTTTTTAGACTTT
				chr06	603507	603884	146	159	-	9.16763	0.000349	1	TCATTTCAAACTTT
				chr06	603507	603884	34	47	+	6.30058	0.000512	1	AGCACAAAGGCTTT
				chr06	623271	623625	255	268	+	9.91908	0.00016	1	ATTATTTAAGATTT
				chr06	640323	640614	151	164	+	7.30636	0.000367	1	GATAGTTAAGGTTT
				chr06	641047	641362	182	195	+	10.6647	5.52e-05	0.878	CCTAAATACGCTTT
				chr06	645719	645979	149	162	+	5.74566	0.000832	1	GTTAGATAAGCTTC
				chr06	655092	655352	68	81	+	6.28902	0.000514	1	TACAGTCAGGCTTT
				chr06	699296	699601	180	193	-	9.64162	0.000234	1	TTTTTTTAAAATTT
				chr06	699894	700249	225	238	+	14.4277	1.44e-05	0.778	ACAAATTAAACTTT
				chr06	699894	700249	232	245	-	5.74566	0.000832	1	CTGAGACAAAGTTT
				chr06	774595	774973	219	232	+	9.85549	0.000163	1	ATTTTTTACAGTTT
				chr06	774595	774973	210	223	+	6.15029	0.00055	1	GTTATATAGATTTT
				chr06	804274	804643	87	100	-	6.15607	0.000546	1	AGCAAGTACAGTTT
				chr06	824579	824887	63	76	+	5.9711	0.000668	1	CGAAGGTTGGGTTT
				chr06	837465	837760	172	185	-	10.2197	0.000104	1	AGCAGATTGGCTTT
				chr06	837465	837760	52	65	-	5.80925	0.000742	1	GCCAAATAAACTTA
				chr06	860201	860528	160	173	+	10.1098	0.000125	1	TTAAGTTAATCTTT
				chr06	873205	873547	41	54	-	9.93642	0.000158	1	CCTTTTTTGGGTTT
				chr06	875893	876221	103	116	-	6.44509	0.000456	1	CATCTTTAAACTTT
				chr06	876574	876845	179	192	-	9.7052	0.00022	1	TGCATATAAGCTCT
				chr06	895095	895435	207	220	-	6.26012	0.000521	1	GTCTGTTCGGGTTT
				chr06	950093	950449	279	292	-	5.66474	0.000921	1	CCCAAATTCGGTTT
				chr06	966893	967200	168	181	-	9.69942	0.000226	1	AGTTGTTAGAGTTC
				chr07	5040	5355	208	221	+	9.7341	0.000207	1	CTCTATTGAGCTTT
				chr07	5040	5355	54	67	-	9.43931	0.000296	1	TCAATTCAGACTTT
				chr07	5040	5355	108	121	+	9.43353	0.000302	1	CGATTTCAAACTTT
				chr07	5040	5355	132	145	-	5.78035	0.000786	1	TGGATTTAGAGGTT
				chr07	24472	24763	42	55	-	8.87861	0.000363	1	TTTATTTTAACTTT
				chr07	26114	26501	80	93	-	5.61272	0.000937	1	ACTTATTATAATTT
				chr07	57561	57831	111	124	-	6	0.000657	1	CATAGTTTGAGTTT
				chr07	118448	118747	187	200	-	9.68786	0.00023	1	CCAAATTTGACTTT
				chr07	118448	118747	233	246	-	6.96532	0.000386	1	TCTGCATAGGCTTT
				chr07	148061	148339	232	245	+	9.23699	0.000316	1	TCTAAATAAAGTTA
				chr07	161120	161385	38	51	-	10.6763	5.24e-05	0.871	AGAAACTAGGGTTT
				chr07	316810	317087	250	263	+	15.2081	2.77e-06	0.778	CGATTTTAGGGTTT
				chr07	316810	317087	162	175	+	6.4104	0.000478	1	CTTGGATACGCTTT
				chr07	328985	329265	228	241	+	5.68786	0.000905	1	ACCCATTAGGGTCT
				chr07	347232	347619	332	345	+	10.9711	3.34e-05	0.787	CTCAAGTAGGCTTT
				chr07	347232	347619	154	167	-	5.76879	0.000798	1	TTGTGTTGGAGTTT
				chr07	385226	385573	40	53	-	6.33526	0.000504	1	ACGAGTAAGGCTTT
				chr07	385226	385573	283	296	+	5.78613	0.000777	1	TGGAATGAAGCTTT
				chr07	406609	406996	272	285	+	9.18497	0.000339	1	TTAAAACAAGGTTT
				chr07	430132	430443	228	241	-	10.4046	7.76e-05	0.976	ACTAAATAGCCTTT
				chr07	528367	528637	129	142	+	6.98844	0.000381	1	GTAACTTAGAGTTT
				chr07	529068	529361	211	224	+	5.71676	0.000883	1	CGTGGTTAAGCCTT
				chr07	559784	560120	93	106	+	9.68208	0.000232	1	CTTAATTTGGGTTT
				chr07	562054	562374	245	258	-	6.76879	0.000396	1	AAAAGGTAAGCTTT
				chr07	562054	562374	222	235	+	5.73988	0.000846	1	GTTAGTTAAGCTTC
				chr07	586191	586493	114	127	+	9.76301	0.00018	1	ACATTTTAGGGTTA
				chr07	586191	586493	107	120	+	6.07514	0.000595	1	CGTTGTTACATTTT
				chr07	586191	586493	218	231	-	5.9422	0.000677	1	AGTTAGTAAGATTT
				chr07	591364	591656	70	83	+	5.65896	0.000925	1	ACTTGCTTGGCTTT
				chr07	605660	605941	26	39	-	6.65318	0.000432	1	TCTTCATACGCTTT
				chr07	615636	615916	150	163	+	6.68208	0.000423	1	ACGATTTATGCTTT
				chr07	645915	646241	164	177	-	6.01734	0.000639	1	ACGAGATAAGCTTC
				chr07	646486	646799	245	258	+	5.76879	0.000798	1	ACAACTTAGACATT
				chr07	667462	667706	3	16	-	6.42775	0.000467	1	GTAAAATAGGTTTT
				chr07	685067	685351	209	222	-	10.9711	3.34e-05	0.787	ATCGGATAGGGTTT
				chr07	688119	688378	56	69	-	9.47977	0.000273	1	TCAATTTAGACTTG
				chr07	708404	708788	188	201	+	6.06358	0.00061	1	CACTATTAGACTTG
				chr07	710539	710819	243	256	+	9.42197	0.000307	1	CTTTGTTCAACTTT
				chr07	809338	809600	245	258	+	5.68786	0.000905	1	AGCCAATCGGCTTT
				chr07	817502	817873	277	290	+	10.1792	0.000109	1	TGAAAGTAAAGTTT
				chr07	884826	885107	31	44	-	10.3931	8.46e-05	0.997	TTCATATACGCTTT
				chr07	932713	933024	107	120	-	6	0.000657	1	TGTTCTTAGGGGTT
				chr07	933936	934179	144	157	+	10	0.000146	1	CTTAGTTGGGGTTT
				chr08	49351	49640	180	193	-	6.4104	0.000478	1	CTAGGTTAGCCTTT
				chr08	73886	74157	163	176	-	5.76879	0.000798	1	AAAAGTTAAGCTTC
				chr08	73886	74157	211	224	+	5.6474	0.000927	1	ACCAGATTTGCTTT
				chr08	112178	112440	4	17	+	9.22543	0.000325	1	ACAATATAAAGTTG
				chr08	172252	172523	220	233	+	10.0116	0.000141	1	TCCAGATAAGCTTG
				chr08	200396	200696	155	168	+	10.2023	0.000105	1	TGCTGTTTGGGTTT
				chr08	200396	200696	57	70	-	6.13873	0.000557	1	TGTTGGTACACTTT
				chr08	364479	364841	272	285	-	9.98266	0.000146	1	CCAAAATAGGCTTC
				chr08	404440	404817	177	190	+	5.72832	0.000861	1	CGAAGATAGTGATT
				chr08	489901	490216	13	26	+	9.69942	0.000226	1	ACATTTTCGGGTTT
				chr08	489901	490216	46	59	-	6.7052	0.000411	1	ACGAATTAGCCTTT
				chr08	528499	528854	238	251	+	5.87861	0.000696	1	CGATTATAATATTT
				chr08	541265	541553	24	37	+	5.75723	0.000815	1	AGCGTTTGGGGTTT
				chr08	622022	622285	73	86	+	5.77457	0.000792	1	AGAAGGGAGGGTTT
				chr08	629572	629924	183	196	+	9.75723	0.000186	1	TGCTATTAAGCATT
				chr08	666851	667138	100	113	+	9.76301	0.00018	1	TCAAGTTAGAGTTA
				chr08	676820	677134	153	166	+	5.52023	0.001	1	CGTGAATAAGCTAT
				chr08	685343	685626	160	173	+	10.9884	3.09e-05	0.787	GCATATTAGACTTT
				chr08	686122	686506	242	255	+	6.4104	0.000478	1	TTGATTTATGCTTT
				chr08	692720	692995	169	182	-	9.20809	0.000336	1	CTTATTTAAAGTTG
				chr08	692720	692995	173	186	+	9.17919	0.000342	1	TTTAAATAAGCCTT
				chr08	714457	714760	158	171	-	5.6763	0.000915	1	CTTCGATCGGCTTT
				chr08	769516	769845	158	171	+	5.68786	0.000905	1	CGCTGTTGAGTTTT
				chr08	794064	794334	128	141	+	5.71676	0.000883	1	ATGTGTTTGACTTT
				chr08	801798	802091	56	69	+	10.7341	4.32e-05	0.871	TATTTATAAGCTTT
				chr08	802726	803076	198	211	+	5.56647	0.000944	1	AATAAATAGAGTTA
				chr09	45671	45951	111	124	+	5.82659	0.000721	1	CAAAATTAAGCTTA
				chr09	110909	111215	94	107	-	9.74566	0.000199	1	CTAAGTTAAGGGTT
				chr09	113856	114145	148	161	+	6.12717	0.000564	1	CTTGATTATGCTTT
				chr09	120838	121116	106	119	+	6.19075	0.000533	1	TCAGGGTAAAGTTT
				chr09	123558	123815	146	159	-	10.9249	3.85e-05	0.823	CGCCGATAAAGTTT
				chr09	123558	123815	228	241	+	5.87283	0.000699	1	TGATTTTATGATTT
				chr09	123558	123815	236	249	+	5.87283	0.000699	1	TGATTTTATGATTT
				chr09	123558	123815	244	257	+	5.87283	0.000699	1	TGATTTTATGATTT
				chr09	206211	206547	60	73	-	9.73988	0.000205	1	TCAAGTTGGACTTT
				chr09	226786	227170	301	314	-	9.49133	0.000258	1	TCAAAAGAAGCTTT
				chr09	231385	231658	84	97	+	10.4335	7.54e-05	0.969	CTTGATTAAGCTTT
				chr09	279432	279740	188	201	-	5.68208	0.00091	1	CCTCGACAAGGTTT
				chr09	281915	282190	132	145	+	6.11561	0.000566	1	ACAATCTACGCTTT
				chr09	345716	345990	151	164	-	5.74566	0.000832	1	CTGTAACAAGCTTT
				chr09	360342	360613	129	142	-	9.43931	0.000296	1	ACAAGTTCAAGTTT
				chr09	395909	396198	69	82	+	6.01156	0.000645	1	CGAAGCTAGGGTTA
				chr09	409145	409476	272	285	-	6.3815	0.000488	1	AGACTCTAGGGTTT
				chr09	409145	409476	38	51	-	5.71676	0.000883	1	CCCCTTGAAGCTTT
				chr09	409624	409965	139	152	+	5.71098	0.000887	1	ACATCATAGAGTTC
				chr09	438579	438811	101	114	+	6.39306	0.000485	1	CTAACTTAACCTTT
				chr09	482778	483079	22	35	-	6	0.000657	1	CTCTGCTAGGCATT
				chr09	482778	483079	51	64	-	5.69942	0.000899	1	TGAGGTTTGGCTTT
				chr09	527200	527508	117	130	+	10.0058	0.000144	1	TGATGTTAGGCGTT
				chr09	527200	527508	53	66	+	5.98844	0.000661	1	AGCGGTTAGGCTTC
				chr09	544314	544644	191	204	+	9.21965	0.000329	1	TGAAATTAAAGTTG
				chr09	545116	545376	132	145	-	9.21965	0.000329	1	ACTTAATAAAGTTG
				chr09	558351	558733	102	115	-	9.68208	0.000232	1	AGCTGATTAAGTTT
				chr09	620769	621052	115	128	+	5.78035	0.000786	1	GCAAGTTGAACTTT
				chr09	632297	632627	214	227	+	5.89595	0.000687	1	AGCATTTACAATTT
				chr10	4662	4922	172	185	-	10.6994	5.07e-05	0.871	AGTGGTTAAGCTTT
				chr10	4662	4922	101	114	-	5.72254	0.000873	1	GTAAGTTTGACTTT
				chr10	52959	53245	239	252	-	9.9422	0.000158	1	ACCTTTTTGGGTTT
				chr10	60729	61013	157	170	-	5.63006	0.000932	1	ATTATTTACGATTT
				chr10	92618	92997	71	84	+	6.28902	0.000514	1	CTCACTTAGGGTTA
				chr10	156910	157283	257	270	+	11.2428	2.37e-05	0.778	GGTTTTTAGGGTTT
				chr10	183855	184235	233	246	+	6.3237	0.000508	1	CGGTGTTAAGGTTA
				chr10	282871	283185	131	144	-	5.61272	0.000937	1	ACTTATTAATATTT
				chr10	325525	325814	2	15	+	5.79769	0.000763	1	AACTTTGAGAGTTT
				chr10	331641	331945	7	20	-	10.4566	6.88e-05	0.949	AGTAGATAAGATTT
				chr10	331641	331945	77	90	+	5.72254	0.000873	1	CGAAGCTGAGCTTT
				chr10	335517	335857	198	211	+	10.1272	0.000117	1	ACTTTATACACTTT
				chr10	335517	335857	136	149	-	5.74566	0.000832	1	GGTAATTAAGCCTT
				chr10	456939	457292	19	32	-	5.79769	0.000763	1	ATGAAATAGGCTGT
				chr10	457521	457813	254	267	+	6.01734	0.000639	1	ACGAGATAAGCTCT
				chr10	458994	459159	150	163	+	5.56647	0.000944	1	AAAAATAAAGCTTT
				chr10	459373	459673	91	104	+	6.04046	0.000625	1	AAAAGACAGGCTTT
				chr10	460321	460589	233	246	-	9.7052	0.00022	1	AGCATTTAGAGCTT
				chr10	467925	468311	47	60	-	6.41618	0.000474	1	ACGTTATATACTTT
				chr10	497145	497447	121	134	-	10.3988	8.09e-05	0.997	ACTCGATAAACTTT
				chr10	497145	497447	114	127	+	9.43931	0.000296	1	CGAATTCAAAGTTT
				chr10	526341	526686	189	202	+	9.68208	0.000232	1	CGATGATTAAGTTT
				chr10	605851	606131	124	137	-	9.43931	0.000296	1	CGAATTTAAACCTT
				chr10	605851	606131	117	130	+	5.78035	0.000786	1	AGGTTTGAAGGTTT
				chr10	619964	620271	282	295	-	5.74566	0.000832	1	GCAAGTCAAAGTTT
				chr10	620519	620780	101	114	-	9.43931	0.000296	1	AGTAGATCAAGTTT
				chr10	663022	663357	207	220	-	5.52601	0.000989	1	TCTTGATAGGATTA
				chr10	677960	678284	210	223	-	6.34104	0.000502	1	CTCTGTTACTGTTT
				chr10	682889	683276	116	129	-	5.78035	0.000786	1	TCCGGATAAGGTTA
				chr11	8242	8578	196	209	+	11.0058	2.79e-05	0.787	TATAGATAAGCTTT
				chr11	8242	8578	184	197	+	6.07514	0.000595	1	TCGAAATAGGCTTA
				chr11	27357	27632	207	220	+	10.7283	4.39e-05	0.871	ATGATATAGAGTTT
				chr11	99139	99419	24	37	+	6.14451	0.000554	1	TGAGGTTAACGTTT
				chr11	154515	154834	115	128	+	6.18497	0.000534	1	AAAAAATATACTTT
				chr11	160768	161061	196	209	-	10.7052	4.9e-05	0.871	AGTGGATAAGCTTT
				chr11	161804	162073	61	74	-	5.74566	0.000832	1	AACAATTTGAGTTT
				chr11	207555	207863	83	96	-	5.6763	0.000915	1	TGATGCTCGGCTTT
				chr11	209212	209477	125	138	+	5.78613	0.000777	1	CGAGATTAGGGTTA
				chr11	214066	214443	161	174	+	10.4335	7.54e-05	0.969	ACCTTGTAAACTTT
				chr11	214066	214443	247	260	+	5.72254	0.000873	1	AGCGGTTAAGCTTC
				chr11	239352	239631	105	118	+	9.48555	0.000265	1	CGATAAGAAAGTTT
				chr11	247394	247777	52	65	+	10	0.000146	1	CGTTGTTAGAGGTT
				chr11	298898	299151	153	166	+	5.6474	0.000927	1	CGCTTTTCGTCTTT
				chr11	308921	309283	328	341	+	6.04624	0.000622	1	CCAGGTTAGGGTAT
				chr11	323600	323982	188	201	+	6.13295	0.00056	1	ACAGGTTAGATTTT
				chr11	334167	334485	236	249	-	9.96532	0.000154	1	CCATGTTAGACTTC
				chr11	359099	359476	156	169	-	9.89595	0.000161	1	TTTTTGTAAACTTT
				chr11	359099	359476	137	150	+	9.16763	0.000349	1	TTCATATCAACTTT
				chr11	410806	411110	104	117	-	10.9306	3.73e-05	0.812	AGCATCTAGGCTTT
				chr11	428208	428533	156	169	-	9.9711	0.000151	1	CGAAGTCAGAGTTT
				chr11	432837	433097	31	44	-	6.08092	0.000591	1	CTCTATTACTGTTT
				chr11	496067	496406	74	87	-	10.0231	0.000135	1	ACAAGAGAGGCTTT
				chr11	496067	496406	211	224	+	5.72254	0.000873	1	ACGATTTTGACTTT
				chr11	496067	496406	255	268	-	5.66474	0.000921	1	TCACGATTGGCTTT
				chr11	500178	500404	54	67	-	6.16185	0.000543	1	CGACGTTAAAATTT
				chr11	517863	518129	236	249	+	9.49133	0.000258	1	TTTTATTAGGCATT
				chr11	519306	519607	124	137	+	5.72832	0.000861	1	CCAATCGAGGGTTT
				chr11	525675	526062	125	138	-	6.06936	0.000603	1	CACAAATGAGCTTT
				chr11	525675	526062	194	207	-	5.69942	0.000899	1	ATCTCTCAAGGTTT
				chr11	536370	536694	117	130	-	5.7052	0.000893	1	TGCACACAAAGTTT
				chr11	537859	538237	149	162	-	11.2543	2.24e-05	0.778	GGAAGTTAAGGTTT
				chr11	537859	538237	11	24	+	5.74566	0.000832	1	CGCAAACAGGATTT
				chr11	539307	539621	214	227	+	5.84393	0.000708	1	ACATTCTACACTTT
				chr11	590652	591026	253	266	+	6.26012	0.000521	1	GCAAGATTGGCTTT
				chr11	640080	640311	123	136	+	10.1098	0.000125	1	ATCTATTATACTTT
				chr12	19559	19927	203	216	+	6.42197	0.00047	1	CGAGACTAAGCTTT
				chr12	125834	126095	72	85	-	10.2254	0.000104	1	CTCAGTTCGGCTTT
				chr12	130012	130311	122	135	+	6.14451	0.000554	1	CGATATTAGTATTT
				chr12	143650	144036	126	139	-	9.68208	0.000232	1	TGAATTTTGGGTTT
				chr12	150765	151137	81	94	-	10.289	9.89e-05	1	CCTAGTTAGGGTTA
				chr12	182038	182391	116	129	-	5.7052	0.000893	1	CTAACTTAAGCTTC
				chr12	182038	182391	50	63	-	5.53179	0.000982	1	TGTTATTATATTTT
				chr12	208876	209170	20	33	-	5.99422	0.000658	1	GGTTGTTCAGCTTT
				chr12	236079	236464	301	314	-	5.77457	0.000792	1	CTCTGGAAAGCTTT
				chr12	263822	264113	66	79	-	5.87861	0.000696	1	CCTTAATAATATTT
				chr12	264573	264862	200	213	+	5.90173	0.000684	1	TCAAATTACGATTT
				chr12	275766	276059	233	246	-	9.76301	0.00018	1	AGAAAAGAGGCTTT
				chr12	299639	299895	124	137	+	14.9595	3.37e-06	0.778	CCAAAATAGAGTTT
				chr12	299639	299895	152	165	+	9.21387	0.000333	1	CTTATAGAAAGTTT
				chr12	333104	333436	118	131	+	6.24855	0.000522	1	GGCATTTTGGCTTT
				chr12	333104	333436	35	48	+	5.78613	0.000777	1	TCGAATTAGAGTTG
				chr12	334009	334347	205	218	+	6.4104	0.000478	1	TGTGGCTAGACTTT
				chr12	357166	357449	118	131	-	5.81503	0.000735	1	CTTTATTACGTTTT
				chr12	389542	389876	218	231	-	10.0173	0.000138	1	TCCAAAGAGGCTTT
				chr12	455354	455645	91	104	+	9.49133	0.000258	1	CGAAAATAAAGTGT
				chr12	493567	493955	345	358	+	7.24277	0.000371	1	GCTTCTTAAGCTTT
				chr12	508317	508618	235	248	-	5.97688	0.000666	1	CGAACACAGAGTTT
				chr12	528461	528833	107	120	+	9.21965	0.000329	1	AGTTAATAAAGGTT
				chr12	528461	528833	108	121	+	5.53757	0.000973	1	GTTAATAAAGGTTT
				chr12	569438	569699	224	237	+	6.10405	0.000572	1	TCACTTTACGCTTT
				chr12	570171	570431	46	59	+	9.69364	0.000228	1	TGTTGTCAAGCTTT
				chr12	588958	589228	159	172	-	6.71098	0.000408	1	CATAGTTAACGTTT
				chr12	591728	592016	87	100	+	11.5087	1.93e-05	0.778	GGCTTTTAGGCTTT
				chr12	591728	592016	95	108	+	11.5087	1.93e-05	0.778	GGCTTTTAGGCTTT
				chr12	591728	592016	71	84	+	6.2659	0.000521	1	GGCTTTCAGGCTTT
				chr12	591728	592016	79	92	+	6.2659	0.000521	1	GGCTTTCAGGCTTT
				chr12	591728	592016	103	116	+	6.2659	0.000521	1	GGCTTTCAGGCTTT
				chr12	594659	594954	72	85	+	6.04624	0.000622	1	CGATGGTAGGCATT
				chr13	40362	40626	158	171	+	10.659	5.82e-05	0.878	TCTCGATAAGGTTT
				chr13	54624	54883	23	36	+	10.6936	5.13e-05	0.871	TCTTGGTAGAGTTT
				chr13	76445	76742	178	191	-	6.15029	0.00055	1	ACAGTTTACGGTTT
				chr13	91174	91437	98	111	+	14.6879	1.03e-05	0.778	CTAAGATAAACTTT
				chr13	111000	111262	95	108	+	9.41618	0.000309	1	TCATGATTAACTTT
				chr13	134010	134367	159	172	+	14.948	6.37e-06	0.778	CTCAATTAGAGTTT
				chr13	134010	134367	110	123	+	5.89017	0.00069	1	ATCAAGTACAGTTT
				chr13	147601	147909	53	66	+	6.41618	0.000474	1	CGAGGATACACTTT
				chr13	173090	173477	7	20	-	14.948	6.37e-06	0.778	TGAATTTAGGGTTT
				chr13	173090	173477	349	362	+	9.96532	0.000154	1	CGCTAATCAGGTTT
				chr13	183194	183554	164	177	-	5.97688	0.000666	1	GGTTGTTTAGCTTT
				chr13	214031	214336	109	122	+	9.71676	0.000209	1	CGAAAACAAGCTTT
				chr13	214031	214336	134	147	+	5.98844	0.000661	1	TGGAATTTGGCTTT
				chr13	240608	240890	165	178	+	14.6705	1.39e-05	0.778	CTTTTTTAAGGTTT
				chr13	258114	258413	15	28	+	6.96532	0.000386	1	CTCGCATAGAGTTT
				chr13	403450	403757	182	195	-	9.69364	0.000228	1	CCTTTTTAAGCTCT
				chr13	403450	403757	115	128	+	9.47399	0.000279	1	TTCAGTTAAAGTTG
				chr13	479113	479468	253	266	+	9.94798	0.000157	1	CCAAGTTTAGCTTT
				chr13	570888	571252	103	116	+	6	0.000657	1	CGGAGTTCAACTTT
				chr13	584582	584876	160	173	+	6.01156	0.000645	1	ACCACATGGAGTTT
				chr13	584582	584876	257	270	+	5.68208	0.00091	1	TGCAGATACGGCTT
				chr13	585393	585696	180	193	+	5.96532	0.000671	1	CGCTCACAAACTTT
				chr13	585393	585696	129	142	+	5.81503	0.000735	1	CATATTTAAGCTAT
				chr13	591038	591342	132	145	+	10.3931	8.46e-05	0.997	CGTATATACACTTT
				chr13	591038	591342	199	212	+	6.69364	0.000419	1	GCTATTTAGCGTTT
				chr13	601014	601389	73	86	+	10.3931	8.46e-05	0.997	TGAATTTACGGTTT
				chr13	601014	601389	171	184	-	5.80347	0.000754	1	GCTTAAAAAGCTTT
				chr14	24753	25037	183	196	-	6.64162	0.000434	1	CTAACTTATGCTTT
				chr14	24753	25037	24	37	-	5.65896	0.000925	1	TGCTGATATGCTCT
				chr14	25135	25474	192	205	-	5.82659	0.000721	1	AAAAGTTAAGGTTA
				chr14	26929	27205	80	93	-	9.74566	0.000199	1	TTCAATGAGGCTTT
				chr14	26929	27205	232	245	-	9.73988	0.000205	1	TCTTGATAGACTTG
				chr14	26929	27205	141	154	-	6.13295	0.00056	1	AGTATGTAGTGTTT
				chr14	38129	38391	89	102	+	9.41618	0.000309	1	ACATTTTTGAGTTT
				chr14	55450	55736	82	95	-	7.24855	0.00037	1	CACTACTAGGCTTT
				chr14	79695	79991	87	100	+	9.68208	0.000232	1	TTCAATTTGGGTTT
				chr14	79695	79991	83	96	-	9.47977	0.000273	1	CCAAATTGAAGTTT
				chr14	95408	95666	74	87	+	9.42197	0.000307	1	CGTAAATTAACTTT
				chr14	105611	105872	82	95	+	6.30636	0.000511	1	GTCTGTGAGGCTTT
				chr14	105611	105872	213	226	-	5.75723	0.000815	1	AATTGTCAAGGTTT
				chr14	126299	126573	43	56	-	5.71098	0.000887	1	TTGTTTTTGGCTTT
				chr14	138406	138767	202	215	+	5.6474	0.000927	1	CCTTGTTTGCCTTT
				chr14	156223	156535	171	184	+	10.5549	6.62e-05	0.945	CGCTGATAGGGTTA
				chr14	156223	156535	266	279	-	6.40462	0.000479	1	CCCTTGTACACTTT
				chr14	158844	159229	219	232	+	5.62428	0.000934	1	TTTTTCTAGAATTT
				chr14	158844	159229	208	221	+	5.53757	0.000973	1	TTTTAATATTCTTT
				chr14	189351	189737	64	77	-	7.26012	0.000369	1	CACTCTTAAAGTTT
				chr14	191494	191784	207	220	+	5.53179	0.000982	1	TTTATTTATTCTTT
				chr14	192207	192483	94	107	+	5.63006	0.000932	1	AGATTTTACAATTT
				chr14	193817	194091	190	203	-	9.9711	0.000151	1	AGCTGATAAGCTTC
				chr14	193817	194091	192	205	+	9.69942	0.000226	1	AGCTTATCAGCTTT
				chr14	203973	204287	25	38	-	10.6879	5.16e-05	0.871	ATAACTTAAGCTTT
				chr14	210979	211247	137	150	-	6.69942	0.000416	1	TTGAGCTAGAGTTT
				chr14	230940	231273	101	114	+	9.96532	0.000154	1	TCCAGTTAGACTCT
				chr14	252206	252471	63	76	+	8.93642	0.00036	1	TTTTTTTAAACTTG
				chr14	324763	325102	264	277	+	5.85549	0.000705	1	ACAAACTAACCTTT
				chr14	391546	391883	23	36	+	6.74566	0.000401	1	GTCGAATAGACTTT
				chr14	400484	400793	34	47	-	5.7341	0.000854	1	CGTTGATACGCTAT
				chr14	458660	459043	126	139	+	5.81503	0.000735	1	AACAAAGAAGGTTT
				chr14	464006	464266	134	147	-	7.23121	0.000371	1	GTCCGATAGGCTTT
				chr14	566331	566684	326	339	-	9.47399	0.000279	1	TCATTTGAGACTTT
				chr14	566331	566684	319	332	+	8.89595	0.000363	1	TTTTTTTAAAGTCT
				chr14	566331	566684	40	53	-	5.74566	0.000832	1	TCAACTGAAGCTTT
				chr14	566331	566684	133	146	-	5.6185	0.000935	1	TTTTTTTAGCATTT
				chr14	589755	590118	107	120	-	5.6474	0.000927	1	CTCTGTTTGCGTTT
				chr15	19267	19559	144	157	-	6.08092	0.000591	1	ACCTTTTAGCTTTT
				chr15	19267	19559	220	233	+	5.79191	0.000769	1	GGATAATAAGGGTT
				chr15	54991	55357	130	143	+	5.67052	0.000918	1	TTCCGTTCGGCTTT
				chr15	63576	63868	164	177	-	5.76301	0.000807	1	CGCGGAGAAAGTTT
				chr15	64150	64536	220	233	+	9.43931	0.000296	1	TTCAATTAAGGCTT
				chr15	64890	65162	65	78	-	7.00578	0.000379	1	GCATGGTAAGCTTT
				chr15	64890	65162	163	176	+	5.71676	0.000883	1	CGATTGTCGGGTTT
				chr15	68055	68374	82	95	+	9.47977	0.000273	1	TGTTAATAAGGGTT
				chr15	68055	68374	83	96	+	5.80347	0.000754	1	GTTAATAAGGGTTT
				chr15	69476	69838	342	355	+	9.40462	0.00031	1	TTTTTTTTGGCTTT
				chr15	75126	75459	93	106	+	9.69942	0.000226	1	CTCAGTTAAAGCTT
				chr15	84309	84667	174	187	+	11.0058	2.79e-05	0.787	CAAAGTTAAAGTTT
				chr15	84309	84667	125	138	+	9.16185	0.000351	1	TGTATTTCAACTTT
				chr15	95118	95503	327	340	-	6.45665	0.000452	1	AATCGATAAAGTTT
				chr15	123943	124272	172	185	+	5.87861	0.000696	1	TGTGATTAACGTTT
				chr15	198374	198731	145	158	+	9.4104	0.00031	1	CTTATTTTGACTTT
				chr15	198374	198731	203	216	-	6.95376	0.000388	1	CGGTTTTACGCTTT
				chr15	199076	199336	171	184	-	6.06936	0.000603	1	GCAATTTAGGGTTA
				chr15	234459	234818	120	133	-	5.54913	0.000958	1	TTTTATTACTGTTT
				chr15	245885	246160	237	250	+	5.76879	0.000798	1	CGTGAATAGGGGTT
				chr15	258935	259317	179	192	-	5.67052	0.000918	1	TGCTGTCAGCGTTT
				chr15	269977	270331	15	28	-	6.16185	0.000543	1	TGACGTTAGAATTT
				chr15	281867	282247	352	365	+	5.80925	0.000742	1	ACAATTTATTCTTT
				chr15	304778	305044	104	117	+	6.97688	0.000383	1	CGATCTTAGGATTT
				chr15	353801	354117	116	129	-	6.24855	0.000522	1	TCGTGATTGGCTTT
				chr15	356074	356455	238	251	+	10.0289	0.000132	1	ACATGTTAGGCTAT
				chr15	356921	357297	79	92	-	6.31792	0.000509	1	GGAAGTGAGGGTTT
				chr15	411744	412058	113	126	-	5.80347	0.000754	1	GTAAGTTAGAGTTA
				chr15	420535	420917	120	133	-	9.43931	0.000296	1	ACCTATTAAAGTTC
				chr15	454873	455130	85	98	-	10.2081	0.000104	1	CTCAGTTTGGCTTT
				chr15	465173	465503	168	181	+	5.81503	0.000735	1	GGAAAAAAAGGTTT
				chr15	465985	466367	120	133	-	5.77457	0.000792	1	CTGTGTTAAACTTG
				chr15	465985	466367	113	126	+	5.72832	0.000861	1	GTCTGTTCAAGTTT
				chr15	478011	478379	267	280	+	9.49711	0.000251	1	ATCAGTTAAAGATT
				chr15	478011	478379	274	287	-	5.86127	0.000704	1	TGATTGTAATCTTT
				chr15	495708	495977	38	51	-	5.78035	0.000786	1	TCGTGATAAAGTGT
				chr15	561784	562108	3	16	-	6.7052	0.000411	1	CTGAAATACGCTTT
				chr15	562425	562738	157	170	+	6.37572	0.00049	1	TTAACTTAGTGTTT
				chr16	34940	35201	19	32	+	14.9595	3.37e-06	0.778	ATAAGATAGGCTTT
				chr16	71782	72080	269	282	+	10.7168	4.63e-05	0.871	CGTAGATAAGATTT
				chr16	108526	108864	217	230	-	6.10983	0.000569	1	TTCCACTAGAGTTT
				chr16	117171	117512	279	292	-	5.71676	0.000883	1	CTCATGTCGGGTTT
				chr16	157650	157970	211	224	-	5.68208	0.00091	1	AGTCGTTAGGCTCT
				chr16	177275	177615	157	170	+	8.91908	0.00036	1	TTAAAATAAAGTCT
				chr16	219264	219555	180	193	+	5.7341	0.000854	1	AGCGAACAGGGTTT
				chr16	250940	251239	211	224	-	6.72832	0.000403	1	AACAACTAGACTTT
				chr16	251694	251966	99	112	-	9.78035	0.000166	1	AGAAAATAGGGTTA
				chr16	270812	271147	115	128	+	5.96532	0.000671	1	CTCACTTAAGCTTC
				chr16	272642	272920	52	65	+	10.4393	7.38e-05	0.969	CGAGTATAAAGTTT
				chr16	281124	281386	141	154	+	5.98266	0.000664	1	TTGAGTTTGGGTTT
				chr16	346435	346821	120	133	-	10.1156	0.000122	1	ACTTAATATAGTTT
				chr16	346435	346821	303	316	+	9.75145	0.000192	1	CCAAATGAAGGTTT
				chr16	355061	355382	157	170	-	5.80347	0.000754	1	ATGAGTTAGAGTTA
				chr16	360604	360885	144	157	+	5.72254	0.000873	1	CGCAGATACAGTTG
				chr16	361495	361767	206	219	+	9.69364	0.000228	1	TCTTGATCGACTTT
				chr16	362761	363098	171	184	-	8.96532	0.000356	1	TTTATATAAAGTTA
				chr16	440160	440424	160	173	-	9.15029	0.000353	1	TTATTATTAGCTTT
				chr16	453928	454208	117	130	-	9.40462	0.00031	1	TTTTTTTTGGGTTT
				chr16	457089	457455	298	311	+	9.17919	0.000342	1	ATAAATTCAGGTTT
				chr16	457089	457455	148	161	+	5.78613	0.000777	1	GCAATTTAAGCTTG
				chr16	531670	531986	84	97	+	5.52023	0.001	1	ATAGGTTAGGGTTA
				chr17	10568	10882	227	240	+	5.76301	0.000807	1	CGTGATTAGGGTGT
				chr17	25291	25562	19	32	-	6.40462	0.000479	1	TTCGGTTACGGTTT
				chr17	35499	35761	129	142	-	9.76879	0.000172	1	ATAAGTTAGGGTTA
				chr17	119184	119433	149	162	-	6.6763	0.000426	1	TGCAGGTAGCGTTT
				chr17	120139	120448	129	142	-	6.10405	0.000572	1	TTTTCATATAGTTT
				chr17	120139	120448	219	232	-	6.04624	0.000622	1	CTGAGTTAGAGGTT
				chr17	134404	134786	52	65	-	10.7052	4.9e-05	0.871	TCATAGTAGGGTTT
				chr17	135168	135462	17	30	+	5.52023	0.001	1	TCCTTTTAGGATAT
				chr17	175723	175999	47	60	+	6.05202	0.000617	1	GGCAAATGGACTTT
				chr17	220869	221232	79	92	-	6.99422	0.00038	1	GCAACATAAAGTTT
				chr17	260310	260580	33	46	+	10.9133	3.97e-05	0.831	CGTTGTTAGCCTTT
				chr17	332887	333266	246	259	-	9.75145	0.000192	1	ATTAGATAGGCGTT
				chr17	332887	333266	365	378	+	9.7341	0.000207	1	CTTTGTGAGAGTTT
				chr17	332887	333266	278	291	+	5.72832	0.000861	1	CGCGAACAAGGTTT
				chr17	332887	333266	84	97	-	5.71098	0.000887	1	CTTCGTTGGGCTTT
				chr17	350850	351118	162	175	+	9.41618	0.000309	1	TTTAGATTGAGTTT
				chr17	350850	351118	142	155	-	5.73988	0.000846	1	TGCACTTAAAGGTT
				chr17	350850	351118	126	139	+	5.72832	0.000861	1	ATCGGACAGGGTTT
				chr17	460971	461314	58	71	+	11.4798	1.95e-05	0.778	CGAACTTAGGCTTT
				chr17	460971	461314	68	81	+	5.93642	0.000679	1	CTTTCTTTGGCTTT
				chr17	469718	469999	147	160	+	9.69942	0.000226	1	CTCATTTAAGCTCT
				chr17	469718	469999	248	261	-	9.49711	0.000251	1	TCTTAAAAAGCTTT
				chr17	504104	504371	139	152	-	6	0.000657	1	TCCTCTTAGAGGTT
				chr17	512237	512622	277	290	-	5.63584	0.000931	1	TGCAGTTTTGGTTT
				chr17	518498	518884	365	378	+	8.87861	0.000363	1	TTTATTTTAACTTT
				chr17	554617	554956	27	40	+	10.6474	6.15e-05	0.904	ACCAATTAGTGTTT
				chr17	555183	555470	233	246	-	5.71098	0.000887	1	CGTCGTTGGACTTT
				chr17	555183	555470	29	42	-	5.52023	0.001	1	TCAAGGAAAGGTTT
				chr17	555724	556102	204	217	-	6.58382	0.000438	1	CGGAGAGAGGGTTT
				chr17	561876	562134	143	156	+	5.68786	0.000905	1	AGCAGATAGCCTTC
				chr18	23864	24135	168	181	-	10.3873	8.72e-05	1	CCAAAATAATGTTT
				chr18	42500	42767	108	121	-	7.27168	0.000369	1	CAAACTTAAGCTTT
				chr18	146484	146752	163	176	-	9.68208	0.000232	1	CCATTATTGAGTTT
				chr18	169085	169372	274	287	+	6.69942	0.000416	1	CCAGCTTAAACTTT
				chr18	197506	197891	233	246	+	5.53757	0.000973	1	GTCAATTAAAGTTA
				chr18	243648	244009	34	47	-	5.65318	0.000927	1	CCTTGCTTGACTTT
				chr18	244726	245032	164	177	+	5.71098	0.000887	1	CTGTTTTTAGCTTT
				chr18	277579	277910	144	157	+	7.2659	0.000369	1	CCGGGTTAAGCTTT
				chr18	277579	277910	84	97	+	5.80347	0.000754	1	TTAAGTTATGTTTT
				chr18	301717	302095	242	255	-	11.0058	2.79e-05	0.787	AACATTTAAGCTTT
				chr18	319777	320043	206	219	-	9.41618	0.000309	1	TCAATTTTGAGTTT
				chr18	342225	342538	25	38	-	7.19075	0.000373	1	CCTACCTAGGCTTT
				chr18	342904	343245	92	105	+	5.6474	0.000927	1	CGTTGTTCTGGTTT
				chr18	343807	344081	49	62	-	6.12139	0.000565	1	TTTTGGTATGGTTT
				chr18	344328	344608	130	143	+	6.00578	0.000653	1	GTCATTTAGGCTTC
				chr18	372881	373186	171	184	+	9.23121	0.000321	1	TTAAGTTAAACTTA
				chr18	401670	401937	4	17	+	6.07514	0.000595	1	GCAATAAAGGGTTT
				chr18	435218	435504	87	100	+	5.55491	0.000954	1	CAATTATAAAGATT
				chr18	463645	463955	219	232	+	9.41618	0.000309	1	ACTTGATTAAGTTT
				chr18	463645	463955	220	233	+	5.86127	0.000704	1	CTTGATTAAGTTTT
				chr18	477213	477506	130	143	+	10.0116	0.000141	1	CGCAAATGAGCTTT
				chr18	487563	487842	111	124	+	7.27168	0.000369	1	CCGGATTAGGGTTT
				chr18	491388	491659	155	168	+	9.75723	0.000186	1	ACAAGAGAAGCTTT
				chr18	493761	494062	97	110	-	9.43931	0.000296	1	TGATATTAAGCTTC
				chr18	493761	494062	225	238	-	6.73988	0.000402	1	GCAGTTTAAGGTTT
				chr18	496370	496687	143	156	+	9.23699	0.000316	1	CTTAAAAAAAGTTT
				chr18	512394	512687	233	246	-	9.7341	0.000207	1	TCTTTTGAGGCTTT
				chr18	513065	513365	227	240	-	9.20231	0.000337	1	TGTTTTTAAAGTGT
				chr18	523832	524184	231	244	+	9.95954	0.000156	1	CGCTATTCGACTTT
				chr18	523832	524184	70	83	-	9.43353	0.000302	1	TGCAATTCAACTTT
				chr19	16042	16296	98	111	+	6.41618	0.000474	1	ACTCGGTAAGCTTT
				chr19	16754	17049	172	185	-	6.06936	0.000603	1	CTATGATATTCTTT
				chr19	148720	148981	44	57	+	9.43353	0.000302	1	CTATGTCAAAGTTT
				chr19	156244	156580	216	229	-	9.69364	0.000228	1	TGCTTTCAAGCTTT
				chr19	156244	156580	224	237	-	6.38728	0.000486	1	CTTGGTTATGCTTT
				chr19	169217	169603	9	22	-	9.69942	0.000226	1	TGTAGATCGACTTT
				chr19	173911	174219	107	120	+	9.47399	0.000279	1	CTTATATGGACTTT
				chr19	183661	183946	159	172	-	6.71676	0.000407	1	TAACGTTAAGGTTT
				chr19	188238	188624	276	289	-	10.104	0.000126	1	CTTATTTATACTTT
				chr19	195342	195654	225	238	-	5.71676	0.000883	1	TGCGGTTAAGCTTC
				chr19	204929	205242	17	30	-	5.90173	0.000684	1	CGCTGATTTGCTTT
				chr19	271188	271491	172	185	+	5.80347	0.000754	1	GGATATTAAGGTTA
				chr19	283256	283559	36	49	+	5.79769	0.000763	1	TACTATTAAGGTGT
				chr19	287278	287642	187	200	-	9.42775	0.000305	1	CCATTTTCAACTTT
				chr19	303479	303866	340	353	-	6.2948	0.000513	1	TACAGACAGGCTTT
				chr19	342149	342534	130	143	-	10.711	4.75e-05	0.871	GTCTTTTAAAGTTT
				chr19	352135	352494	255	268	-	11.2601	2.15e-05	0.778	CACTGTTAAACTTT
				chr19	352135	352494	248	261	+	6.39884	0.000482	1	TGAACCTAAAGTTT
				chr19	392917	393241	139	152	+	7.27168	0.000369	1	CCGGATTAGGGTTT
				chr19	394260	394642	149	162	+	10.1387	0.000112	1	CTAAAATAACGTTT
				chr19	394260	394642	170	183	+	9.93642	0.000158	1	TTCTGTTTGGCTTT
				chr19	394260	394642	187	200	+	9.73988	0.000205	1	AGATTTTGGGCTTT
				chr19	394260	394642	180	193	+	5.81503	0.000735	1	CTTTTCTAGATTTT
				chr19	414916	415303	166	179	-	5.80347	0.000754	1	TAAATTTAGGGTGT
				chr19	444371	444755	100	113	-	5.72254	0.000873	1	CGATGGTAAGCCTT
				chr19	459763	460041	27	40	+	9.97688	0.000148	1	CGAATACAGGCTTT
				chr19	510587	510962	154	167	-	6.07514	0.000595	1	CAAAATTAGGCTTG
				chr19	526968	527300	144	157	-	10.4855	6.68e-05	0.945	AATAAATAAAGTTT
				chr19	526968	527300	137	150	+	8.95954	0.000357	1	TTTTTAAAAACTTT
				chr20	25886	26175	245	258	+	9.73988	0.000205	1	TCCAGTTAAAGTTG
				chr20	43966	44255	126	139	-	9.6763	0.000233	1	CGTTTATTGAGTTT
				chr20	66284	66548	134	147	-	6.39884	0.000482	1	ACCATGTAGGTTTT
				chr20	136440	136818	146	159	+	5.79769	0.000763	1	CATTTAGAAGCTTT
				chr20	167138	167518	188	201	+	14.948	6.37e-06	0.778	CGATGATAAACTTT
				chr20	168590	168968	205	218	+	6.20231	0.000531	1	CTTGGATAGAATTT
				chr20	168590	168968	64	77	-	5.72254	0.000873	1	CTGAATTTGAGTTT
				chr20	169365	169614	117	130	+	9.7341	0.000207	1	CCTTTTGAGAGTTT
				chr20	169365	169614	124	137	-	9.18497	0.000339	1	CTAAAATAAACTCT
				chr20	169365	169614	94	107	+	5.80925	0.000742	1	AAAATTGAGGGTTT
				chr20	172087	172385	122	135	-	9.74566	0.000199	1	TCAAGTTAAGGTTG
				chr20	172087	172385	97	110	+	5.74566	0.000832	1	GTCATATAAGGTTC
				chr20	258797	259184	80	93	+	8.95954	0.000357	1	ATTTTTTAAAGTTA
				chr20	264820	265148	174	187	-	9.85549	0.000163	1	TTTTTCTAAAGTTT
				chr20	264820	265148	6	19	+	6.16763	0.00054	1	AATATTTAATGTTT
				chr20	285142	285513	115	128	-	9.4104	0.00031	1	TTTATTTTGGGTTT
				chr20	312859	313140	134	147	-	6.98844	0.000381	1	CACAACTAAGGTTT
				chr20	312859	313140	165	178	+	6.03468	0.000627	1	CGCTGATGGGATTT
				chr20	385204	385499	25	38	-	11.4682	1.98e-05	0.778	TGCTCTTAGGCTTT
				chr20	395668	396005	132	145	+	9.43931	0.000296	1	TGAAGTTAAACTTC
				chr20	395668	396005	299	312	+	5.82081	0.000729	1	AACTATAAAGGTTT
				chr20	403068	403359	49	62	-	10.4451	7.19e-05	0.969	AGAATGTAAGGTTT
				chr20	403068	403359	188	201	+	9.16185	0.000351	1	TTTTGTCAAACTTT
				chr20	421209	421486	237	250	-	5.81503	0.000735	1	ATAAGATATTCTTT
				chr20	451263	451517	169	182	-	6.39884	0.000482	1	CGAGATTATGGTTT
				chr20	486003	486316	181	194	-	10.6936	5.13e-05	0.871	TTTGGTTAGGGTTT
				chr20	502391	502690	16	29	+	5.79191	0.000769	1	CGCAGTTAGAAATT
				chr20	507692	507979	157	170	+	5.75723	0.000815	1	CTTACTTAGAGTTA
				chr21	5403	5680	172	185	-	9.74566	0.000199	1	CTAAGTTAAGCTGT
				chr21	47346	47619	144	157	-	10.1734	0.00011	1	ACTGTATAAACTTT
				chr21	47346	47619	137	150	+	6.43353	0.000463	1	TGGATCTAAAGTTT
				chr21	91077	91463	229	242	+	9.6763	0.000233	1	TTCATTTTGGGTTT
				chr21	105555	105847	84	97	+	9.46821	0.000281	1	ATTTGTTGGAGTTT
				chr21	105555	105847	124	137	-	5.7052	0.000893	1	ACATCTCAAGCTTT
				chr21	144258	144541	36	49	+	5.79769	0.000763	1	TTGTGATAAGCTTA
				chr21	147451	147722	62	75	+	10.7052	4.9e-05	0.871	TCAAGGTAGACTTT
				chr21	216036	216315	72	85	-	6.27746	0.000517	1	CGGAGATAGACTCT
				chr21	264604	264863	178	191	+	9.67052	0.000233	1	TGTTTTTTGGGTTT
				chr21	280777	281086	203	216	-	7.0578	0.000373	1	GAAAAATAGAGTTT
				chr21	306837	307132	90	103	+	5.53179	0.000982	1	GCATTTTAAAGTAT
				chr21	350792	351113	212	225	-	6.06936	0.000603	1	CTAAGTTATTCTTT
				chr21	361008	361298	103	116	-	10.3815	9.01e-05	1	TTCTTTTACGCTTT
				chr21	373931	374213	70	83	-	6.40462	0.000479	1	AGAGGATAGTGTTT
				chr21	379694	379985	210	223	+	6.28324	0.000515	1	CACTTTTAGGCTTC
				chr21	446486	446729	199	212	-	5.9711	0.000668	1	CTAACTTAGGGCTT
				chr22	22399	22787	50	63	+	9.23699	0.000316	1	TGATAATAAACTTA
				chr22	22399	22787	362	375	+	9.17341	0.000346	1	CTTAAATCAACTTT
				chr22	45267	45556	188	201	+	5.79191	0.000769	1	CTTTTTTATTCTTT
				chr22	63856	64136	264	277	-	5.73988	0.000846	1	TGCAGAAACGCTTT
				chr22	74169	74539	102	115	+	8.94798	0.000359	1	ATATTTTAAACTTG
				chr22	132623	132985	226	239	+	5.79191	0.000769	1	TTCTTTTATTCTTT
				chr22	143042	143426	208	221	-	5.57225	0.000942	1	AAAAAAAAGAGTTT
				chr22	161035	161392	33	46	+	5.78613	0.000777	1	GCCTAAGAAAGTTT
				chr22	169928	170187	23	36	+	5.9711	0.000668	1	TGCACATAGAGTTC
				chr22	250884	251160	125	138	+	6.69942	0.000416	1	ACGATTTACGCTTT
				chr22	250884	251160	146	159	+	6.69942	0.000416	1	ACGATTTACGCTTT
				chr22	250884	251160	111	124	+	6.42197	0.00047	1	CCCATTTACGATTT
				chr22	281680	281910	197	210	-	14.9538	4.52e-06	0.778	TGAAATTAGGGTTT
				chr22	282633	282902	68	81	+	9.69942	0.000226	1	AGCTTTCAAGGTTT
				chr22	283132	283391	27	40	-	9.68208	0.000232	1	TGAATTTTGGGTTT
				chr22	353706	353994	270	283	-	6.68786	0.000421	1	GCTTTTTAGCCTTT
				chr22	353706	353994	262	275	-	5.99422	0.000658	1	GCCTTTTCAGCTTT
				chr22	397724	397986	75	88	+	10.2832	9.94e-05	1	CCAAGATAGGCTTG
				chr22	397724	397986	242	255	+	6.69942	0.000416	1	TTAGCTTAGGCTTT
				chr23	41047	41324	181	194	+	10.0058	0.000144	1	TTCAGTTAGGCTTG
				chr23	54695	55080	5	18	-	14.1387	1.79e-05	0.778	TTTTTTTAAAGTTT
				chr23	66687	67004	299	312	-	9.47977	0.000273	1	TTCAATTAGAGTTG
				chr23	78630	78911	129	142	+	5.65318	0.000927	1	CGTTTCTTGGCTTT
				chr23	86406	86724	17	30	-	5.57225	0.000942	1	ATTTTCTAACCTTT
				chr23	88336	88599	63	76	+	9.75723	0.000186	1	CCAAAATAAGGTGT
				chr23	88336	88599	213	226	+	5.79191	0.000769	1	GGAAAATGAGGTTT
				chr23	143179	143498	192	205	+	10.659	5.82e-05	0.878	ACTTGATACGCTTT
				chr23	161752	162015	162	175	+	6.62428	0.000436	1	CCAAGCTATGGTTT
				chr23	163292	163592	31	44	-	10.9595	3.47e-05	0.802	TCCTGGTAGAGTTT
				chr23	163292	163592	47	60	+	10.4913	6.67e-05	0.945	CCCTGATCGGCTTT
				chr23	163292	163592	155	168	-	6.05202	0.000617	1	GCCAGAGAAACTTT
				chr23	203393	203780	146	159	+	9.7341	0.000207	1	TTCTGTTAGAGTTG
				chr23	222274	222541	229	242	-	5.73988	0.000846	1	CGCATCAAAGCTTT
				chr23	234636	234974	59	72	+	5.69942	0.000899	1	TTCTCATAAGCCTT
				chr23	235226	235549	120	133	+	5.71676	0.000883	1	CCTCTTTAGGCTTG
				chr23	236226	236485	84	97	+	5.63584	0.000931	1	TGTCAATAAAATTT
				(1)The p-value of a motif occurrence is defined as the probability of a random sequence of the same length as the motif matching that position of the sequence with as good or better a score. Here p-value < 0.01
				(2)The score for the match of a position in a sequence to a motif is computed by summing the appropriate entries from each column of the position-dependent scoring matrix that represents the motif.
				(3)The q-value of a motif occurrence is defined as the false discovery rate if the occurrence is accepted as significant.
				Wor1 binding site consensus sequence: [ATC][GCA][ATC][AT][ATG][TA]TA[AG][AG][GC]TTT

## Sheet: Sheet1
The p-value of a motif occurrence is defined as the probability of a random sequence of the same length as the motif matching that position of the sequence with as good or better a score.
The score for the match of a position in a sequence to a motif is computed by summing the appropriate entries from each column of the position-dependent scoring matrix that represents the motif.
The q-value of a motif occurrence is defined as the false discovery rate if the occurrence is accepted as significant.
motif [ATC][GCA][ATC][AT][ATG][TA][TG][AT][AG][AG][GC]TTT
p-value <0,001																			unique peaks with potential binding motifs
							Peak coordinates			Motif position									Peak coordinates
							Chr	start	end	start	stop	strand	score	p-value	q-value	matched sequence			Chr	start	end
							chr01	10237	10613	239	252	+	12.2023	7.74e-05	0.708	ACATTTTTAGCTTT			chr01	10237	10613
							chr01	19343	19635	279	292	-	7.53179	0.000935	0.86	AGTTGTGTGACTTG			chr01	19343	19635
							chr01	32917	33279	224	237	+	9.06358	0.000111	0.708	CACAGATAAGCTTT			chr01	32917	33279
							chr01	57499	57770	256	269	+	7.90751	0.000664	0.816	CGATGATAATATTT			chr01	57499	57770
							chr01	70059	70444	107	120	-	8.24855	0.000338	0.789	CTATGAAAGACTTT			chr01	70059	70444
							chr01	95493	95767	52	65	+	8.7052	0.000187	0.735	CCTTTTTTGGTTTT			chr01	95493	95767
							chr01	95493	95767	51	64	+	8.41618	0.00031	0.772	CCCTTTTTTGGTTT			chr01	112116	112301
							chr01	112116	112301	129	142	-	7.53179	0.000935	0.86	TCATGATTGGCTTG			chr01	124839	125125
							chr01	124839	125125	97	110	-	8.19075	0.000429	0.789	TCTCTAGAGACTTT			chr01	126849	127188
							chr01	126849	127188	225	238	+	7.53179	0.000935	0.86	TCTTGAGTGACTTG			chr01	135876	136264
							chr01	135876	136264	168	181	+	8.51445	0.000215	0.763	TATTTTTTGGCTTT			chr01	136444	136758
							chr01	136444	136758	74	87	-	12.2023	7.74e-05	0.708	TGAATTTTGACTTT			chr01	137195	137582
							chr01	137195	137582	288	301	-	8.44509	0.000299	0.77	AGCTGTTCAGCTTT			chr01	142175	142449
							chr01	142175	142449	106	119	-	8.45665	0.000278	0.77	CGCCATTAGGATTT			chr01	144925	145228
							chr01	144925	145228	218	231	-	7.63584	0.000845	0.833	CCAATTTTTAATTT			chr01	148416	148755
							chr01	148416	148755	249	262	+	7.91908	0.000636	0.816	TTCCTTGTGAATTT			chr01	149162	149429
							chr01	148416	148755	284	297	+	7.80347	0.00071	0.823	AGTTGTGAGGCTGT			chr01	156439	156786
							chr01	149162	149429	58	71	+	7.81503	0.0007	0.82	CGCAATTTGGGTTA			chr01	195180	195470
							chr01	156439	156786	85	98	-	8.71676	0.000183	0.735	CCCAATTCGGCTTT			chr01	203412	203797
							chr01	195180	195470	123	136	+	8.41618	0.00031	0.772	TCCTGTTTTGGTTT			chr01	209273	209611
							chr01	203412	203797	328	341	+	11.9364	9.66e-05	0.708	TGTTGATTAAATTT			chr01	235475	235848
							chr01	209273	209611	32	45	-	12.2197	5.74e-05	0.708	AGAATTGTGAATTT			chr01	270374	270743
							chr01	209273	209611	281	294	-	7.91329	0.000653	0.816	CTTATTTCGAGTTT			chr01	292506	292814
							chr01	235475	235848	50	63	+	8.55491	0.000189	0.735	AAAAGAGAAGATTT			chr01	307708	307984
							chr01	235475	235848	125	138	-	8.18497	0.000451	0.789	ACATGCTTAGCTTT			chr01	312840	313211
							chr01	270374	270743	297	310	-	12.7514	9.44e-06	0.534	CGAAGAGTGAATTT			chr01	319196	319516
							chr01	270374	270743	101	114	-	12.4624	5.04e-05	0.708	TGCATTTTGACTTT			chr01	330427	330626
							chr01	270374	270743	267	280	+	7.92486	0.000613	0.816	TCACAATTAGCTTT			chr01	341201	341524
							chr01	292506	292814	206	219	+	13	6.29e-06	0.534	TTCTGTGAGGCTTT			chr01	385125	385399
							chr01	307708	307984	65	78	-	7.68786	0.000766	0.832	TTTGTTTTGGATTT			chr01	398979	399238
							chr01	312840	313211	3	16	+	7.94798	0.000563	0.815	CCTTTGTTAAGTTT			chr01	399485	399724
							chr01	319196	319516	168	181	-	7.67052	0.000774	0.833	ATAAATCAAGGTTT			chr01	406724	407084
							chr01	330427	330626	87	100	+	12.2139	6.47e-05	0.708	ACATATGTAAGTTT			chr01	456129	456410
							chr01	341201	341524	301	314	-	8.75723	0.00016	0.726	CCCGTTGTGGATTT			chr01	469238	469518
							chr01	385125	385399	65	78	-	8.7052	0.000187	0.735	CCTTTTTTGGTTTT			chr01	469696	470060
							chr01	385125	385399	66	79	-	8.15607	0.00049	0.806	ACCTTTTTTGGTTT			chr01	501196	501582
							chr01	398979	399238	114	127	+	8.50289	0.000229	0.764	CTGTTTTAAGCTTT			chr01	524525	524907
							chr01	399485	399724	164	177	+	7.52601	0.000939	0.86	CGTTGTTAAGGTTG			chr01	545558	545838
							chr01	406724	407084	175	188	+	8.72254	0.000178	0.735	TCTTCTTTGGGTTT			chr01	556975	557254
							chr01	456129	456410	199	212	+	8.49133	0.000242	0.769	ACCTGGTTGGATTT			chr01	577104	577356
							chr01	469238	469518	112	125	+	8.44509	0.000299	0.77	CCTTTTGAGCGTTT			chr01	581273	581532
							chr01	469696	470060	236	249	-	8.7052	0.000187	0.735	CCTTTTTTGGTTTT			chr01	598490	598801
							chr01	469696	470060	237	250	-	8.15029	0.000491	0.806	TCCTTTTTTGGTTT			chr01	599195	599582
							chr01	469696	470060	207	220	+	7.99422	0.000507	0.811	TAATATTTAACTTT			chr01	601839	602190
							chr01	501196	501582	366	379	-	8.16185	0.000488	0.806	ACCATTTTGTGTTT			chr01	602532	602839
							chr01	524525	524907	201	214	+	8.18497	0.000451	0.789	CCCTGACTAAATTT			chr01	609040	609350
							chr01	545558	545838	251	264	-	7.6474	0.000829	0.833	AGATTTTTACGTTT			chr01	667240	667512
							chr01	556975	557254	124	137	+	12.2139	6.47e-05	0.708	CGAAATTTGAATTT			chr01	693073	693407
							chr01	556975	557254	6	19	+	7.93642	0.000573	0.815	ACAATCGTGAATTT			chr01	696011	696360
							chr01	577104	577356	16	29	+	8.43931	0.000303	0.77	TCTTTTTTGGTTTT			chr01	717800	718062
							chr01	577104	577356	15	28	+	7.88439	0.000684	0.816	TTCTTTTTTGGTTT			chr01	718221	718497
							chr01	577104	577356	107	120	+	7.65896	0.000803	0.833	TGAATTCAAAGTTT			chr01	760911	761220
							chr01	581273	581532	77	90	+	7.62428	0.00085	0.833	TTATTTTTGTGTTT			chr01	775784	776064
							chr01	598490	598801	208	221	+	8.46243	0.000265	0.77	TTCAACGAGGGTTT			chr01	806054	806353
							chr01	599195	599582	185	198	-	7.49133	0.000975	0.872	TCTTGAGTGACTTC			chr01	807074	807378
							chr01	601839	602190	60	73	+	7.54913	0.000901	0.86	CGAAAAGTGAGTTG			chr01	827673	827943
							chr01	602532	602839	129	142	+	9.04046	0.000119	0.708	CGGTGATTGGATTT			chr01	853891	854228
							chr01	609040	609350	125	138	+	8.18497	0.000451	0.789	TGATTCGTGAGTTT			chr01	866408	866789
							chr01	667240	667512	92	105	-	11.948	8.91e-05	0.708	ATTAATGTAACTTT			chr01	897126	897502
							chr01	667240	667512	74	87	+	9.03468	0.00012	0.708	CGCGAAGAGGCTTT			chr01	927146	927445
							chr01	693073	693407	156	169	+	8.21965	0.000382	0.789	CGAGTTTTAGGTTT			chr01	951212	951518
							chr01	693073	693407	96	109	+	7.53757	0.000927	0.86	CGAAGTTAGAGTTG			chr01	971114	971458
							chr01	696011	696360	287	300	+	8.28324	0.000312	0.772	CCCTGTGTGGGCTT			chr01	1041687	1041972
							chr01	696011	696360	175	188	+	7.53757	0.000927	0.86	CCCAGATAAAGTTG			chr01	1073971	1074241
							chr01	717800	718062	59	72	+	7.91329	0.000653	0.816	TTATGCTTAGGTTT			chr01	1080654	1080929
							chr01	718221	718497	115	128	+	7.98266	0.00052	0.812	GTAATATTAAGTTT			chr01	1081309	1081656
							chr01	760911	761220	130	143	+	7.68786	0.000766	0.832	TTTGATTTAGGTTT			chr01	1088343	1088631
							chr01	760911	761220	160	173	-	7.54335	0.000914	0.86	ACAATTGTGGCTTG			chr01	1090801	1091065
							chr01	775784	776064	62	75	+	8.43931	0.000303	0.77	CTCTTCTTGGCTTT			chr01	1094727	1095098
							chr01	806054	806353	68	81	-	7.53179	0.000935	0.86	CGATTTGTGACTGT			chr01	1115171	1115497
							chr01	807074	807378	23	36	+	8.19075	0.000429	0.789	TGCTTCGAGAATTT			chr01	1137365	1137631
							chr01	827673	827943	22	35	+	8.53757	0.000195	0.745	AAATGTGAAAGTTT			chr01	1166859	1167115
							chr01	827673	827943	50	63	-	8.52023	0.000208	0.755	CATTTTTTGGATTT			chr01	1236029	1236326
							chr01	827673	827943	130	143	+	8.18497	0.000451	0.789	TCATGATACGCTTT			chr01	1261852	1262067
							chr01	853891	854228	233	246	-	8.24277	0.000347	0.789	TTGTGTTAGAATTT			chr01	1272243	1272578
							chr01	866408	866789	150	163	-	7.69942	0.000759	0.83	CTTGAATTGAATTT			chr01	1310246	1310588
							chr01	897126	897502	133	146	-	7.74566	0.00073	0.828	AATAAATTAAATTT			chr01	1324438	1324816
							chr01	897126	897502	130	143	+	7.64162	0.000837	0.833	CTCAAATTTAATTT			chr01	1336499	1336847
							chr01	927146	927445	241	254	+	7.53757	0.000927	0.86	AGCTTTGAAGCTTG			chr01	1414489	1414763
							chr01	951212	951518	93	106	-	8.78035	0.000147	0.726	GTTTATGAGGCTTT			chr01	1505993	1506305
							chr01	971114	971458	30	43	+	7.98844	0.000512	0.811	TATTATTTAACTTT			chr01	1514799	1515177
							chr01	1041687	1041972	77	90	-	8.19075	0.000429	0.789	CCAAGTCAAAGTTT			chr01	1537933	1538317
							chr01	1073971	1074241	208	221	-	7.91329	0.000653	0.816	CTAAAAGTATCTTT			chr01	1557228	1557474
							chr01	1073971	1074241	251	264	-	7.76879	0.00072	0.823	CGAAATGTGGCTCT			chr01	1564114	1564453
							chr01	1080654	1080929	176	189	+	7.9711	0.000538	0.815	AGTTGAGGAAATTT			chr01	1586523	1586864
							chr01	1081309	1081656	121	134	+	8.77457	0.000152	0.726	TTGAGTGTGAGTTT			chr01	1622371	1622691
							chr01	1081309	1081656	236	249	-	7.65896	0.000803	0.833	ACTAACTTAACTTT			chr01	1633673	1633998
							chr01	1081309	1081656	291	304	-	7.52601	0.000939	0.86	CCCTTATTGAGTGT			chr01	1658572	1658847
							chr01	1088343	1088631	98	111	+	7.89017	0.000683	0.816	CTTTGTTTGTATTT			chr01	1663634	1663922
							chr01	1090801	1091065	235	248	-	8.19653	0.000408	0.789	CGAATCGTGAATTT			chr01	1708141	1708435
							chr01	1094727	1095098	125	138	+	7.7052	0.000753	0.83	TTTGAAGAAACTTT			chr01	1708954	1709251
							chr01	1115171	1115497	172	185	+	12.4624	5.04e-05	0.708	CCTATTTTAGCTTT			chr01	1720290	1720646
							chr01	1137365	1137631	60	73	+	7.89595	0.000681	0.816	TTTAGTTATGCTTT			chr01	1722067	1722448
							chr01	1166859	1167115	122	135	-	8.45087	0.000291	0.77	TTCTACGTGGGTTT			chr01	1738478	1738740
							chr01	1166859	1167115	142	155	+	7.71676	0.000741	0.83	TTAATTAAAGGTTT			chr01	1743570	1743798
							chr01	1236029	1236326	35	48	-	7.95954	0.000558	0.815	ATTGATTTGGCTTT			chr01	1752416	1752698
							chr01	1261852	1262067	176	189	+	8.24277	0.000347	0.789	TTGAGATTAAGTTT			chr01	1755386	1755659
							chr01	1272243	1272578	81	94	-	7.65896	0.000803	0.833	TTAATTCTGGATTT			chr01	1771233	1771496
							chr01	1310246	1310588	156	169	+	8.19075	0.000429	0.789	AGCTGTGCAAATTT			chr01	1808692	1808967
							chr01	1324438	1324816	55	68	-	8.46821	0.000256	0.77	CCAAAACAGGGTTT			chr01	1824762	1825020
							chr01	1324438	1324816	61	74	+	7.95376	0.000562	0.815	TGTTTTGGAAGTTT			chr01	1832302	1832580
							chr01	1324438	1324816	70	83	+	7.92486	0.000613	0.816	AGTTTTGCGAATTT			chr01	1834271	1834556
							chr01	1336499	1336847	191	204	+	8.24855	0.000338	0.789	TGGAATTTGAATTT			chr01	1836668	1836933
							chr01	1336499	1336847	185	198	+	7.9711	0.000538	0.815	ACATGATGGAATTT			chr01	1841490	1841756
							chr01	1414489	1414763	79	92	-	7.80925	0.000705	0.822	TTCAGAGAGGGTTG			chr01	1854755	1855083
							chr01	1505993	1506305	80	93	+	7.76879	0.00072	0.823	CCCAGAGAAACCTT			chr01	1948407	1948718
							chr01	1514799	1515177	239	252	-	8.24277	0.000347	0.789	TCGTGATTAAATTT			chr01	1959469	1959746
							chr01	1537933	1538317	251	264	-	7.90751	0.000664	0.816	CCTTAAGTTAATTT			chr01	1972368	1972726
							chr01	1557228	1557474	17	30	-	12.4798	3.54e-05	0.708	AGAATTGTAGGTTT			chr01	1979353	1979618
							chr01	1564114	1564453	4	17	+	7.49133	0.000975	0.872	CCTATTGTAGCCTT			chr01	2028911	2029214
							chr01	1586523	1586864	3	16	-	7.98266	0.00052	0.812	CTTATTAAGGATTT			chr01	2087377	2087661
							chr01	1622371	1622691	145	158	+	7.75145	0.000729	0.828	AAAAATTAAAATTT			chr01	2122634	2122896
							chr01	1622371	1622691	140	153	-	7.63006	0.000849	0.833	TTAATTTTTGGTTT			chr01	2167586	2167848
							chr01	1633673	1633998	240	253	-	12.2081	7.24e-05	0.708	TCCAATTTGAATTT			chr01	2231820	2232097
							chr01	1633673	1633998	117	130	-	7.69942	0.000759	0.83	ACAATTTGAACTTT			chr01	2242262	2242528
							chr01	1633673	1633998	137	150	+	7.66474	0.000786	0.833	AGATTATACGATTT			chr01	2261144	2261436
							chr01	1658572	1658847	232	245	+	7.65318	0.000818	0.833	ATCATTTTCGATTT			chr01	2276324	2276585
							chr01	1663634	1663922	246	259	+	12.4624	5.04e-05	0.708	CGATTTTTGAGTTT			chr01	2295909	2296195
							chr01	1663634	1663922	222	235	+	12.1965	7.93e-05	0.708	CTCTTTTTGAATTT			chr01	2340164	2340496
							chr01	1708141	1708435	151	164	+	7.63584	0.000845	0.833	TTAATTGTATCTTT			chr01	2358056	2358344
							chr01	1708954	1709251	140	153	+	8.46821	0.000256	0.77	TTCACATTAGCTTT			chr01	2378792	2379179
							chr01	1708954	1709251	176	189	+	8.44509	0.000299	0.77	CCCTTTTCGGATTT			chr01	2393720	2394029
							chr01	1708954	1709251	186	199	+	7.91329	0.000653	0.816	ATTTTTGTGCCTTT			chr01	2428447	2428822
							chr01	1720290	1720646	97	110	-	7.69942	0.000759	0.83	AGTAAGTTAACTTT			chr01	2429665	2430031
							chr01	1722067	1722448	246	259	+	8.45665	0.000278	0.77	CTTAAATTGGTTTT			chr01	2459135	2459425
							chr01	1738478	1738740	32	45	+	7.48555	0.000979	0.872	TGCTATTTGGCTCT			chr01	2471337	2471611
							chr01	1743570	1743798	138	151	+	8.22543	0.000376	0.789	TGTTTGGTGGATTT			chr02	3122	3508
							chr01	1743570	1743798	129	142	+	8.15607	0.00049	0.806	CCTATTTTGTGTTT			chr02	6151	6494
							chr01	1752416	1752698	192	205	+	8.78613	0.000143	0.726	ACGAGATAAGCTTT			chr02	41730	42059
							chr01	1755386	1755659	173	186	-	7.90751	0.000664	0.816	CTTTTTTCAGCTTT			chr02	48942	49226
							chr01	1771233	1771496	77	90	+	7.81503	0.0007	0.82	CGAAGAGAGAGTTG			chr02	112856	113209
							chr01	1808692	1808967	243	256	+	7.79769	0.000713	0.823	CGCTGTGTGAATGT			chr02	153350	153611
							chr01	1824762	1825020	158	171	+	8.22543	0.000376	0.789	TCAGTTGTGAGTTT			chr02	157539	157814
							chr01	1824762	1825020	134	147	+	7.53757	0.000927	0.86	TGTTGAGTGGAGTT			chr02	159697	160010
							chr01	1832302	1832580	125	138	+	8.45665	0.000278	0.77	CGCATCGTGAATTT			chr02	185686	185988
							chr01	1834271	1834556	74	87	-	8.19653	0.000408	0.789	TGAAGTGCGAATTT			chr02	194672	194966
							chr01	1834271	1834556	113	126	-	7.91329	0.000653	0.816	TGTTTTGCAAGTTT			chr02	209230	209497
							chr01	1836668	1836933	167	180	-	8.18497	0.000451	0.789	CTCTAATTAATTTT			chr02	209680	210003
							chr01	1841490	1841756	177	190	+	8.21387	0.000384	0.789	CGTTTGTTAGCTTT			chr02	210412	210734
							chr01	1841490	1841756	168	181	+	7.63584	0.000845	0.833	TTTTTTTTGCGTTT			chr02	219570	219956
							chr01	1854755	1855083	276	289	-	7.65318	0.000818	0.833	TTAATTTCGACTTT			chr02	220970	221356
							chr01	1854755	1855083	135	148	+	7.55491	0.000885	0.852	CCCAAATTAGCTTA			chr02	223115	223448
							chr01	1948407	1948718	221	234	+	12.474	4.29e-05	0.708	CGTAGATTAGATTT			chr02	223606	223871
							chr01	1948407	1948718	32	45	-	8.21965	0.000382	0.789	CGCTTGTTGAATTT			chr02	316315	316590
							chr01	1948407	1948718	298	311	+	7.93064	0.000589	0.816	ATTATCGTGGATTT			chr02	336364	336683
							chr01	1959469	1959746	48	61	-	9.03468	0.00012	0.708	TCGTGATTGGGTTT			chr02	353802	354069
							chr01	1959469	1959746	80	93	+	7.69942	0.000759	0.83	TTAGTTGTGAATTT			chr02	370043	370339
							chr01	1972368	1972726	29	42	+	7.77457	0.000717	0.823	CCAAGAGTGGACTT			chr02	373830	374181
							chr01	1972368	1972726	210	223	-	7.43931	0.000988	0.872	TTTTATATAACTTT			chr02	405048	405361
							chr01	1979353	1979618	55	68	-	12.7283	2.29e-05	0.69	TGTTTTGTGGGTTT			chr02	420822	421180
							chr01	1979353	1979618	216	229	-	8.23121	0.000367	0.789	ATCGTTGAGAGTTT			chr02	425839	426142
							chr01	2028911	2029214	123	136	-	8.49133	0.000242	0.769	AGCTTTGGAGCTTT			chr02	514256	514522
							chr01	2028911	2029214	140	153	-	8.45665	0.000278	0.77	AGCTGATCGGATTT			chr02	516825	517178
							chr01	2087377	2087661	84	97	-	8.51445	0.000215	0.763	ACGATTTAGACTTT			chr02	541511	541770
							chr01	2087377	2087661	52	65	-	8.15029	0.000491	0.806	CTTTGTTTTGGTTT			chr02	574315	574606
							chr01	2122634	2122896	235	248	+	12.4855	2.86e-05	0.708	ACCAATGTGAATTT			chr02	594024	594283
							chr01	2167586	2167848	204	217	+	7.56647	0.000858	0.839	AGATGAGAAGCTAT			chr02	611246	611511
							chr01	2231820	2232097	148	161	+	8.0289	0.000498	0.806	CGCAGTGAAGCTTC			chr02	665840	666135
							chr01	2242262	2242528	221	234	+	13.2601	1.19e-06	0.534	CGCTGTGTGACTTT			chr02	749596	749863
							chr01	2242262	2242528	84	97	-	8.19653	0.000408	0.789	TTAAGCGTGGATTT			chr02	783701	784009
							chr01	2261144	2261436	114	127	-	7.66474	0.000786	0.833	ATAATATTAATTTT			chr02	825416	825752
							chr01	2261144	2261436	143	156	-	7.63006	0.000849	0.833	TCAATTTTATCTTT			chr02	958152	958426
							chr01	2276324	2276585	67	80	-	12.4682	4.83e-05	0.708	TCAAGTTTAGCTTT			chr02	974459	974792
							chr01	2276324	2276585	223	236	-	7.92486	0.000613	0.816	TTACTAGTAGGTTT			chr02	1018228	1018507
							chr01	2295909	2296195	52	65	+	7.95954	0.000558	0.815	TCAATTTGAGCTTT			chr02	1019826	1020118
							chr01	2340164	2340496	195	208	+	8.53179	0.000198	0.745	AAAAGTTTGAGTTT			chr02	1028531	1028878
							chr01	2340164	2340496	49	62	-	8.44509	0.000299	0.77	TCACGTTTGGCTTT			chr02	1079185	1079451
							chr01	2340164	2340496	184	197	-	7.6474	0.000829	0.833	TTTCATTTGACTTT			chr02	1109148	1109407
							chr01	2358056	2358344	183	196	-	7.93642	0.000573	0.815	ACACAATTGGATTT			chr02	1115200	1115588
							chr01	2378792	2379179	288	301	-	7.55491	0.000885	0.852	TGCAGAGTAACTTA			chr02	1164752	1165031
							chr01	2393720	2394029	162	175	-	12.2197	5.74e-05	0.708	ATTAATGAAGCTTT			chr02	1201548	1201855
							chr01	2428447	2428822	26	39	-	8.71098	0.000186	0.735	CTTTGTGTGATTTT			chr02	1203818	1204112
							chr01	2428447	2428822	214	227	-	7.90751	0.000664	0.816	AGTTTTTTCGCTTT			chr02	1211372	1211651
							chr01	2429665	2430031	332	345	-	7.66474	0.000786	0.833	TTAATCGTGAATTT			chr02	1212594	1212879
							chr01	2459135	2459425	157	170	-	7.6474	0.000829	0.833	ATCTTATTCACTTT			chr02	1235688	1235972
							chr01	2471337	2471611	226	239	+	8.77457	0.000152	0.726	ACCAAGGAGGCTTT			chr02	1237080	1237430
							chr02	3122	3508	338	351	-	11.9422	9.38e-05	0.708	ACAATTTTAAGTTT			chr02	1248558	1248819
							chr02	6151	6494	119	132	-	8.17341	0.000475	0.801	ACCTAAGTTACTTT			chr02	1273558	1273849
							chr02	6151	6494	121	134	+	7.92486	0.000613	0.816	AGTAACTTAGGTTT			chr02	1291559	1291825
							chr02	41730	42059	132	145	+	7.90751	0.000664	0.816	TGTTGAGAATATTT			chr02	1318898	1319223
							chr02	48942	49226	158	171	+	8.19075	0.000429	0.789	ACAATTTCGGCTTT			chr02	1327232	1327617
							chr02	112856	113209	210	223	-	7.93064	0.000589	0.816	TGAATCGTGAATTT			chr02	1331307	1331623
							chr02	153350	153611	176	189	+	8.77457	0.000152	0.726	TTGTGATAGGCTTT			chr02	1352351	1352625
							chr02	157539	157814	66	79	+	7.52023	0.00094	0.86	TGCTGTTTAGGTTG			chr02	1353382	1353753
							chr02	159697	160010	236	249	+	8.72832	0.000172	0.735	TGACGAGAGGCTTT			chr02	1397302	1397589
							chr02	159697	160010	294	307	-	7.95954	0.000558	0.815	CTTAAGTTGAGTTT			chr02	1404370	1404633
							chr02	159697	160010	297	310	+	7.91908	0.000636	0.816	CTCAACTTAAGTTT			chr02	1416660	1416924
							chr02	185686	185988	120	133	+	7.82081	0.000695	0.82	CGTATAGTGGCTTA			chr02	1448719	1449054
							chr02	194672	194966	77	90	+	9.0289	0.00012	0.708	TCGTGTTTGGGTTT			chr02	1483759	1484017
							chr02	209230	209497	72	85	+	8.75723	0.00016	0.726	AGAACAGAAGCTTT			chr02	1498565	1498866
							chr02	209680	210003	97	110	-	8.50289	0.000229	0.764	TTGATTTTGGGTTT			chr02	1533182	1533459
							chr02	209680	210003	302	315	+	8.17919	0.000465	0.792	ACTTGTGTCACTTT			chr02	1562616	1562927
							chr02	210412	210734	269	282	+	8.43931	0.000303	0.77	CTATGAGATGGTTT			chr02	1578546	1578844
							chr02	219570	219956	343	356	+	8.17919	0.000465	0.792	TGAAGTTTCGGTTT			chr02	1588322	1588710
							chr02	220970	221356	206	219	+	8.18497	0.000451	0.789	TCTCAATTGGGTTT			chr02	1615015	1615338
							chr02	223115	223448	292	305	-	8.18497	0.000451	0.789	ACCTGATCAACTTT			chr02	1639632	1639902
							chr02	223606	223871	128	141	-	7.83237	0.000686	0.816	CGCAAAGAGAGATT			chr02	1650172	1650425
							chr02	316315	316590	69	82	-	8.50289	0.000229	0.764	TGCAAGGAAGCTTT			chr02	1675234	1675563
							chr02	336364	336683	95	108	-	8.20231	0.000393	0.789	ACAATATAGATTTT			chr02	1682816	1683104
							chr02	336364	336683	99	112	+	7.89595	0.000681	0.816	TCTATATTGTGTTT			chr02	1684762	1685050
							chr02	353802	354069	150	163	+	7.82081	0.000695	0.82	CGTATAGTGGCTTA			chr02	1688236	1688512
							chr02	370043	370339	218	231	-	8.76301	0.000157	0.726	GGCTTTTTGAGTTT			chr02	1711987	1712246
							chr02	373830	374181	257	270	+	8.71098	0.000186	0.735	CCCAGCTTGAGTTT			chr02	1854849	1855116
							chr02	405048	405361	175	188	+	8.46821	0.000256	0.77	TCAACTTTGACTTT			chr02	1865308	1865590
							chr02	420822	421180	332	345	-	11.9364	9.66e-05	0.708	TTTTTTGTGAATTT			chr03	7141	7468
							chr02	420822	421180	255	268	+	8.49711	0.000236	0.764	CCCAAGTTGGATTT			chr03	39535	39814
							chr02	420822	421180	199	212	+	8.24855	0.000338	0.789	TCTATAAAGGGTTT			chr03	41987	42362
							chr02	420822	421180	304	317	-	7.6474	0.000829	0.833	TCTTATTTGCATTT			chr03	63399	63658
							chr02	425839	426142	65	78	-	7.88439	0.000684	0.816	TTCTTTTTGTGTTT			chr03	75217	75603
							chr02	514256	514522	68	81	-	8.77457	0.000152	0.726	CCGATTTAGACTTT			chr03	106138	106411
							chr02	516825	517178	301	314	+	7.88439	0.000684	0.816	TTTTGTTTTGGTTT			chr03	109729	110025
							chr02	516825	517178	326	339	+	7.88439	0.000684	0.816	TTTTGTTTTGCTTT			chr03	110209	110553
							chr02	541511	541770	160	173	+	11.6936	9.83e-05	0.708	ACAAAATTAAATTT			chr03	111150	111437
							chr02	541511	541770	162	175	-	7.92486	0.000613	0.816	CTAAATTTAATTTT			chr03	171420	171706
							chr02	541511	541770	168	181	-	7.65896	0.000803	0.833	CCATTACTAAATTT			chr03	256438	256824
							chr02	574315	574606	210	223	+	8.43353	0.000307	0.77	CGCTAAGTTAGTTT			chr03	261471	261789
							chr02	594024	594283	79	92	+	8.72254	0.000178	0.735	ATCATTGTGGTTTT			chr03	275568	275829
							chr02	611246	611511	122	135	+	8.17919	0.000465	0.792	AGCTTTTAGCGTTT			chr03	366159	366456
							chr02	665840	666135	194	207	-	13.0058	4.92e-06	0.534	CGCAAATTGGCTTT			chr03	370780	371143
							chr02	665840	666135	263	276	-	7.91908	0.000636	0.816	ACATGTTCAAGTTT			chr03	416834	417219
							chr02	665840	666135	65	78	+	7.52601	0.000939	0.86	CTCAGTTTAGCTTG			chr03	423947	424223
							chr02	749596	749863	235	248	-	8.75723	0.00016	0.726	CTCTGGGAGACTTT			chr03	492437	492728
							chr02	749596	749863	93	106	+	7.55491	0.000885	0.852	CTAAGTTAGGGTTA			chr03	528395	528710
							chr02	783701	784009	222	235	-	8.50289	0.000229	0.764	ACGTTTTTGACTTT			chr03	536843	537144
							chr02	825416	825752	179	192	-	7.93064	0.000589	0.816	TGAATCGTGAATTT			chr03	610717	611094
							chr02	958152	958426	141	154	+	8.15607	0.00049	0.806	TGCATTTTTGGTTT			chr03	611311	611698
							chr02	958152	958426	258	271	-	7.71098	0.000747	0.83	TCAGATGAAAATTT			chr03	613013	613323
							chr02	958152	958426	134	147	+	7.65318	0.000818	0.833	ACATTTTTGCATTT			chr03	628595	628897
							chr02	974459	974792	137	150	-	7.64162	0.000837	0.833	TTCTTTTTCGATTT			chr03	684628	684927
							chr02	1018228	1018507	265	278	-	7.93642	0.000573	0.815	ACACAATAGACTTT			chr03	686333	686658
							chr02	1018228	1018507	160	173	+	7.65896	0.000803	0.833	ATCAATTCAAGTTT			chr03	687045	687354
							chr02	1019826	1020118	81	94	-	12.2197	5.74e-05	0.708	ACTAAATAAGCTTT			chr03	710238	710563
							chr02	1019826	1020118	105	118	+	7.91329	0.000653	0.816	CGTAATTTACGTTT			chr03	714478	714736
							chr02	1028531	1028878	162	175	-	8.19075	0.000429	0.789	ACTTGAGTGCATTT			chr03	790170	790443
							chr02	1079185	1079451	104	117	-	8.18497	0.000451	0.789	TGATTATTGATTTT			chr03	819141	819377
							chr02	1109148	1109407	127	140	+	7.93064	0.000589	0.816	ACTCAAGTAAGTTT			chr03	822031	822391
							chr02	1115200	1115588	170	183	+	8.46821	0.000256	0.77	TTCACTGTAACTTT			chr03	844956	845281
							chr02	1115200	1115588	41	54	-	7.80925	0.000705	0.822	TGCAGAGAGACGTT			chr03	866182	866521
							chr02	1164752	1165031	181	194	+	8.23121	0.000367	0.789	TTGTTTTTGACTTT			chr03	907619	907989
							chr02	1201548	1201855	151	164	-	12.1965	7.93e-05	0.708	CGATTTTTAACTTT			chr03	955681	955951
							chr02	1201548	1201855	96	109	-	8.26012	0.000324	0.78	TAAATTTTGACTTT			chr03	956686	956965
							chr02	1201548	1201855	213	226	-	7.9711	0.000538	0.815	CTTGAAGAAAGTTT			chr03	966780	967044
							chr02	1201548	1201855	206	219	+	7.65896	0.000803	0.833	TCAATTCAAACTTT			chr03	1013404	1013788
							chr02	1203818	1204112	216	229	-	7.82081	0.000695	0.82	AGCAGATTGGGTTA			chr03	1016017	1016306
							chr02	1211372	1211651	152	165	+	8.42197	0.00031	0.772	CTCAGTTTTGGTTT			chr03	1065896	1066165
							chr02	1212594	1212879	247	260	+	8.22543	0.000376	0.789	TCTTTGGTGGATTT			chr03	1099327	1099630
							chr02	1212594	1212879	120	133	-	8.19653	0.000408	0.789	CCTAATGCGAATTT			chr03	1100322	1100616
							chr02	1212594	1212879	92	105	-	7.67052	0.000774	0.833	ACCAAATCAAATTT			chr03	1107655	1108022
							chr02	1212594	1212879	89	102	+	7.6474	0.000829	0.833	TGAAAATTTGATTT			chr03	1127981	1128281
							chr02	1235688	1235972	187	200	-	12.7514	9.44e-06	0.534	ACAAGTGAGAGTTT			chr03	1142181	1142447
							chr02	1237080	1237430	113	126	+	7.65896	0.000803	0.833	TGTATTGCAAATTT			chr03	1152277	1152659
							chr02	1248558	1248819	23	36	-	12.4624	5.04e-05	0.708	ATCTTTTTGGGTTT			chr03	1170892	1171277
							chr02	1248558	1248819	227	240	+	11.9306	9.75e-05	0.708	TTATTTTTAGGTTT			chr03	1171819	1172114
							chr02	1273558	1273849	238	251	-	7.91908	0.000636	0.816	CCAATTTCAAGTTT			chr03	1193928	1194255
							chr02	1291559	1291825	236	249	-	7.98266	0.00052	0.812	TGATAAATAGGTTT			chr03	1203129	1203423
							chr02	1291559	1291825	57	70	-	7.90173	0.000674	0.816	TTAAGTTATGCTTT			chr03	1249854	1250123
							chr02	1318898	1319223	179	192	+	9.00578	0.000123	0.715	AGCTCATAGGGTTT			chr03	1254113	1254419
							chr02	1327232	1327617	124	137	-	7.49711	0.000967	0.872	CTAAGTGTGAGTCT			chr03	1273362	1273749
							chr02	1331307	1331623	168	181	-	8.27746	0.000314	0.772	AAAAGATTAGATTT			chr03	1277820	1278076
							chr02	1331307	1331623	222	235	+	7.91908	0.000636	0.816	AGATTTCTGAGTTT			chr03	1285560	1285915
							chr02	1352351	1352625	8	21	+	8.19075	0.000429	0.789	TCATGATCGGATTT			chr03	1289169	1289434
							chr02	1353382	1353753	135	148	+	7.92486	0.000613	0.816	AGAATAGAGTATTT			chr03	1300057	1300323
							chr02	1397302	1397589	75	88	+	8.02312	0.000499	0.806	CGCAGTGTGAGTCT			chr03	1311470	1311747
							chr02	1404370	1404633	230	243	-	8.0578	0.000497	0.806	CGCTGTGTAGCTGT			chr03	1331951	1332209
							chr02	1416660	1416924	173	186	-	8.21387	0.000384	0.789	TCTGGTTTAGCTTT			chr03	1341304	1341692
							chr02	1416660	1416924	101	114	+	7.53179	0.000935	0.86	TGATTTGTGGGTTG			chr03	1350745	1351014
							chr02	1448719	1449054	210	223	-	9.04046	0.000119	0.708	TTGTGTGAGGCTTT			chr03	1366947	1367215
							chr02	1448719	1449054	78	91	+	8.18497	0.000451	0.789	ACTAGCTTGACTTT			chr03	1393587	1393874
							chr02	1448719	1449054	126	139	+	7.82659	0.000689	0.819	CCAAGAGTGACTAT			chr03	1394999	1395364
							chr02	1448719	1449054	221	234	-	7.53757	0.000927	0.86	AGCTTTGAAGCTTG			chr03	1403255	1403524
							chr02	1483759	1484017	227	240	+	8.22543	0.000376	0.789	CGTGATTTGGATTT			chr03	1424386	1424685
							chr02	1498565	1498866	154	167	-	8.19075	0.000429	0.789	CTCTGACAGAATTT			chr03	1433038	1433378
							chr02	1533182	1533459	106	119	+	7.69364	0.000764	0.832	CTTGATTAAACTTT			chr03	1485250	1485635
							chr02	1562616	1562927	163	176	+	8.7052	0.000187	0.735	CGTTGTGTGCCTTT			chr03	1492054	1492327
							chr02	1562616	1562927	263	276	-	7.7341	0.000731	0.828	AGAAAAAAAACTTT			chr03	1519007	1519280
							chr02	1562616	1562927	256	269	+	7.67052	0.000774	0.833	ATTCAAGAAAGTTT			chr03	1545902	1546209
							chr02	1578546	1578844	177	190	-	7.91908	0.000636	0.816	TTTAGATACGCTTT			chr03	1560298	1560597
							chr02	1578546	1578844	47	60	+	7.65896	0.000803	0.833	CTAAATTTCGATTT			chr03	1591722	1592105
							chr02	1588322	1588710	145	158	-	8.51445	0.000215	0.763	TGGAAATTGACTTT			chr03	1601906	1602130
							chr02	1588322	1588710	259	272	-	7.93642	0.000573	0.815	ACAATCGTGAATTT			chr03	1602306	1602533
							chr02	1615015	1615338	259	272	-	12.2197	5.74e-05	0.708	ACAATTGTGAATTT			chr03	1604363	1604634
							chr02	1639632	1639902	66	79	+	9.03468	0.00012	0.708	GGCTGATTGACTTT			chr03	1614307	1614578
							chr02	1650172	1650425	122	135	-	9.03468	0.00012	0.708	GCCTTTGTGAGTTT			chr04	40176	40559
							chr02	1650172	1650425	169	182	+	8.43931	0.000303	0.77	CTTTTTTTGGTTTT			chr04	100534	100858
							chr02	1650172	1650425	168	181	+	7.89017	0.000683	0.816	ACTTTTTTTGGTTT			chr04	122291	122611
							chr02	1675234	1675563	176	189	-	8.19075	0.000429	0.789	AGAAGTGTACCTTT			chr04	149255	149475
							chr02	1675234	1675563	10	23	+	8.19075	0.000429	0.789	TGAATTCAGGCTTT			chr04	163757	164018
							chr02	1682816	1683104	5	18	+	8.23121	0.000367	0.789	CCCGATTAGAATTT			chr04	178062	178340
							chr02	1682816	1683104	25	38	-	8.17919	0.000465	0.792	CTTTTTGAGCGTTT			chr04	178397	178745
							chr02	1684762	1685050	50	63	+	8.72254	0.000178	0.735	TCCATCGAGGCTTT			chr04	182258	182596
							chr02	1688236	1688512	110	123	+	7.95954	0.000558	0.815	CTTGATTAAGCTTT			chr04	248780	249110
							chr02	1711987	1712246	18	31	+	7.63584	0.000845	0.833	AGTTTATATACTTT			chr04	261849	262144
							chr02	1854849	1855116	122	135	+	8.19653	0.000408	0.789	CGAATCGTGAATTT			chr04	316819	317102
							chr02	1865308	1865590	177	190	-	8.77457	0.000152	0.726	GCATTTTAGGGTTT			chr04	317783	318051
							chr03	7141	7468	133	146	-	7.65318	0.000818	0.833	ACAAAATAATCTTT			chr04	372388	372775
							chr03	39535	39814	191	204	-	7.91908	0.000636	0.816	TCACGATTAACTTT			chr04	373744	374026
							chr03	41987	42362	134	147	-	12.7514	9.44e-06	0.534	CGTAAAGAAGCTTT			chr04	375028	375299
							chr03	41987	42362	326	339	-	7.56069	0.00087	0.846	CTCAATGAAGCTTA			chr04	445368	445692
							chr03	41987	42362	320	333	+	7.48555	0.000979	0.872	CTCTGTTAAGCTTC			chr04	598022	598313
							chr03	63399	63658	84	97	-	12.7514	9.44e-06	0.534	TGTAAAGAGGGTTT			chr04	611867	612131
							chr03	75217	75603	305	318	+	8.49711	0.000236	0.764	TGAGGATAGGGTTT			chr04	622161	622437
							chr03	106138	106411	193	206	-	12.7572	7.5e-06	0.534	CTCAAAGAGGATTT			chr04	644555	644934
							chr03	106138	106411	69	82	+	8.55491	0.000189	0.735	AAAAAAGAAGCTTT			chr04	714510	714870
							chr03	109729	110025	132	145	+	7.92486	0.000613	0.816	TGTAACGTAACTTT			chr04	719247	719536
							chr03	110209	110553	210	223	-	7.80347	0.00071	0.823	CTAAGTGTGGCTTG			chr04	722658	722986
							chr03	111150	111437	176	189	-	9.03468	0.00012	0.708	GCTTGATTGGCTTT			chr04	723612	723940
							chr03	171420	171706	107	120	-	7.53179	0.000935	0.86	CCAAGTTTGAGTTG			chr04	724670	724998
							chr03	256438	256824	198	211	-	12.7457	1.34e-05	0.63	ACCAAATTGGGTTT			chr04	748459	748755
							chr03	261471	261789	143	156	+	8.46243	0.000265	0.77	ACAAGCTAGGGTTT			chr04	750554	750861
							chr03	275568	275829	214	227	-	8.78035	0.000147	0.726	TTGAGAGTGAGTTT			chr04	750887	751164
							chr03	366159	366456	31	44	+	8.7052	0.000187	0.735	CGCCGTTTGAGTTT			chr04	752779	753059
							chr03	370780	371143	43	56	-	8.45665	0.000278	0.77	CGAAGTGAACCTTT			chr04	754079	754440
							chr03	416834	417219	35	48	+	8.74566	0.000163	0.731	ACAAAAGAGGTTTT			chr04	844006	844387
							chr03	423947	424223	110	123	-	8.52601	0.000203	0.751	ATGAAATAGGGTTT			chr04	875453	875771
							chr03	492437	492728	43	56	+	7.90173	0.000674	0.816	TGAAATTTTGGTTT			chr04	884328	884714
							chr03	528395	528710	188	201	-	7.83237	0.000686	0.816	AGCAAAGTGGGTTA			chr05	21550	21816
							chr03	536843	537144	27	40	+	8.45665	0.000278	0.77	AGCAGTTCGGATTT			chr05	22565	22865
							chr03	610717	611094	12	25	-	12.7225	2.32e-05	0.69	CTTTGTTTGGCTTT			chr05	52291	52559
							chr03	610717	611094	298	311	+	9.0578	0.000113	0.708	CAAAGTTTGGCTTT			chr05	76626	76957
							chr03	611311	611698	206	219	-	8.48555	0.000245	0.769	TCTTGATGGGGTTT			chr05	103819	104149
							chr03	613013	613323	198	211	-	7.93064	0.000589	0.816	TGAATCGTGAATTT			chr05	132777	133163
							chr03	628595	628897	271	284	+	8.47399	0.000251	0.77	CTTTCAGAAAGTTT			chr05	157817	158080
							chr03	684628	684927	54	67	+	8.23121	0.000367	0.789	TTCGTAGTGGATTT			chr05	223270	223609
							chr03	684628	684927	147	160	-	8.21387	0.000384	0.789	TGCGTTTTGAGTTT			chr05	223839	224098
							chr03	686333	686658	160	173	+	8.49133	0.000242	0.769	CCAAGTTGGACTTT			chr05	233559	233947
							chr03	687045	687354	142	155	+	12.4566	5.08e-05	0.708	CTTTGTTTAGGTTT			chr05	239946	240263
							chr03	687045	687354	139	152	-	7.93064	0.000589	0.816	CCTAAACAAAGTTT			chr05	362062	362344
							chr03	710238	710563	98	111	+	7.93064	0.000589	0.816	TTAATCGTGGATTT			chr05	384570	384956
							chr03	710238	710563	73	86	-	7.91908	0.000636	0.816	TGACTTTAGACTTT			chr05	422232	422510
							chr03	714478	714736	78	91	-	8.46243	0.000265	0.77	TGAAATGTGATTTT			chr05	456841	457111
							chr03	790170	790443	22	35	-	11.9249	9.77e-05	0.708	TTTTTTTTAGCTTT			chr05	465542	465822
							chr03	790170	790443	229	242	+	8.43353	0.000307	0.77	TCATGAGTGTCTTT			chr05	471001	471298
							chr03	819141	819377	161	174	+	8.78035	0.000147	0.726	CGGATATAAGCTTT			chr05	472475	472737
							chr03	819141	819377	110	123	-	7.90173	0.000674	0.816	CGATTTTATGATTT			chr05	481753	482057
							chr03	822031	822391	231	244	+	8.18497	0.000451	0.789	ATACGTTTGGGTTT			chr05	507795	508073
							chr03	844956	845281	21	34	+	8.44509	0.000299	0.77	TGTTGTGCAGCTTT			chr05	538348	538604
							chr03	844956	845281	103	116	+	7.88439	0.000684	0.816	TTCTTTTTTGGTTT			chr05	558391	558754
							chr03	866182	866521	227	240	+	8.77457	0.000152	0.726	GCCTTTGAAAGTTT			chr05	563993	564245
							chr03	907619	907989	262	275	-	9.04046	0.000119	0.708	GCATGTTAGGGTTT			chr05	595984	596285
							chr03	907619	907989	87	100	-	8.45665	0.000278	0.77	AGCCGTGAAAGTTT			chr05	679769	680108
							chr03	907619	907989	231	244	-	8.17341	0.000475	0.801	CGCTAAGTTAATTT			chr05	695253	695620
							chr03	955681	955951	12	25	+	8.22543	0.000376	0.789	TCAGGTTTGGATTT			chr05	698902	699289
							chr03	956686	956965	119	132	+	8.43931	0.000303	0.77	CTTTGTCTGGGTTT			chr05	705746	706100
							chr03	966780	967044	186	199	-	7.83237	0.000686	0.816	ACAAGAGTGGGATT			chr05	713839	714132
							chr03	1013404	1013788	230	243	+	8.49133	0.000242	0.769	TGTTGGGTGGATTT			chr05	729394	729725
							chr03	1013404	1013788	359	372	-	8.20231	0.000393	0.789	ACAAGCGTGAATTT			chr05	736928	737198
							chr03	1016017	1016306	231	244	+	11.6879	9.95e-05	0.708	ATAATTGTAAATTT			chr05	772464	772798
							chr03	1016017	1016306	11	24	+	7.79769	0.000713	0.823	CGCTGTGAAACTTG			chr05	774931	775224
							chr03	1065896	1066165	35	48	+	7.71676	0.000741	0.83	TTTAAAATGACTTT			chr05	784724	785001
							chr03	1099327	1099630	146	159	+	8.78613	0.000143	0.726	AGGTGTGAGAATTT			chr05	787510	787793
							chr03	1100322	1100616	159	172	-	11.6936	9.83e-05	0.708	ATTTAAGAAAATTT			chr05	792163	792523
							chr03	1107655	1108022	238	251	-	8.19653	0.000408	0.789	CGAATCGTGAATTT			chr05	792671	792929
							chr03	1127981	1128281	136	149	+	8.20231	0.000393	0.789	TCAAACGAGAGTTT			chr05	794395	794780
							chr03	1142181	1142447	230	243	-	8.50289	0.000229	0.764	TGGATTTTAGGTTT			chr05	804341	804601
							chr03	1142181	1142447	237	250	-	7.92486	0.000613	0.816	AGACTTTTGGATTT			chr05	831789	832074
							chr03	1152277	1152659	25	38	-	11.948	8.91e-05	0.708	TGTAAATTAGATTT			chr05	837062	837345
							chr03	1170892	1171277	232	245	+	8.24277	0.000347	0.789	TGAGAAGAAGGTTT			chr05	890488	890866
							chr03	1170892	1171277	7	20	-	7.89595	0.000681	0.816	TTCTTTGAATCTTT			chr05	895634	895912
							chr03	1170892	1171277	79	92	+	7.65318	0.000818	0.833	TGATTTTCGAATTT			chr05	909693	909938
							chr03	1171819	1172114	200	213	+	8.78035	0.000147	0.726	AGCTGAAAGGCTTT			chr05	982592	982939
							chr03	1193928	1194255	198	211	-	8.20231	0.000393	0.789	AGACATGAGAGTTT			chr05	991436	991818
							chr03	1193928	1194255	137	150	+	7.9711	0.000538	0.815	CGAAAGTTGAATTT			chr05	1007530	1007834
							chr03	1193928	1194255	139	152	-	7.65896	0.000803	0.833	TGAAATTCAACTTT			chr05	1044593	1044930
							chr03	1203129	1203423	104	117	+	8.18497	0.000451	0.789	AGCTGTCAAAGTTT			chr05	1046427	1046686
							chr03	1249854	1250123	43	56	-	7.53179	0.000935	0.86	CTCAGTTAAGCTGT			chr05	1047186	1047474
							chr03	1254113	1254419	148	161	-	7.53757	0.000927	0.86	TGTTGAGAAGCTTG			chr05	1048042	1048426
							chr03	1273362	1273749	264	277	-	8.78035	0.000147	0.726	GCCAGATAAACTTT			chr05	1146180	1146459
							chr03	1273362	1273749	117	130	-	8.76879	0.000155	0.726	TCAAGAGGGGGTTT			chr05	1161012	1161285
							chr03	1273362	1273749	335	348	+	8.76879	0.000155	0.726	CCGATTTTGAGTTT			chr05	1166051	1166310
							chr03	1277820	1278076	38	51	-	8.46243	0.000265	0.77	CCCAACGAAACTTT			chr05	1226474	1226837
							chr03	1285560	1285915	144	157	+	9.03468	0.00012	0.708	CGGAGTTTGAGTTT			chr05	1263104	1263399
							chr03	1289169	1289434	20	33	-	8.45665	0.000278	0.77	CGTCATGAAGGTTT			chr05	1270204	1270505
							chr03	1300057	1300323	137	150	+	7.99422	0.000507	0.811	ACGAATTAAAATTT			chr05	1287217	1287542
							chr03	1300057	1300323	145	158	-	7.93064	0.000589	0.816	CGCAATCAAAATTT			chr05	1324680	1325027
							chr03	1311470	1311747	157	170	+	7.65896	0.000803	0.833	ATAATCTTGAGTTT			chr05	1368819	1369160
							chr03	1331951	1332209	125	138	-	8.77457	0.000152	0.726	TCGTGAGTAAGTTT			chr05	1382944	1383251
							chr03	1341304	1341692	80	93	-	8.18497	0.000451	0.789	ACCATTCTGAGTTT			chr06	23082	23406
							chr03	1350745	1351014	98	111	+	7.77457	0.000717	0.823	CCCAGAGAGAATCT			chr06	24489	24769
							chr03	1350745	1351014	106	119	-	7.50289	0.000955	0.869	CGCTATGAAGATTC			chr06	42754	43137
							chr03	1366947	1367215	124	137	-	7.91908	0.000636	0.816	TGAATTGTCACTTT			chr06	63106	63456
							chr03	1393587	1393874	241	254	+	7.65896	0.000803	0.833	CTAAATTCAAGTTT			chr06	63482	63861
							chr03	1393587	1393874	188	201	-	7.49133	0.000975	0.872	CTCAGTTAAGCTCT			chr06	86823	87139
							chr03	1394999	1395364	187	200	-	8.52601	0.000203	0.751	CAAATTTTAGGTTT			chr06	88045	88362
							chr03	1403255	1403524	140	153	-	8.45665	0.000278	0.77	CGTAACGTAGGTTT			chr06	90656	91028
							chr03	1424386	1424685	133	146	+	8.76301	0.000157	0.726	CCAAGGGTAGCTTT			chr06	94015	94313
							chr03	1433038	1433378	296	309	+	8.20231	0.000393	0.789	ACAAATGTAATTTT			chr06	126290	126583
							chr03	1433038	1433378	68	81	+	8.17919	0.000465	0.792	AGTTAAGAGTGTTT			chr06	142104	142365
							chr03	1433038	1433378	232	245	-	8	0.000504	0.808	TAATAATTAAGTTT			chr06	206038	206323
							chr03	1485250	1485635	229	242	+	8.72832	0.000172	0.735	TGCTCTTAAGGTTT			chr06	206933	207320
							chr03	1492054	1492327	251	264	+	8.24277	0.000347	0.789	GTCATTTTGAATTT			chr06	215078	215444
							chr03	1519007	1519280	224	237	+	12.4624	5.04e-05	0.708	CTTTGTGTAACTTT			chr06	257262	257573
							chr03	1545902	1546209	71	84	-	8.2659	0.00032	0.776	AACTTATTAGATTT			chr06	271384	271722
							chr03	1545902	1546209	70	83	-	8.19075	0.000429	0.789	ACTTATTAGATTTT			chr06	277614	277868
							chr03	1560298	1560597	208	221	-	8.50289	0.000229	0.764	AGCAGGGAAAGTTT			chr06	282263	282649
							chr03	1591722	1592105	4	17	+	12.2081	7.24e-05	0.708	AGTATTTAGACTTT			chr06	337805	338104
							chr03	1591722	1592105	50	63	+	8.17919	0.000465	0.792	ACTTGTCTGAGTTT			chr06	357139	357490
							chr03	1601906	1602130	170	183	+	8.24277	0.000347	0.789	ACAAGTGGAGATTT			chr06	498945	499216
							chr03	1602306	1602533	65	78	-	8.72832	0.000172	0.735	CGTCGAGAGGATTT			chr06	517310	517684
							chr03	1604363	1604634	58	71	-	8.18497	0.000451	0.789	ACCTGATACAGTTT			chr06	518335	518596
							chr03	1614307	1614578	154	167	-	7.76879	0.00072	0.823	CGATAAGTGGGTCT			chr06	531532	531919
							chr04	40176	40559	20	33	-	7.50867	0.000946	0.863	AGAAGTGTGGATCT			chr06	560605	560917
							chr04	100534	100858	38	51	-	7.93064	0.000589	0.816	ACAAGTGTCAATTT			chr06	583042	583315
							chr04	122291	122611	174	187	+	8.17341	0.000475	0.801	CTTTTTTTGATTTT			chr06	584695	585000
							chr04	122291	122611	164	177	+	7.92486	0.000613	0.816	ATACTTGTGACTTT			chr06	585847	586131
							chr04	122291	122611	106	119	+	7.75723	0.000728	0.828	CCAAGTTTGGGCTT			chr06	590583	590867
							chr04	122291	122611	173	186	+	7.63006	0.000849	0.833	ACTTTTTTTGATTT			chr06	591821	592128
							chr04	149255	149475	30	43	-	9.0578	0.000113	0.708	GCCAAAGTGGATTT			chr06	600016	600317
							chr04	149255	149475	185	198	-	7.64162	0.000837	0.833	TGATTATAGTATTT			chr06	603507	603884
							chr04	163757	164018	32	45	+	7.79769	0.000713	0.823	TGCAGTGTGAGTGT			chr06	623271	623625
							chr04	178062	178340	102	115	+	8.18497	0.000451	0.789	CTCAATTCGAGTTT			chr06	635863	636251
							chr04	178397	178745	251	264	-	9.07514	0.000111	0.708	CACAAAGAGAGTTT			chr06	641047	641362
							chr04	182258	182596	233	246	+	8.53179	0.000198	0.745	TAATTAGTGAGTTT			chr06	645719	645979
							chr04	248780	249110	49	62	+	8.19653	0.000408	0.789	TGAAGACAAGCTTT			chr06	655092	655352
							chr04	261849	262144	173	186	+	7.72832	0.000733	0.83	GTAAATTAAAATTT			chr06	671447	671721
							chr04	316819	317102	28	41	-	8.76879	0.000155	0.726	GCATGTTTAGGTTT			chr06	672010	672348
							chr04	317783	318051	152	165	-	7.82081	0.000695	0.82	CCTAGTGAGACATT			chr06	674774	675107
							chr04	372388	372775	293	306	-	8.18497	0.000451	0.789	TTCTGACAGAGTTT			chr06	684459	684758
							chr04	373744	374026	164	177	-	7.69942	0.000759	0.83	CTTGAATTGAATTT			chr06	697427	697814
							chr04	375028	375299	15	28	+	7.98844	0.000512	0.811	ACAAGAATAAGTTT			chr06	699296	699601
							chr04	445368	445692	202	215	-	8.17341	0.000475	0.801	TCCTTCTTGACTTT			chr06	699894	700249
							chr04	445368	445692	266	279	-	7.90751	0.000664	0.816	CTTTTTGTCAGTTT			chr06	720205	720510
							chr04	598022	598313	103	116	+	7.43353	0.00099	0.872	ATTAAGTTAAGTTT			chr06	774595	774973
							chr04	611867	612131	57	70	+	12.2081	7.24e-05	0.708	ATTAATTTGGGTTT			chr06	785502	785779
							chr04	611867	612131	224	237	-	7.90173	0.000674	0.816	CCTTTTTTCAGTTT			chr06	815119	815430
							chr04	622161	622437	162	175	-	12.2197	5.74e-05	0.708	CCAAAATAAACTTT			chr06	822789	823173
							chr04	644555	644934	62	75	+	7.9711	0.000538	0.815	AGTGAATTGGATTT			chr06	824579	824887
							chr04	644555	644934	75	88	+	7.7052	0.000753	0.83	TTTTTTAAGACTTT			chr06	837465	837760
							chr04	714510	714870	304	317	+	7.49711	0.000967	0.872	ACCTGTGAAACTTC			chr06	838008	838394
							chr04	719247	719536	131	144	-	7.49711	0.000967	0.872	ACCTGATTGGATTC			chr06	860201	860528
							chr04	722658	722986	55	68	+	8.76879	0.000155	0.726	CTCAAAGGGGCTTT			chr06	863952	864212
							chr04	722658	722986	131	144	+	7.90751	0.000664	0.816	CTATTTTTCGGTTT			chr06	873205	873547
							chr04	723612	723940	57	70	-	7.95376	0.000562	0.815	CCTGATTTAAGTTT			chr06	950093	950449
							chr04	723612	723940	80	93	+	7.89595	0.000681	0.816	TTATGATTTGCTTT			chr06	966893	967200
							chr04	724670	724998	297	310	-	7.98844	0.000512	0.811	ATGAATTTGAATTT			chr06	987351	987714
							chr04	724670	724998	303	316	-	7.43931	0.000988	0.872	TTTTTTATGAATTT			chr06	994559	994875
							chr04	724670	724998	290	303	-	7.43353	0.00099	0.872	TGAATTTGAAATTT			chr06	995418	995679
							chr04	748459	748755	167	180	-	8.44509	0.000299	0.77	CTTAGTTTGATTTT			chr07	5040	5355
							chr04	748459	748755	160	173	-	7.63006	0.000849	0.833	TGATTTTTTGATTT			chr07	24472	24763
							chr04	750554	750861	12	25	-	8.22543	0.000376	0.789	ACATTTTGGGGTTT			chr07	57561	57831
							chr04	750887	751164	101	114	-	7.93642	0.000573	0.815	TTAAAAGCGAGTTT			chr07	113456	113776
							chr04	752779	753059	225	238	+	12.7341	2.15e-05	0.69	TGCAGTTTGGATTT			chr07	118448	118747
							chr04	754079	754440	318	331	+	8.07514	0.000495	0.806	TGCTGTGTGGGTAT			chr07	148061	148339
							chr04	844006	844387	288	301	-	12.2139	6.47e-05	0.708	CTTAAAGTAAGTTT			chr07	161120	161385
							chr04	844006	844387	223	236	-	7.54335	0.000914	0.86	TCAAGAGTGAGTGT			chr07	203178	203446
							chr04	875453	875771	186	199	-	8.22543	0.000376	0.789	AGTGGTTAAGCTTT			chr07	258353	258720
							chr04	875453	875771	57	70	+	7.92486	0.000613	0.816	TGATATCAAGCTTT			chr07	315669	315921
							chr04	884328	884714	47	60	+	7.92486	0.000613	0.816	AGATTATTAATTTT			chr07	316810	317087
							chr05	21550	21816	105	118	-	7.98266	0.00052	0.812	TTGAATTTGAATTT			chr07	347232	347619
							chr05	21550	21816	111	124	-	7.95376	0.000562	0.815	TCTGGTTTGAATTT			chr07	385226	385573
							chr05	22565	22865	48	61	+	8.72832	0.000172	0.735	TGATGAGAGATTTT			chr07	406609	406996
							chr05	52291	52559	6	19	-	8.72832	0.000172	0.735	AGCAGAGCGACTTT			chr07	407296	407578
							chr05	76626	76957	114	127	-	8.21965	0.000382	0.789	ATTTGGTTGGCTTT			chr07	430132	430443
							chr05	103819	104149	261	274	-	7.91908	0.000636	0.816	TTCATTGACAGTTT			chr07	430443	430679
							chr05	132777	133163	103	116	+	11.6647	0.000104	0.708	TTTTATTTAAGTTT			chr07	529068	529361
							chr05	132777	133163	51	64	+	8.27746	0.000314	0.772	CAATAATAAGATTT			chr07	559784	560120
							chr05	157817	158080	164	177	-	7.71098	0.000747	0.83	TTCAATATAACTTT			chr07	569750	570099
							chr05	223270	223609	286	299	+	7.91908	0.000636	0.816	ACCTTTTCGAATTT			chr07	580005	580314
							chr05	223839	224098	70	83	-	11.9364	9.66e-05	0.708	TGTAATTTAAGTTT			chr07	586191	586493
							chr05	233559	233947	353	366	-	13.0116	3.11e-06	0.534	CCAAGTGAAGGTTT			chr07	591364	591656
							chr05	233559	233947	84	97	-	8.44509	0.000299	0.77	TCTTGAGTGCGTTT			chr07	593678	593946
							chr05	239946	240263	174	187	-	12.1965	7.93e-05	0.708	TCATTTTTGAGTTT			chr07	615056	615345
							chr05	362062	362344	8	21	+	8.19653	0.000408	0.789	TCAAGAGTCGATTT			chr07	615636	615916
							chr05	384570	384956	290	303	-	8.44509	0.000299	0.77	CCTTTATCGGCTTT			chr07	646486	646799
							chr05	422232	422510	102	115	+	8.71676	0.000183	0.735	CTCTTTGAAGTTTT			chr07	667462	667706
							chr05	456841	457111	98	111	-	11.6763	0.000103	0.708	TTTAATTTAGATTT			chr07	685067	685351
							chr05	456841	457111	32	45	-	7.77457	0.000717	0.823	ACCAAAGTGGGTTC			chr07	710539	710819
							chr05	465542	465822	113	126	-	7.42775	0.000992	0.872	TTCTTATGAAATTT			chr07	722374	722724
							chr05	471001	471298	82	95	+	8.46243	0.000265	0.77	TGTTCTTAAGGTTT			chr07	809338	809600
							chr05	472475	472737	58	71	+	7.92486	0.000613	0.816	AGCTTATCGAATTT			chr07	817502	817873
							chr05	481753	482057	36	49	+	8.73988	0.000166	0.735	CGATCTTAGGATTT			chr07	825488	825875
							chr05	481753	482057	113	126	-	7.55491	0.000885	0.852	CGAATTGTGAGTTA			chr07	835215	835517
							chr05	507795	508073	28	41	-	11.6705	0.000104	0.708	TCTATTTTAAATTT			chr07	850430	850737
							chr05	538348	538604	214	227	+	8.19075	0.000429	0.789	TGTAAATCGGCTTT			chr07	879228	879537
							chr05	558391	558754	79	92	+	8.17919	0.000465	0.792	TTCTTTTAAGTTTT			chr07	884826	885107
							chr05	563993	564245	143	156	-	12.2081	7.24e-05	0.708	TCAATATTGAGTTT			chr07	922974	923357
							chr05	595984	596285	225	238	+	9.01156	0.000122	0.715	TGCACAGAAGCTTT			chr07	931194	931472
							chr05	679769	680108	113	126	-	7.97688	0.000529	0.815	TTGTATTTAGATTT			chr07	932713	933024
							chr05	695253	695620	195	208	+	7.42775	0.000992	0.872	ATTGTTTTGAATTT			chr07	933936	934179
							chr05	698902	699289	288	301	+	8.46243	0.000265	0.77	TGCAAACAGGGTTT			chr08	73886	74157
							chr05	698902	699289	130	143	+	8.19075	0.000429	0.789	TCCAATGTGCATTT			chr08	78210	78534
							chr05	705746	706100	225	238	-	7.96532	0.000549	0.815	ACCAAGTTAACTTT			chr08	89975	90266
							chr05	713839	714132	280	293	+	8.46243	0.000265	0.77	CCAAGCGTGAATTT			chr08	172252	172523
							chr05	729394	729725	100	113	+	8.23121	0.000367	0.789	TTAGATGTGGGTTT			chr08	172658	172966
							chr05	736928	737198	117	130	-	7.65896	0.000803	0.833	TCAATTTACGATTT			chr08	200396	200696
							chr05	772464	772798	65	78	+	8.18497	0.000451	0.789	CGTTAATAGCGTTT			chr08	218767	219039
							chr05	772464	772798	101	114	+	7.63584	0.000845	0.833	ACTTTATTTGATTT			chr08	310421	310730
							chr05	774931	775224	116	129	+	7.91908	0.000636	0.816	TCTCTTGAAACTTT			chr08	364479	364841
							chr05	784724	785001	253	266	-	7.6474	0.000829	0.833	AGTTATTTCACTTT			chr08	407797	408043
							chr05	787510	787793	203	216	+	7.92486	0.000613	0.816	AGCAATCTAAGTTT			chr08	436543	436910
							chr05	787510	787793	76	89	-	7.63584	0.000845	0.833	TTTTAATAGTGTTT			chr08	444349	444718
							chr05	792163	792523	328	341	+	8.76879	0.000155	0.726	CGAAGGGTGGATTT			chr08	489901	490216
							chr05	792671	792929	136	149	+	8.23121	0.000367	0.789	AGATGGGTAAGTTT			chr08	498188	498486
							chr05	794395	794780	176	189	+	7.90751	0.000664	0.816	CTCAATGTATATTT			chr08	513287	513614
							chr05	804341	804601	61	74	-	8.22543	0.000376	0.789	CTAGATTTGGCTTT			chr08	521911	522199
							chr05	804341	804601	243	256	-	8.17919	0.000465	0.792	ACTTGCTTAGCTTT			chr08	526126	526418
							chr05	804341	804601	94	107	-	7.71098	0.000747	0.83	TGAATTATAACTTT			chr08	528499	528854
							chr05	831789	832074	22	35	-	8.44509	0.000299	0.77	ACCAAAGTTGGTTT			chr08	554406	554675
							chr05	837062	837345	150	163	-	8.16763	0.000483	0.806	TTCTGTTTCGCTTT			chr08	622022	622285
							chr05	837062	837345	203	216	-	7.91908	0.000636	0.816	TTTCTTGTGGATTT			chr08	629572	629924
							chr05	890488	890866	110	123	-	12.7457	1.34e-05	0.63	AGCAAATTGGGTTT			chr08	685343	685626
							chr05	890488	890866	219	232	+	9.04624	0.000117	0.708	GGATGATAGGCTTT			chr08	709767	710032
							chr05	895634	895912	146	159	-	7.52601	0.000939	0.86	TTCTGTGTGACTTG			chr08	715238	715542
							chr05	909693	909938	44	57	+	8.45665	0.000278	0.77	CCAAGCTTGGATTT			chr08	751670	751974
							chr05	982592	982939	197	210	+	8.75723	0.00016	0.726	AGCTGGTAGGGTTT			chr08	752675	752978
							chr05	982592	982939	264	277	+	7.55491	0.000885	0.852	TGTATTGAGGCTTA			chr08	786381	786702
							chr05	991436	991818	48	61	+	8.23699	0.000357	0.789	ACAAGGTTGGATTT			chr08	789619	789938
							chr05	1007530	1007834	243	256	-	7.66474	0.000786	0.833	ACTAATCAAACTTT			chr08	794064	794334
							chr05	1044593	1044930	301	314	-	8.45665	0.000278	0.77	CGTAGTGACGATTT			chr08	801798	802091
							chr05	1046427	1046686	176	189	+	7.65318	0.000818	0.833	TTCTTCTAAGATTT			chr08	802726	803076
							chr05	1047186	1047474	103	116	+	9.04046	0.000119	0.708	GCCTTTGAAGCTTT			chr08	806989	807320
							chr05	1048042	1048426	177	190	+	8.52023	0.000208	0.755	TATTGTTAGAGTTT			chr09	21828	22127
							chr05	1146180	1146459	98	111	-	8.72254	0.000178	0.735	TGTTCTTTGGCTTT			chr09	71962	72347
							chr05	1161012	1161285	79	92	+	11.6821	0.000101	0.708	ATAATATTAACTTT			chr09	113856	114145
							chr05	1161012	1161285	191	204	-	9.04046	0.000119	0.708	TCGTGAGTGAGTTT			chr09	120838	121116
							chr05	1161012	1161285	89	102	+	7.43353	0.00099	0.872	CTTTAGTAAAATTT			chr09	123558	123815
							chr05	1166051	1166310	167	180	+	11.9422	9.38e-05	0.708	TTCTAATAAAGTTT			chr09	167995	168343
							chr05	1226474	1226837	133	146	+	7.98266	0.00052	0.812	AGTTGAAAAACTTT			chr09	175593	175891
							chr05	1263104	1263399	273	286	-	12.7283	2.29e-05	0.69	ACCTTTTTGGCTTT			chr09	206211	206547
							chr05	1270204	1270505	44	57	+	12.7283	2.29e-05	0.69	CTCATTTTGGCTTT			chr09	226786	227170
							chr05	1287217	1287542	111	124	-	8.18497	0.000451	0.789	CGATATTCGACTTT			chr09	231385	231658
							chr05	1287217	1287542	142	155	+	8.15029	0.000491	0.806	TCTTGTTTTGCTTT			chr09	261770	262117
							chr05	1324680	1325027	99	112	-	7.89017	0.000683	0.816	TCATTTTTGTCTTT			chr09	266384	266672
							chr05	1324680	1325027	123	136	+	7.71676	0.000741	0.83	ATTTTAAAAGCTTT			chr09	280806	281071
							chr05	1368819	1369160	226	239	-	8.21387	0.000384	0.789	TTTGGTTTGGCTTT			chr09	281915	282190
							chr05	1382944	1383251	228	241	+	7.92486	0.000613	0.816	TTAAGTTAAATTTT			chr09	345168	345478
							chr05	1382944	1383251	227	240	+	7.43353	0.00099	0.872	CTTAAGTTAAATTT			chr09	360342	360613
							chr06	23082	23406	273	286	-	7.92486	0.000613	0.816	CTAAAATTGCCTTT			chr09	409145	409476
							chr06	24489	24769	167	180	+	7.90173	0.000674	0.816	TTCAAATTGTGTTT			chr09	434797	435116
							chr06	24489	24769	24	37	-	7.79191	0.000715	0.823	CGCATTTTGGGTTG			chr09	438579	438811
							chr06	42754	43137	263	276	+	8.22543	0.000376	0.789	TCCGATTTGGATTT			chr09	476321	476582
							chr06	63106	63456	54	67	+	7.96532	0.000549	0.815	CGAGGTTAAAATTT			chr09	482778	483079
							chr06	63106	63456	37	50	+	7.92486	0.000613	0.816	CTAAACTTAGCTTT			chr09	516182	516444
							chr06	63106	63456	147	160	+	7.55491	0.000885	0.852	AGTTTAGTGGCTAT			chr09	524658	524927
							chr06	63482	63861	172	185	-	7.98266	0.00052	0.812	ATGTTATAAACTTT			chr09	527200	527508
							chr06	63482	63861	266	279	-	7.55491	0.000885	0.852	AGTTTAGTGGCTAT			chr09	528778	529066
							chr06	86823	87139	169	182	-	7.95376	0.000562	0.815	TGCATGTTAACTTT			chr09	545116	545376
							chr06	88045	88362	300	313	+	12.4566	5.08e-05	0.708	CTTTTTTTGGCTTT			chr09	558351	558733
							chr06	90656	91028	37	50	-	7.49711	0.000967	0.872	CGTAGTGAAAGTTC			chr09	604400	604780
							chr06	94015	94313	259	272	+	8.45087	0.000291	0.77	TGTAGAGTCGCTTT			chr09	631285	631560
							chr06	126290	126583	114	127	+	7.90173	0.000674	0.816	ATTTGTGAATGTTT			chr09	632297	632627
							chr06	142104	142365	52	65	+	12.7341	2.15e-05	0.69	AGCTGTTAGACTTT			chr10	4662	4922
							chr06	206038	206323	97	110	-	12.2139	6.47e-05	0.708	TGATAATTGGATTT			chr10	38527	38811
							chr06	206933	207320	309	322	+	12.2023	7.74e-05	0.708	CTTTTTGAAACTTT			chr10	52959	53245
							chr06	215078	215444	17	30	-	7.54913	0.000901	0.86	TCTTGAGTGAGTAT			chr10	53628	53963
							chr06	257262	257573	6	19	+	8.48555	0.000245	0.769	TTTGGTGTGGCTTT			chr10	60729	61013
							chr06	257262	257573	263	276	-	7.56069	0.00087	0.846	AGATGTGAGAGATT			chr10	115190	115476
							chr06	271384	271722	269	282	+	8.51445	0.000215	0.763	TCGAAATTAGCTTT			chr10	145833	146167
							chr06	271384	271722	265	278	-	7.91908	0.000636	0.816	CTAATTTCGAGTTT			chr10	153004	153261
							chr06	271384	271722	233	246	+	7.50289	0.000955	0.869	ACCAGTGTGAATTC			chr10	156910	157283
							chr06	277614	277868	110	123	+	8.49711	0.000236	0.764	GTTTTTTTGGCTTT			chr10	183058	183446
							chr06	277614	277868	188	201	+	8.45665	0.000278	0.77	ATCATTGTGATTTT			chr10	183855	184235
							chr06	277614	277868	34	47	-	7.90751	0.000664	0.816	TTCTATTTCGCTTT			chr10	184531	184881
							chr06	282263	282649	345	358	+	8.06358	0.000496	0.806	CGTTGAGTGGCTGT			chr10	264694	264966
							chr06	337805	338104	118	131	+	7.69942	0.000759	0.83	TTAAAGTTAGGTTT			chr10	269342	269605
							chr06	337805	338104	143	156	+	7.51445	0.000941	0.86	ATAAGAGAGGCTTC			chr10	272726	272986
							chr06	357139	357490	189	202	+	7.51445	0.000941	0.86	CCAAATGAGGATTC			chr10	282871	283185
							chr06	498945	499216	237	250	+	7.91329	0.000653	0.816	TTCTTTCTGGATTT			chr10	288716	289089
							chr06	517310	517684	256	269	-	8.49133	0.000242	0.769	CGTTGGGAAACTTT			chr10	325525	325814
							chr06	518335	518596	209	222	-	12.4566	5.08e-05	0.708	CTTTGTTTAGCTTT			chr10	331641	331945
							chr06	531532	531919	108	121	-	7.93064	0.000589	0.816	CGCAAACTAAATTT			chr10	335517	335857
							chr06	560605	560917	85	98	+	8.19653	0.000408	0.789	ACATGAGACACTTT			chr10	337196	337584
							chr06	560605	560917	203	216	-	7.96532	0.000549	0.815	CTCAAGTAAAGTTT			chr10	358621	358877
							chr06	583042	583315	97	110	-	8.49711	0.000236	0.764	ACCGATGTGAGTTT			chr10	432734	433010
							chr06	583042	583315	226	239	-	8.19653	0.000408	0.789	TTTTCTTAGACTTT			chr10	451376	451642
							chr06	584695	585000	108	121	+	8.53757	0.000195	0.745	AAAAGTTAAGGTTT			chr10	458210	458557
							chr06	585847	586131	188	201	-	8.27168	0.000316	0.772	TAATAATAGAGTTT			chr10	461645	461899
							chr06	590583	590867	191	204	-	8.45665	0.000278	0.77	TTAAGTTAGGTTTT			chr10	479814	480104
							chr06	590583	590867	192	205	-	7.95954	0.000558	0.815	CTTAAGTTAGGTTT			chr10	481640	481924
							chr06	591821	592128	198	211	+	7.93064	0.000589	0.816	ACAAATTCAGCTTT			chr10	497145	497447
							chr06	600016	600317	38	51	+	12.2023	7.74e-05	0.708	ACTTTTTAGACTTT			chr10	526013	526337
							chr06	603507	603884	146	159	-	7.65318	0.000818	0.833	TCATTTCAAACTTT			chr10	526341	526686
							chr06	623271	623625	255	268	+	11.6821	0.000101	0.708	ATTATTTAAGATTT			chr10	528465	528836
							chr06	635863	636251	363	376	-	7.64162	0.000837	0.833	ATTTAAGTTAGTTT			chr10	554414	554723
							chr06	641047	641362	182	195	+	8.19075	0.000429	0.789	CCTAAATACGCTTT			chr10	582192	582544
							chr06	645719	645979	53	66	-	7.6474	0.000829	0.833	TCATTTTTCGATTT			chr10	586431	586748
							chr06	655092	655352	91	104	+	7.98844	0.000512	0.811	TCAAAAATGAGTTT			chr10	605851	606131
							chr06	671447	671721	25	38	-	8.18497	0.000451	0.789	CGATTTGACAGTTT			chr10	618787	619057
							chr06	672010	672348	17	30	+	8.02312	0.000499	0.806	CGCATTGTGGCTCT			chr10	620519	620780
							chr06	674774	675107	257	270	+	8.20809	0.000387	0.789	ATTACTGTAACTTT			chr11	8242	8578
							chr06	674774	675107	201	214	+	7.69942	0.000759	0.83	TCATAGTTGAATTT			chr11	12307	12576
							chr06	684459	684758	108	121	+	8.17919	0.000465	0.792	CTATAAGATGCTTT			chr11	27357	27632
							chr06	697427	697814	277	290	-	7.48555	0.000979	0.872	TGCTGTGTAAGTCT			chr11	98231	98608
							chr06	699296	699601	180	193	-	11.4046	0.000105	0.708	TTTTTTTAAAATTT			chr11	136291	136554
							chr06	699296	699601	216	229	-	8.52023	0.000208	0.755	GCAAGATTGAATTT			chr11	137314	137579
							chr06	699296	699601	195	208	-	8.18497	0.000451	0.789	CCAATTTTAATTTT			chr11	146265	146638
							chr06	699296	699601	196	209	-	7.90173	0.000674	0.816	CCCAATTTTAATTT			chr11	154515	154834
							chr06	699894	700249	225	238	+	11.9538	8.44e-05	0.708	ACAAATTAAACTTT			chr11	160768	161061
							chr06	720205	720510	170	183	-	12.2081	7.24e-05	0.708	TTCAGATTGAATTT			chr11	161804	162073
							chr06	720205	720510	81	94	-	7.66474	0.000786	0.833	TTAATCGTGAATTT			chr11	183989	184288
							chr06	774595	774973	169	182	+	7.96532	0.000549	0.815	AGTAAGTTAGGTTT			chr11	214066	214443
							chr06	774595	774973	209	222	+	7.71676	0.000741	0.83	AGTTATATAGATTT			chr11	239352	239631
							chr06	774595	774973	228	241	+	7.62428	0.00085	0.833	AGTTTTTTATGTTT			chr11	247394	247777
							chr06	785502	785779	181	194	+	8.23699	0.000357	0.789	TTGTTTTTGGATTT			chr11	299484	299812
							chr06	785502	785779	257	270	+	7.92486	0.000613	0.816	TGTATTCAGGATTT			chr11	323600	323982
							chr06	815119	815430	225	238	+	7.93064	0.000589	0.816	TGAATCGTGAATTT			chr11	334167	334485
							chr06	815119	815430	163	176	-	7.91908	0.000636	0.816	TCACGATTAACTTT			chr11	352424	352800
							chr06	822789	823173	261	274	+	8.72254	0.000178	0.735	AGCTTTGAAGTTTT			chr11	359099	359476
							chr06	822789	823173	126	139	+	7.80347	0.00071	0.823	CGAAGTGTAGGTTG			chr11	410806	411110
							chr06	824579	824887	63	76	+	8.75723	0.00016	0.726	CGAAGGTTGGGTTT			chr11	428208	428533
							chr06	837465	837760	172	185	-	13.0058	4.92e-06	0.534	AGCAGATTGGCTTT			chr11	454179	454466
							chr06	838008	838394	153	166	-	7.96532	0.000549	0.815	ATTGGATTGGATTT			chr11	487647	487918
							chr06	838008	838394	199	212	-	7.93642	0.000573	0.815	AGAATCGTGAATTT			chr11	496067	496406
							chr06	860201	860528	73	86	+	8.19075	0.000429	0.789	CGACTTGTGAATTT			chr11	500178	500404
							chr06	860201	860528	173	186	+	7.9711	0.000538	0.815	TTATTTATGGGTTT			chr11	516683	516953
							chr06	860201	860528	160	173	+	7.63584	0.000845	0.833	TTAAGTTAATCTTT			chr11	517863	518129
							chr06	863952	864212	15	28	-	9.30636	0.000107	0.708	CGGAGTGTGACTTT			chr11	519306	519607
							chr06	863952	864212	86	99	-	7.54335	0.000914	0.86	CCATAAGTAGCGTT			chr11	537859	538237
							chr06	873205	873547	41	54	-	12.7225	2.32e-05	0.69	CCTTTTTTGGGTTT			chr11	590652	591026
							chr06	950093	950449	279	292	-	8.45087	0.000291	0.77	CCCAAATTCGGTTT			chr11	640080	640311
							chr06	966893	967200	126	139	+	8.52023	0.000208	0.755	ACGAATTTGGATTT			chr12	125834	126095
							chr06	966893	967200	225	238	+	8.45087	0.000291	0.77	TGATTTGTGATTTT			chr12	130012	130311
							chr06	966893	967200	82	95	+	7.95954	0.000558	0.815	AGAGTTTTGAGTTT			chr12	143650	144036
							chr06	987351	987714	172	185	-	7.93064	0.000589	0.816	ACATTCGTGAATTT			chr12	150765	151137
							chr06	987351	987714	162	175	-	7.65318	0.000818	0.833	ATTTGATTCGATTT			chr12	263822	264113
							chr06	994559	994875	286	299	+	7.47977	0.000979	0.872	TGCTTTTTGGCTTC			chr12	264573	264862
							chr06	995418	995679	99	112	+	8.18497	0.000451	0.789	CGATTTGCAAGTTT			chr12	275766	276059
							chr06	995418	995679	243	256	-	7.92486	0.000613	0.816	TTTTTAGAAATTTT			chr12	299639	299895
							chr07	5040	5355	161	174	+	8.26012	0.000324	0.78	TAAATTTTGACTTT			chr12	331387	331701
							chr07	5040	5355	208	221	+	8.21965	0.000382	0.789	CTCTATTGAGCTTT			chr12	333104	333436
							chr07	5040	5355	54	67	-	7.92486	0.000613	0.816	TCAATTCAGACTTT			chr12	334009	334347
							chr07	5040	5355	108	121	+	7.91908	0.000636	0.816	CGATTTCAAACTTT			chr12	357166	357449
							chr07	5040	5355	139	152	-	8.52601	0.000203	0.751	GCAAAATTGGATTT			chr12	389542	389876
							chr07	24472	24763	42	55	-	11.6647	0.000104	0.708	TTTATTTTAACTTT			chr12	455354	455645
							chr07	57561	57831	111	124	-	8.78613	0.000143	0.726	CATAGTTTGAGTTT			chr12	462585	462884
							chr07	113456	113776	245	258	-	7.82081	0.000695	0.82	CCTATTGAGGCTTA			chr12	495770	496051
							chr07	118448	118747	187	200	-	12.474	4.29e-05	0.708	CCAAATTTGACTTT			chr12	528461	528833
							chr07	148061	148339	239	252	-	8.24855	0.000338	0.789	GTCAAATTAACTTT			chr12	540691	540956
							chr07	148061	148339	2	15	+	7.53179	0.000935	0.86	CGATTTGTGAGTGT			chr12	552911	553291
							chr07	161120	161385	38	51	-	8.20231	0.000393	0.789	AGAAACTAGGGTTT			chr12	569438	569699
							chr07	161120	161385	176	189	+	7.76301	0.000724	0.826	CCAAGTGTGAGTTC			chr12	570171	570431
							chr07	203178	203446	73	86	-	7.40462	0.000996	0.873	AGAATTCAAAATTT			chr12	591728	592016
							chr07	258353	258720	60	73	-	7.49711	0.000967	0.872	AGCTTAGTGACTTC			chr12	617990	618238
							chr07	315669	315921	189	202	+	7.89017	0.000683	0.816	TTTTGATTGTGTTT			chr12	639013	639345
							chr07	316810	317087	250	263	+	12.7341	2.15e-05	0.69	CGATTTTAGGGTTT			chr13	14162	14453
							chr07	347232	347619	332	345	+	8.49711	0.000236	0.764	CTCAAGTAGGCTTT			chr13	40362	40626
							chr07	347232	347619	143	156	-	7.90751	0.000664	0.816	TTTTGTGTCACTTT			chr13	54624	54883
							chr07	347232	347619	230	243	+	7.54913	0.000901	0.86	CGCTTTGTAGATTA			chr13	91174	91437
							chr07	385226	385573	283	296	+	8.78613	0.000143	0.726	TGGAATGAAGCTTT			chr13	111000	111262
							chr07	385226	385573	223	236	+	8.18497	0.000451	0.789	TCAATTGTCGGTTT			chr13	134010	134367
							chr07	385226	385573	168	181	+	7.91908	0.000636	0.816	TGAAATTTCGGTTT			chr13	173090	173477
							chr07	406609	406996	272	285	+	7.67052	0.000774	0.833	TTAAAACAAGGTTT			chr13	183194	183554
							chr07	406609	406996	71	84	-	7.56069	0.00087	0.846	TGCTAAGAGAGTAT			chr13	214031	214336
							chr07	407296	407578	214	227	+	7.63584	0.000845	0.833	TTTTGAGTTAATTT			chr13	240608	240890
							chr07	430132	430443	228	241	-	7.93064	0.000589	0.816	ACTAAATAGCCTTT			chr13	267719	268020
							chr07	430443	430679	167	180	-	8.16185	0.000488	0.806	ACTTGATTGTGTTT			chr13	268967	269260
							chr07	529068	529361	85	98	+	7.51445	0.000941	0.86	ACCAAAGAGAGTCT			chr13	318135	318472
							chr07	559784	560120	93	106	+	12.4682	4.83e-05	0.708	CTTAATTTGGGTTT			chr13	403450	403757
							chr07	559784	560120	81	94	+	8.01734	0.0005	0.806	CGCTGTGTGACTCT			chr13	479113	479468
							chr07	569750	570099	264	277	+	9.0289	0.00012	0.708	CGCAATGGGGCTTT			chr13	523679	523961
							chr07	580005	580314	193	206	+	7.56069	0.00087	0.846	AGCATAGTAGCTAT			chr13	538915	539302
							chr07	586191	586493	218	231	-	7.7052	0.000753	0.83	AGTTAGTAAGATTT			chr13	570888	571252
							chr07	591364	591656	70	83	+	8.44509	0.000299	0.77	ACTTGCTTGGCTTT			chr13	584582	584876
							chr07	591364	591656	88	101	+	7.69364	0.000764	0.832	TTAGATTTGACTTT			chr13	585393	585696
							chr07	593678	593946	164	177	+	8.18497	0.000451	0.789	TGAAGCTTGAGTTT			chr13	587762	588025
							chr07	615056	615345	50	63	-	7.53757	0.000927	0.86	TGTAGAGTGAGTTG			chr13	591038	591342
							chr07	615636	615916	101	114	-	7.93642	0.000573	0.815	CGAAATGCAAATTT			chr13	601014	601389
							chr07	615636	615916	99	112	+	7.66474	0.000786	0.833	AGAAATTTGCATTT			chr14	16806	17176
							chr07	646486	646799	83	96	-	11.948	8.91e-05	0.708	TTAATTGTGAATTT			chr14	25135	25474
							chr07	646486	646799	237	250	-	7.54335	0.000914	0.86	AGTTGTTTGGGATT			chr14	26929	27205
							chr07	667462	667706	4	17	-	7.98266	0.00052	0.812	TGTAAAATAGGTTT			chr14	38129	38391
							chr07	685067	685351	141	154	+	8.51445	0.000215	0.763	TGGAATTTGGATTT			chr14	52841	53101
							chr07	685067	685351	148	161	+	8.50867	0.000223	0.763	TGGATTTTGGATTT			chr14	79695	79991
							chr07	685067	685351	155	168	+	8.50867	0.000223	0.763	TGGATTTTGGATTT			chr14	95408	95666
							chr07	685067	685351	209	222	-	8.49711	0.000236	0.764	ATCGGATAGGGTTT			chr14	105611	105872
							chr07	710539	710819	139	152	+	12.474	4.29e-05	0.708	CGCAGATTAAATTT			chr14	123092	123391
							chr07	710539	710819	243	256	+	7.90751	0.000664	0.816	CTTTGTTCAACTTT			chr14	126299	126573
							chr07	722374	722724	140	153	-	7.92486	0.000613	0.816	ATTATATTGATTTT			chr14	128176	128554
							chr07	809338	809600	165	178	+	8.19075	0.000429	0.789	CGTATTGACGATTT			chr14	138406	138767
							chr07	817502	817873	160	173	+	11.9306	9.75e-05	0.708	CTTTGTTTAAATTT			chr14	155823	156203
							chr07	817502	817873	277	290	+	7.7052	0.000753	0.83	TGAAAGTAAAGTTT			chr14	156223	156535
							chr07	825488	825875	66	79	-	7.89595	0.000681	0.816	ACATTTTTGTGTTT			chr14	158844	159229
							chr07	825488	825875	279	292	-	7.49711	0.000967	0.872	TTCAGTGAAGGCTT			chr14	191494	191784
							chr07	835215	835517	256	269	+	8.44509	0.000299	0.77	AGCTTTTTGATTTT			chr14	192207	192483
							chr07	850430	850737	65	78	-	9.04046	0.000119	0.708	GCCATTGTGACTTT			chr14	193817	194091
							chr07	850430	850737	150	163	+	8.45087	0.000291	0.77	CGAATTGTGCGTTT			chr14	203973	204287
							chr07	879228	879537	147	160	-	8.19653	0.000408	0.789	CGAATCGTGAATTT			chr14	230940	231273
							chr07	884826	885107	31	44	-	7.91908	0.000636	0.816	TTCATATACGCTTT			chr14	381146	381381
							chr07	922974	923357	94	107	+	12.4855	2.86e-05	0.708	CGAAAATTGGATTT			chr14	391546	391883
							chr07	922974	923357	118	131	+	7.91908	0.000636	0.816	TTTAGTCTGGATTT			chr14	435945	436284
							chr07	931194	931472	4	17	-	8.20231	0.000393	0.789	ACAATCGTGGATTT			chr14	440116	440500
							chr07	932713	933024	22	35	-	8.18497	0.000451	0.789	TGATGACTGAGTTT			chr14	458660	459043
							chr07	933936	934179	144	157	+	8.48555	0.000245	0.769	CTTAGTTGGGGTTT			chr14	463152	463460
							chr08	73886	74157	211	224	+	8.43353	0.000307	0.77	ACCAGATTTGCTTT			chr14	466308	466577
							chr08	78210	78534	136	149	-	7.89017	0.000683	0.816	TTTTTTGTGTCTTT			chr14	556634	556894
							chr08	89975	90266	10	23	-	8.15029	0.000491	0.806	TTCTGTTTTGCTTT			chr14	557092	557359
							chr08	172252	172523	220	233	+	7.53757	0.000927	0.86	TCCAGATAAGCTTG			chr14	566331	566684
							chr08	172658	172966	137	150	-	8.00578	0.000502	0.807	ATGAAAGAAAATTT			chr14	585113	585413
							chr08	200396	200696	155	168	+	12.9884	6.94e-06	0.534	TGCTGTTTGGGTTT			chr14	589755	590118
							chr08	200396	200696	170	183	+	7.42775	0.000992	0.872	TTTTGATGAAATTT			chr14	600540	600844
							chr08	218767	219039	78	91	+	8.27168	0.000316	0.772	AATAATTTGGATTT			chr15	16209	16576
							chr08	310421	310730	165	178	-	8.02312	0.000499	0.806	CCCTGAGTGAGTTC			chr15	28237	28455
							chr08	364479	364841	4	17	-	7.54913	0.000901	0.86	ACATGAGAGACTTG			chr15	34727	34983
							chr08	364479	364841	272	285	-	7.50867	0.000946	0.863	CCAAAATAGGCTTC			chr15	62968	63256
							chr08	407797	408043	168	181	-	12.7514	9.44e-06	0.534	CGCAATGAAGATTT			chr15	63576	63868
							chr08	436543	436910	60	73	+	8.77457	0.000152	0.726	CGGATTTTGGATTT			chr15	66219	66597
							chr08	436543	436910	223	236	+	7.69942	0.000759	0.83	TTTGAATTGGATTT			chr15	68055	68374
							chr08	444349	444718	172	185	+	8.19075	0.000429	0.789	TTTATTGAGATTTT			chr15	69476	69838
							chr08	444349	444718	163	176	-	7.46243	0.000981	0.872	ATAAAAATAACTTT			chr15	81318	81681
							chr08	444349	444718	171	184	+	7.42775	0.000992	0.872	TTTTATTGAGATTT			chr15	84309	84667
							chr08	489901	490216	13	26	+	8.18497	0.000451	0.789	ACATTTTCGGGTTT			chr15	95118	95503
							chr08	489901	490216	173	186	-	7.65896	0.000803	0.833	AGTTAACTAACTTT			chr15	101470	101837
							chr08	498188	498486	90	103	+	12.7457	1.34e-05	0.63	TGTAAAGTGGCTTT			chr15	122640	122921
							chr08	513287	513614	214	227	-	8.18497	0.000451	0.789	CGCATTTCGAATTT			chr15	198374	198731
							chr08	513287	513614	176	189	+	7.98844	0.000512	0.811	AGCAAAATAACTTT			chr15	258935	259317
							chr08	521911	522199	249	262	+	7.54335	0.000914	0.86	CTTTGTGTGAGATT			chr15	269977	270331
							chr08	526126	526418	84	97	+	8.19653	0.000408	0.789	AGACGTGTAGATTT			chr15	304778	305044
							chr08	528499	528854	101	114	-	7.66474	0.000786	0.833	ACTTAACTAGATTT			chr15	309836	310119
							chr08	528499	528854	238	251	+	7.64162	0.000837	0.833	CGATTATAATATTT			chr15	318664	318934
							chr08	554406	554675	29	42	-	7.95954	0.000558	0.815	CGATTGTTGAATTT			chr15	353801	354117
							chr08	622022	622285	73	86	+	8.77457	0.000152	0.726	AGAAGGGAGGGTTT			chr15	356074	356455
							chr08	622022	622285	128	141	+	8.45087	0.000291	0.77	TGCTGAGCAAGTTT			chr15	356921	357297
							chr08	629572	629924	216	229	-	7.57225	0.000852	0.834	CTCAAAGAGGATAT			chr15	431433	431699
							chr08	685343	685626	160	173	+	8.51445	0.000215	0.763	GCATATTAGACTTT			chr15	454873	455130
							chr08	709767	710032	181	194	+	7.69942	0.000759	0.83	AGTAAGTTAACTTT			chr15	465985	466367
							chr08	715238	715542	44	57	+	8.50867	0.000223	0.763	CGAGAAGAAGCTTT			chr15	478011	478379
							chr08	715238	715542	225	238	-	8.46243	0.000265	0.77	AGCAGAGCAAGTTT			chr15	561784	562108
							chr08	751670	751974	141	154	-	8.18497	0.000451	0.789	AGCTGCTTGAATTT			chr16	34327	34632
							chr08	752675	752978	191	204	+	8.27168	0.000316	0.772	CACAAATTAAATTT			chr16	34940	35201
							chr08	752675	752978	194	207	-	7.6474	0.000829	0.833	AGCAAATTTAATTT			chr16	71782	72080
							chr08	786381	786702	305	318	-	8.44509	0.000299	0.77	CGTTTTGCAGCTTT			chr16	107949	108244
							chr08	786381	786702	66	79	+	7.52601	0.000939	0.86	TCCTGATTAGCTGT			chr16	108526	108864
							chr08	789619	789938	164	177	+	8.17919	0.000465	0.792	CCTTGACTAACTTT			chr16	118407	118761
							chr08	794064	794334	128	141	+	8.50289	0.000229	0.764	ATGTGTTTGACTTT			chr16	118941	119220
							chr08	801798	802091	56	69	+	8.26012	0.000324	0.78	TATTTATAAGCTTT			chr16	165825	166177
							chr08	802726	803076	90	103	-	8.50867	0.000223	0.763	ACAATAGGGGGTTT			chr16	176219	176517
							chr08	802726	803076	96	109	+	7.53179	0.000935	0.86	CCTATTGTGAGTTG			chr16	250940	251239
							chr08	806989	807320	240	253	-	8.19653	0.000408	0.789	ACAAGACTAGGTTT			chr16	253124	253431
							chr09	21828	22127	206	219	-	8.27746	0.000314	0.772	AAAATTGTGAATTT			chr16	256813	257139
							chr09	71962	72347	300	313	+	7.9711	0.000538	0.815	TTGTTTTTGAATTT			chr16	259145	259514
							chr09	113856	114145	268	281	-	7.75145	0.000729	0.828	TGCTGTGTAGGTTC			chr16	261823	262131
							chr09	120838	121116	26	39	+	8.20231	0.000393	0.789	AGAATCGAAGCTTT			chr16	272642	272920
							chr09	123558	123815	146	159	-	8.45087	0.000291	0.77	CGCCGATAAAGTTT			chr16	273151	273504
							chr09	123558	123815	228	241	+	7.63584	0.000845	0.833	TGATTTTATGATTT			chr16	281124	281386
							chr09	123558	123815	236	249	+	7.63584	0.000845	0.833	TGATTTTATGATTT			chr16	346435	346821
							chr09	123558	123815	244	257	+	7.63584	0.000845	0.833	TGATTTTATGATTT			chr16	355061	355382
							chr09	167995	168343	222	235	+	8.20231	0.000393	0.789	TCAAATGCGGATTT			chr16	361495	361767
							chr09	167995	168343	7	20	-	7.93064	0.000589	0.816	TTTAAAGCAGCTTT			chr16	362761	363098
							chr09	175593	175891	84	97	-	8.20809	0.000387	0.789	AGAAATGCGGATTT			chr16	440160	440424
							chr09	206211	206547	60	73	-	8.22543	0.000376	0.789	TCAAGTTGGACTTT			chr16	453928	454208
							chr09	226786	227170	301	314	-	12.4913	2.47e-05	0.708	TCAAAAGAAGCTTT			chr16	457089	457455
							chr09	231385	231658	84	97	+	7.95954	0.000558	0.815	CTTGATTAAGCTTT			chr16	485211	485597
							chr09	261770	262117	231	244	+	8.23699	0.000357	0.789	TTGAGTTTAAGTTT			chr16	551450	551835
							chr09	261770	262117	48	61	+	8.16763	0.000483	0.806	ATCTGTGAATCTTT			chr17	10242	10568
							chr09	266384	266672	110	123	-	8.20231	0.000393	0.789	AGCTAAGCAGATTT			chr17	60016	60402
							chr09	280806	281071	124	137	+	7.69364	0.000764	0.832	TTTAAGTTAGGTTT			chr17	112373	112695
							chr09	281915	282190	41	54	+	7.9422	0.000566	0.815	ACAAAATCGGATTT			chr17	120139	120448
							chr09	345168	345478	21	34	-	7.91908	0.000636	0.816	AGCAATGATAATTT			chr17	134404	134786
							chr09	360342	360613	129	142	-	7.92486	0.000613	0.816	ACAAGTTCAAGTTT			chr17	173637	173895
							chr09	409145	409476	38	51	-	8.71676	0.000183	0.735	CCCCTTGAAGCTTT			chr17	175723	175999
							chr09	434797	435116	133	146	-	7.65896	0.000803	0.833	ATTCAATTGACTTT			chr17	191990	192258
							chr09	434797	435116	161	174	-	7.55491	0.000885	0.852	AGTTTAGTGGCTAT			chr17	212878	213238
							chr09	438579	438811	45	58	+	8.46821	0.000256	0.77	AGTTCTGTAAGTTT			chr17	221587	221825
							chr09	476321	476582	165	178	-	7.89017	0.000683	0.816	TTCATTTTTGCTTT			chr17	229313	229589
							chr09	482778	483079	207	220	-	11.9364	9.66e-05	0.708	TCATTTTTGAATTT			chr17	232697	232968
							chr09	482778	483079	51	64	-	8.48555	0.000245	0.769	TGAGGTTTGGCTTT			chr17	233508	233812
							chr09	516182	516444	189	202	-	7.65896	0.000803	0.833	TTAAAATTGCCTTT			chr17	260310	260580
							chr09	524658	524927	55	68	-	8.23699	0.000357	0.789	TTGTGTTTGAATTT			chr17	313101	313399
							chr09	524658	524927	61	74	-	8.15029	0.000491	0.806	CCTTTTTTGTGTTT			chr17	332887	333266
							chr09	524658	524927	236	249	+	7.53757	0.000927	0.86	AGCAGATTGACTTG			chr17	346001	346297
							chr09	527200	527508	117	130	+	7.53179	0.000935	0.86	TGATGTTAGGCGTT			chr17	350850	351118
							chr09	528778	529066	223	236	+	7.54335	0.000914	0.86	CCAAAATTGGCGTT			chr17	387711	387982
							chr09	545116	545376	127	140	-	7.71098	0.000747	0.83	ATAAAGTTGGATTT			chr17	436078	436338
							chr09	558351	558733	102	115	-	12.4682	4.83e-05	0.708	AGCTGATTAAGTTT			chr17	460971	461314
							chr09	558351	558733	199	212	-	7.96532	0.000549	0.815	ACCGATTTGAATTT			chr17	469718	469999
							chr09	558351	558733	35	48	+	7.75145	0.000729	0.828	CCTTTTGTGGCTCT			chr17	506282	506669
							chr09	604400	604780	353	366	-	8.44509	0.000299	0.77	CGATTTTTGATTTT			chr17	510600	510920
							chr09	631285	631560	91	104	+	7.49711	0.000967	0.872	CCAATTGTGAGTCT			chr17	512237	512622
							chr09	632297	632627	214	227	+	7.65896	0.000803	0.833	AGCATTTACAATTT			chr17	512623	512847
							chr10	4662	4922	101	114	-	8.50867	0.000223	0.763	GTAAGTTTGACTTT			chr17	515539	515856
							chr10	4662	4922	172	185	-	8.22543	0.000376	0.789	AGTGGTTAAGCTTT			chr17	518498	518884
							chr10	38527	38811	167	180	-	9.06358	0.000111	0.708	CAAAGTGTGACTTT			chr17	554617	554956
							chr10	38527	38811	241	254	+	7.72254	0.000736	0.83	AGATTTAAGAATTT			chr17	555724	556102
							chr10	52959	53245	239	252	-	12.7283	2.29e-05	0.69	ACCTTTTTGGGTTT			chr17	556480	556868
							chr10	53628	53963	213	226	-	8.18497	0.000451	0.789	TGTCGAGTAACTTT			chr17	557927	558196
							chr10	60729	61013	81	94	+	12.474	4.29e-05	0.708	TGAATTGTGACTTT			chr17	559180	559454
							chr10	60729	61013	254	267	+	7.9711	0.000538	0.815	ACAGTTGTGAATTT			chr18	23864	24135
							chr10	115190	115476	193	206	-	7.50289	0.000955	0.869	TGCAGTGAGAATCT			chr18	33268	33573
							chr10	145833	146167	21	34	+	8.46243	0.000265	0.77	CCAAGCGAAAGTTT			chr18	48400	48663
							chr10	153004	153261	41	54	+	7.90751	0.000664	0.816	TTTTTTTTGATTTT			chr18	146484	146752
							chr10	156910	157283	257	270	+	8.76879	0.000155	0.726	GGTTTTTAGGGTTT			chr18	187090	187401
							chr10	183058	183446	103	116	+	12.2197	5.74e-05	0.708	TCAAAATTGGATTT			chr18	197506	197891
							chr10	183058	183446	322	335	-	7.65896	0.000803	0.833	CTTATACTAGATTT			chr18	243648	244009
							chr10	183855	184235	146	159	-	7.65318	0.000818	0.833	TGTTTTGACAATTT			chr18	244239	244514
							chr10	184531	184881	46	59	-	11.9538	8.44e-05	0.708	TGAATTGAAAATTT			chr18	244726	245032
							chr10	184531	184881	38	51	+	7.40462	0.000996	0.873	ACAATTCAAAATTT			chr18	248439	248784
							chr10	264694	264966	138	151	-	7.66474	0.000786	0.833	ATTCATGTGAATTT			chr18	277579	277910
							chr10	269342	269605	65	78	+	7.72254	0.000736	0.83	TTAAAAATGAGTTT			chr18	301717	302095
							chr10	272726	272986	20	33	+	7.76879	0.00072	0.823	TTCAGAGAGGGTCT			chr18	319777	320043
							chr10	282871	283185	183	196	-	7.97688	0.000529	0.815	TCTTAAATAGGTTT			chr18	342904	343245
							chr10	282871	283185	118	131	-	7.65318	0.000818	0.833	TGATTTTCAGATTT			chr18	343807	344081
							chr10	288716	289089	200	213	-	8.45665	0.000278	0.77	ACTCGAGTGAGTTT			chr18	372365	372632
							chr10	325525	325814	2	15	+	8.79769	0.000135	0.726	AACTTTGAGAGTTT			chr18	423189	423554
							chr10	331641	331945	7	20	-	12.2197	5.74e-05	0.708	AGTAGATAAGATTT			chr18	435218	435504
							chr10	335517	335857	189	202	+	7.91908	0.000636	0.816	TGCAACTTAACTTT			chr18	463645	463955
							chr10	335517	335857	198	211	+	7.65318	0.000818	0.833	ACTTTATACACTTT			chr18	477213	477506
							chr10	337196	337584	366	379	+	8.78035	0.000147	0.726	GCAAGTGTAACTTT			chr18	487053	487421
							chr10	337196	337584	262	275	-	8.72254	0.000178	0.735	TGAAGTGCGGCTTT			chr18	491388	491659
							chr10	358621	358877	133	146	+	7.53757	0.000927	0.86	CGAAATTTGGCGTT			chr18	495157	495429
							chr10	432734	433010	153	166	-	8.24277	0.000347	0.789	AGCGAAGAAAGTTT			chr18	496370	496687
							chr10	451376	451642	68	81	+	8.19653	0.000408	0.789	CGAATCGTAGATTT			chr18	512394	512687
							chr10	458210	458557	123	136	-	7.64162	0.000837	0.833	TGATTTTTACCTTT			chr18	513065	513365
							chr10	461645	461899	35	48	+	8.19653	0.000408	0.789	CGAATCGTGAATTT			chr18	523832	524184
							chr10	479814	480104	131	144	-	7.89017	0.000683	0.816	CTTTGATTTACTTT			chr19	16754	17049
							chr10	481640	481924	225	238	-	7.95954	0.000558	0.815	TTCGGATTGAATTT			chr19	54240	54507
							chr10	497145	497447	114	127	+	7.92486	0.000613	0.816	CGAATTCAAAGTTT			chr19	82550	82845
							chr10	497145	497447	121	134	-	7.92486	0.000613	0.816	ACTCGATAAACTTT			chr19	85945	86204
							chr10	526013	526337	188	201	+	7.6474	0.000829	0.833	TTTTTCTTGGATTT			chr19	147802	148188
							chr10	526341	526686	189	202	+	12.4682	4.83e-05	0.708	CGATGATTAAGTTT			chr19	148720	148981
							chr10	528465	528836	161	174	-	7.52601	0.000939	0.86	TCTTGATTGGCTGT			chr19	156244	156580
							chr10	554414	554723	118	131	+	8.48555	0.000245	0.769	AGAACAGTAACTTT			chr19	161158	161521
							chr10	582192	582544	75	88	+	7.91329	0.000653	0.816	CGTAATTTCAGTTT			chr19	169217	169603
							chr10	586431	586748	295	308	-	7.93642	0.000573	0.815	TGATACGAAGATTT			chr19	173911	174219
							chr10	605851	606131	117	130	+	8.78035	0.000147	0.726	AGGTTTGAAGGTTT			chr19	188238	188624
							chr10	605851	606131	168	181	-	7.78613	0.000715	0.823	CGCTGTTTGACTTG			chr19	204929	205242
							chr10	605851	606131	19	32	+	7.42197	0.000992	0.872	TTTGATTTAACTTT			chr19	283256	283559
							chr10	618787	619057	145	158	-	8.17919	0.000465	0.792	TTATTTTTGGTTTT			chr19	287278	287642
							chr10	620519	620780	101	114	-	7.92486	0.000613	0.816	AGTAGATCAAGTTT			chr19	303479	303866
							chr11	8242	8578	196	209	+	8.53179	0.000198	0.745	TATAGATAAGCTTT			chr19	342149	342534
							chr11	12307	12576	227	240	+	8.69942	0.000188	0.735	CGAAGTGTTGGTTT			chr19	352135	352494
							chr11	27357	27632	207	220	+	8.25434	0.000329	0.789	ATGATATAGAGTTT			chr19	357219	357493
							chr11	98231	98608	250	263	+	8.71098	0.000186	0.735	ACCTGTGTCGGTTT			chr19	365924	366292
							chr11	98231	98608	356	369	-	7.49711	0.000967	0.872	CGATTTGTGGATTC			chr19	366831	367218
							chr11	136291	136554	182	195	-	8.23121	0.000367	0.789	TTCGGTGAGAATTT			chr19	394260	394642
							chr11	137314	137579	182	195	+	7.78613	0.000715	0.823	CGCTTTTTGGCTGT			chr19	406674	406935
							chr11	146265	146638	130	143	-	7.56069	0.00087	0.846	ACTTGAGTGGAATT			chr19	414916	415303
							chr11	154515	154834	59	72	-	8.50867	0.000223	0.763	TCGTGATTGAATTT			chr19	415422	415762
							chr11	154515	154834	118	131	-	8.17919	0.000465	0.792	CGCAAAGTATATTT			chr19	423262	423524
							chr11	154515	154834	284	297	+	7.90173	0.000674	0.816	AGCATATTATGTTT			chr19	424807	425185
							chr11	160768	161061	196	209	-	8.23121	0.000367	0.789	AGTGGATAAGCTTT			chr19	435793	436174
							chr11	161804	162073	61	74	-	8.53179	0.000198	0.745	AACAATTTGAGTTT			chr19	436450	436689
							chr11	183989	184288	45	58	-	7.94798	0.000563	0.815	CGTGTTTTAAGTTT			chr19	442639	443011
							chr11	214066	214443	161	174	+	7.95954	0.000558	0.815	ACCTTGTAAACTTT			chr19	459763	460041
							chr11	239352	239631	105	118	+	12.4855	2.86e-05	0.708	CGATAAGAAAGTTT			chr19	465841	466108
							chr11	247394	247777	52	65	+	7.52601	0.000939	0.86	CGTTGTTAGAGGTT			chr19	510587	510962
							chr11	299484	299812	232	245	+	8.46243	0.000265	0.77	ACACGAGTGAGTTT			chr19	520176	520485
							chr11	299484	299812	86	99	+	8.0289	0.000498	0.806	CGCAGAGTAGCTTC			chr19	526968	527300
							chr11	299484	299812	215	228	-	7.53179	0.000935	0.86	TGATGTGTGACTGT			chr20	27587	27889
							chr11	323600	323982	346	359	+	7.53179	0.000935	0.86	CGATATTTGGCTTG			chr20	43966	44255
							chr11	334167	334485	236	249	-	7.49133	0.000975	0.872	CCATGTTAGACTTC			chr20	68092	68375
							chr11	352424	352800	256	269	+	7.56069	0.00087	0.846	AGCATTGAAGCTTA			chr20	69014	69322
							chr11	359099	359476	137	150	+	7.65318	0.000818	0.833	TTCATATCAACTTT			chr20	73236	73513
							chr11	359099	359476	156	169	-	7.42197	0.000992	0.872	TTTTTGTAAACTTT			chr20	96217	96494
							chr11	410806	411110	104	117	-	8.45665	0.000278	0.77	AGCATCTAGGCTTT			chr20	136440	136818
							chr11	428208	428533	156	169	-	8.45665	0.000278	0.77	CGAAGTCAGAGTTT			chr20	145591	145977
							chr11	454179	454466	216	229	-	7.81503	0.0007	0.82	CGATGAGAGGAGTT			chr20	147690	148004
							chr11	487647	487918	252	265	-	8.19075	0.000429	0.789	CGATTAGACAGTTT			chr20	167138	167518
							chr11	496067	496406	74	87	-	13.0231	1.28e-06	0.534	ACAAGAGAGGCTTT			chr20	168590	168968
							chr11	496067	496406	211	224	+	8.50867	0.000223	0.763	ACGATTTTGACTTT			chr20	169365	169614
							chr11	496067	496406	255	268	-	8.45087	0.000291	0.77	TCACGATTGGCTTT			chr20	222554	222820
							chr11	496067	496406	326	339	+	7.92486	0.000613	0.816	AGTATTGACAGTTT			chr20	264820	265148
							chr11	500178	500404	214	227	-	8.52023	0.000208	0.755	GGAATTGTGAATTT			chr20	285142	285513
							chr11	500178	500404	54	67	-	7.92486	0.000613	0.816	CGACGTTAAAATTT			chr20	312859	313140
							chr11	516683	516953	134	147	-	7.66474	0.000786	0.833	TTAATCGTGAATTT			chr20	330247	330521
							chr11	517863	518129	167	180	-	7.6474	0.000829	0.833	ATATAAGTATCTTT			chr20	385204	385499
							chr11	519306	519607	124	137	+	8.72832	0.000172	0.735	CCAATCGAGGGTTT			chr20	391294	391578
							chr11	537859	538237	149	162	-	8.78035	0.000147	0.726	GGAAGTTAAGGTTT			chr20	403068	403359
							chr11	537859	538237	11	24	+	8.46821	0.000256	0.77	CGCAAACAGGATTT			chr20	451263	451517
							chr11	590652	591026	253	266	+	9.04624	0.000117	0.708	GCAAGATTGGCTTT			chr20	481557	481818
							chr11	640080	640311	123	136	+	7.63584	0.000845	0.833	ATCTATTATACTTT			chr20	486003	486316
							chr12	125834	126095	72	85	-	8.71098	0.000186	0.735	CTCAGTTCGGCTTT			chr20	502391	502690
							chr12	130012	130311	122	135	+	7.90751	0.000664	0.816	CGATATTAGTATTT			chr20	507692	507979
							chr12	143650	144036	126	139	-	12.4682	4.83e-05	0.708	TGAATTTTGGGTTT			chr20	517978	518260
							chr12	143650	144036	133	146	-	8.19075	0.000429	0.789	CGATTCGTGAATTT			chr21	5403	5680
							chr12	143650	144036	252	265	+	7.65896	0.000803	0.833	TGAATCTTGAATTT			chr21	31982	32293
							chr12	150765	151137	81	94	-	7.81503	0.0007	0.82	CCTAGTTAGGGTTA			chr21	47346	47619
							chr12	150765	151137	281	294	-	7.72254	0.000736	0.83	AGATGTAAAAATTT			chr21	51759	52145
							chr12	263822	264113	66	79	-	7.64162	0.000837	0.833	CCTTAATAATATTT			chr21	69641	69920
							chr12	264573	264862	230	243	+	13.0116	3.11e-06	0.534	ACCAATGTGGCTTT			chr21	76040	76305
							chr12	264573	264862	200	213	+	7.66474	0.000786	0.833	TCAAATTACGATTT			chr21	91077	91463
							chr12	275766	276059	233	246	-	12.763	6.99e-06	0.534	AGAAAAGAGGCTTT			chr21	105555	105847
							chr12	275766	276059	134	147	-	8.72254	0.000178	0.735	AGCAGCGTGAGTTT			chr21	107051	107363
							chr12	299639	299895	124	137	+	12.4855	2.86e-05	0.708	CCAAAATAGAGTTT			chr21	144805	145192
							chr12	299639	299895	152	165	+	12.2139	6.47e-05	0.708	CTTATAGAAAGTTT			chr21	147451	147722
							chr12	299639	299895	159	172	-	7.95954	0.000558	0.815	TTTGGTGAAACTTT			chr21	168135	168521
							chr12	331387	331701	200	213	-	8.75723	0.00016	0.726	AGCGGTGTGAGTTT			chr21	193657	193943
							chr12	331387	331701	229	242	-	7.45087	0.000984	0.872	TTTTTAAAAGATTT			chr21	236837	237138
							chr12	333104	333436	118	131	+	9.03468	0.00012	0.708	GGCATTTTGGCTTT			chr21	264604	264863
							chr12	333104	333436	22	35	+	8.69364	0.000189	0.735	AGCTGTGTTGCTTT			chr21	290135	290442
							chr12	334009	334347	125	138	-	8.18497	0.000451	0.789	ACTTGTGCAACTTT			chr21	361008	361298
							chr12	357166	357449	182	195	-	7.90751	0.000664	0.816	ACTTAAGTTACTTT			chr21	373931	374213
							chr12	357166	357449	119	132	-	7.64162	0.000837	0.833	TCTTTATTACGTTT			chr21	379694	379985
							chr12	389542	389876	218	231	-	13.0173	1.79e-06	0.534	TCCAAAGAGGCTTT			chr21	445559	445844
							chr12	455354	455645	230	243	+	8.49133	0.000242	0.769	TGAGTTGTGGGTTT			chr22	22399	22787
							chr12	455354	455645	188	201	-	7.82659	0.000689	0.819	CGCAAAGTAGGATT			chr22	29062	29337
							chr12	462585	462884	164	177	+	8.22543	0.000376	0.789	CTAAGGTTGACTTT			chr22	63856	64136
							chr12	495770	496051	196	209	+	8.7341	0.000169	0.735	CGATAAGAAGTTTT			chr22	65129	65412
							chr12	528461	528833	126	139	-	8.45665	0.000278	0.77	TGAAGCGTGAGTTT			chr22	74169	74539
							chr12	540691	540956	205	218	-	7.96532	0.000549	0.815	ACTAAGTTAGGTTT			chr22	143042	143426
							chr12	540691	540956	232	245	+	7.53179	0.000935	0.86	TCCTGAGTAACTGT			chr22	161035	161392
							chr12	552911	553291	196	209	-	8.72254	0.000178	0.735	CCATTTGAGATTTT			chr22	250884	251160
							chr12	552911	553291	197	210	-	7.96532	0.000549	0.815	ACCATTTGAGATTT			chr22	251977	252259
							chr12	569438	569699	105	118	-	8.22543	0.000376	0.789	AGTGGATTAGGTTT			chr22	258856	259113
							chr12	570171	570431	46	59	+	8.17919	0.000465	0.792	TGTTGTCAAGCTTT			chr22	281680	281910
							chr12	591728	592016	87	100	+	9.03468	0.00012	0.708	GGCTTTTAGGCTTT			chr22	282159	282497
							chr12	591728	592016	95	108	+	9.03468	0.00012	0.708	GGCTTTTAGGCTTT			chr22	282633	282902
							chr12	617990	618238	157	170	+	8.45665	0.000278	0.77	TCACGAGTGAGTTT			chr22	283132	283391
							chr12	617990	618238	120	133	-	7.97688	0.000529	0.815	TTGTTTGTAAATTT			chr22	312856	313185
							chr12	639013	639345	167	180	+	8.15029	0.000491	0.806	TCTTGTTTTGCTTT			chr22	385152	385508
							chr13	14162	14453	144	157	-	7.93642	0.000573	0.815	ACAATCGTGAATTT			chr22	397724	397986
							chr13	40362	40626	158	171	+	8.18497	0.000451	0.789	TCTCGATAAGGTTT			chr23	41047	41324
							chr13	40362	40626	56	69	+	7.90173	0.000674	0.816	TTTTAAGTTGGTTT			chr23	48740	49006
							chr13	40362	40626	45	58	+	7.65896	0.000803	0.833	ATTAACTTGAGTTT			chr23	54695	55080
							chr13	54624	54883	23	36	+	8.21965	0.000382	0.789	TCTTGGTAGAGTTT			chr23	58216	58498
							chr13	91174	91437	98	111	+	12.2139	6.47e-05	0.708	CTAAGATAAACTTT			chr23	78630	78911
							chr13	111000	111262	95	108	+	12.2023	7.74e-05	0.708	TCATGATTAACTTT			chr23	85959	86224
							chr13	134010	134367	159	172	+	12.474	4.29e-05	0.708	CTCAATTAGAGTTT			chr23	143179	143498
							chr13	134010	134367	121	134	+	7.69942	0.000759	0.83	TTTGAATTGGATTT			chr23	163292	163592
							chr13	134010	134367	154	167	-	7.54335	0.000914	0.86	CTAATTGAGGCTGT			chr23	203393	203780
							chr13	173090	173477	7	20	-	12.474	4.29e-05	0.708	TGAATTTAGGGTTT			chr23	232982	233288
							chr13	173090	173477	349	362	+	8.45087	0.000291	0.77	CGCTAATCAGGTTT			chr23	233563	233833
							chr13	183194	183554	164	177	-	8.76301	0.000157	0.726	GGTTGTTTAGCTTT			chr23	235226	235549
							chr13	214031	214336	134	147	+	8.77457	0.000152	0.726	TGGAATTTGGCTTT			chr23	236226	236485
							chr13	214031	214336	109	122	+	8.20231	0.000393	0.789	CGAAAACAAGCTTT			chr23	284051	284344
							chr13	240608	240890	165	178	+	12.1965	7.93e-05	0.708	CTTTTTTAAGGTTT
							chr13	267719	268020	124	137	-	8.50289	0.000229	0.764	CGTGAAGTGGATTT
							chr13	268967	269260	29	42	-	11.9595	8.13e-05	0.708	ATTATAGAGAATTT
							chr13	318135	318472	17	30	-	12.2081	7.24e-05	0.708	TTAATTGTGACTTT
							chr13	403450	403757	239	252	+	7.54335	0.000914	0.86	CGTTGTTTGGATAT
							chr13	479113	479468	253	266	+	12.7341	2.15e-05	0.69	CCAAGTTTAGCTTT
							chr13	523679	523961	199	212	-	11.948	8.91e-05	0.708	ATATGATTAGATTT
							chr13	538915	539302	63	76	+	8.78613	0.000143	0.726	ACGAATGTGACTTT
							chr13	538915	539302	134	147	+	7.90751	0.000664	0.816	TTTTGTTTAATTTT
							chr13	570888	571252	84	97	+	8.75145	0.000162	0.731	CTTTGGGTGGGTTT
							chr13	570888	571252	351	364	+	7.9711	0.000538	0.815	CTTTTAATGACTTT
							chr13	584582	584876	46	59	-	8.79191	0.000138	0.726	CATAGTTTGGATTT
							chr13	585393	585696	187	200	-	8.47977	0.000248	0.77	ATCACTGAAAGTTT
							chr13	587762	588025	25	38	+	8.22543	0.000376	0.789	CGTGAATTGAGTTT
							chr13	587762	588025	208	221	-	8.18497	0.000451	0.789	TGCATACTAGGTTT
							chr13	591038	591342	132	145	+	7.91908	0.000636	0.816	CGTATATACACTTT
							chr13	601014	601389	73	86	+	7.91908	0.000636	0.816	TGAATTTACGGTTT
							chr13	601014	601389	66	79	+	7.65896	0.000803	0.833	ACTTATCTGAATTT
							chr14	16806	17176	132	145	+	8.16185	0.000488	0.806	TGATGTGTTACTTT
							chr14	25135	25474	89	102	+	13	6.29e-06	0.534	CGCTATGTGAGTTT
							chr14	26929	27205	80	93	-	12.7457	1.34e-05	0.63	TTCAATGAGGCTTT
							chr14	38129	38391	89	102	+	12.2023	7.74e-05	0.708	ACATTTTTGAGTTT
							chr14	52841	53101	60	73	+	8.45665	0.000278	0.77	CCCATTGCAGATTT
							chr14	79695	79991	87	100	+	12.4682	4.83e-05	0.708	TTCAATTTGGGTTT
							chr14	79695	79991	77	90	-	8.16185	0.000488	0.806	TGAAGTTTGTGTTT
							chr14	79695	79991	83	96	-	7.96532	0.000549	0.815	CCAAATTGAAGTTT
							chr14	95408	95666	74	87	+	12.2081	7.24e-05	0.708	CGTAAATTAACTTT
							chr14	95408	95666	77	90	-	7.91329	0.000653	0.816	TGCAAAGTTAATTT
							chr14	105611	105872	82	95	+	9.30636	0.000107	0.708	GTCTGTGAGGCTTT
							chr14	123092	123391	133	146	+	8.49711	0.000236	0.764	CGTTGGGAGAATTT
							chr14	123092	123391	284	297	-	7.91329	0.000653	0.816	TGATTTTTAATTTT
							chr14	123092	123391	267	280	-	7.63584	0.000845	0.833	TTTTTTTTGCGTTT
							chr14	126299	126573	43	56	-	8.49711	0.000236	0.764	TTGTTTTTGGCTTT
							chr14	128176	128554	225	238	+	7.98844	0.000512	0.811	AGCAAAATAACTTT
							chr14	138406	138767	202	215	+	8.43353	0.000307	0.77	CCTTGTTTGCCTTT
							chr14	138406	138767	17	30	+	7.71676	0.000741	0.83	TCATGAATAAATTT
							chr14	155823	156203	230	243	-	11.6821	0.000101	0.708	CTAAATTTAAATTT
							chr14	155823	156203	228	241	+	7.98844	0.000512	0.811	GCAAATTTAAATTT
							chr14	156223	156535	171	184	+	8.08092	0.000494	0.806	CGCTGATAGGGTTA
							chr14	158844	159229	192	205	+	8.19075	0.000429	0.789	CGACATTTGGATTT
							chr14	191494	191784	215	228	+	7.88439	0.000684	0.816	TTCTTTTTTGCTTT
							chr14	192207	192483	12	25	-	7.93064	0.000589	0.816	ACCATTCAGAATTT
							chr14	193817	194091	192	205	+	8.18497	0.000451	0.789	AGCTTATCAGCTTT
							chr14	193817	194091	190	203	-	7.49711	0.000967	0.872	AGCTGATAAGCTTC
							chr14	203973	204287	25	38	-	8.21387	0.000384	0.789	ATAACTTAAGCTTT
							chr14	230940	231273	101	114	+	7.49133	0.000975	0.872	TCCAGTTAGACTCT
							chr14	381146	381381	81	94	+	8.19653	0.000408	0.789	TGAATAGCGAGTTT
							chr14	381146	381381	137	150	+	7.91908	0.000636	0.816	TTATTCGTGACTTT
							chr14	391546	391883	187	200	+	8.50867	0.000223	0.763	TCGTGATTGAATTT
							chr14	391546	391883	253	266	-	8.18497	0.000451	0.789	CGAAAAGAATGTTT
							chr14	435945	436284	259	272	+	12.2139	6.47e-05	0.708	ATATTTGTGGATTT
							chr14	440116	440500	132	145	-	7.53757	0.000927	0.86	AGTTGAGTGAGTTG
							chr14	458660	459043	126	139	+	8.81503	0.00013	0.726	AACAAAGAAGGTTT
							chr14	463152	463460	199	212	+	7.81503	0.0007	0.82	CGAAGAGAGAGTGT
							chr14	466308	466577	63	76	+	9.30636	0.000107	0.708	GCCAGTGTGAGTTT
							chr14	556634	556894	211	224	+	7.67052	0.000774	0.833	ACAAATTCGAATTT
							chr14	556634	556894	213	226	-	7.40462	0.000996	0.873	ATAAATTCGAATTT
							chr14	557092	557359	209	222	+	7.89017	0.000683	0.816	CTATTTTTGTCTTT
							chr14	566331	566684	326	339	-	12.474	4.29e-05	0.708	TCATTTGAGACTTT
							chr14	566331	566684	40	53	-	8.74566	0.000163	0.731	TCAACTGAAGCTTT
							chr14	566331	566684	144	157	-	8.15607	0.00049	0.806	TCATGTTTGTGTTT
							chr14	585113	585413	282	295	+	7.81503	0.0007	0.82	CTCTGAGTGAGTAT
							chr14	589755	590118	107	120	-	8.43353	0.000307	0.77	CTCTGTTTGCGTTT
							chr14	589755	590118	241	254	+	8.18497	0.000451	0.789	ACTTTCGTGACTTT
							chr14	600540	600844	103	116	-	7.53757	0.000927	0.86	TCAAGTGTGAGTGT
							chr15	16209	16576	153	166	+	8.52023	0.000208	0.755	GTCAATGTGAATTT
							chr15	16209	16576	216	229	-	7.90751	0.000664	0.816	TGCAAATTTGATTT
							chr15	16209	16576	213	226	+	7.40462	0.000996	0.873	TGAAAATCAAATTT
							chr15	28237	28455	201	214	-	7.71098	0.000747	0.83	ATGTTTTTAAATTT
							chr15	28237	28455	193	206	+	7.45665	0.000982	0.872	ATATGAATAAATTT
							chr15	34727	34983	127	140	-	7.76879	0.00072	0.823	CGCTAAGAAGCTCT
							chr15	62968	63256	11	24	-	8.08092	0.000494	0.806	CTCTGAGTGGGTTA
							chr15	63576	63868	164	177	-	8.76301	0.000157	0.726	CGCGGAGAAAGTTT
							chr15	63576	63868	25	38	+	8.19653	0.000408	0.789	CGAATCGAAAGTTT
							chr15	66219	66597	361	374	+	7.43353	0.00099	0.872	TTTGATGTAAATTT
							chr15	68055	68374	175	188	+	8.21965	0.000382	0.789	ACTACAGTAAATTT
							chr15	69476	69838	342	355	+	12.1908	7.96e-05	0.708	TTTTTTTTGGCTTT
							chr15	81318	81681	44	57	-	8.08671	0.000493	0.806	CCATGTGAGGCATT
							chr15	84309	84667	174	187	+	8.53179	0.000198	0.745	CAAAGTTAAAGTTT
							chr15	84309	84667	125	138	+	7.6474	0.000829	0.833	TGTATTTCAACTTT
							chr15	95118	95503	318	331	-	8.18497	0.000451	0.789	AGTTTCGTGAGTTT
							chr15	95118	95503	284	297	-	7.6185	0.000851	0.833	TTTTTTTTGTGTTT
							chr15	101470	101837	30	43	-	12.4682	4.83e-05	0.708	TTCTATGTGAGTTT
							chr15	101470	101837	201	214	+	11.9364	9.66e-05	0.708	TGTTATTTGAATTT
							chr15	101470	101837	143	156	+	8.16763	0.000483	0.806	ATTTGTGATGGTTT
							chr15	101470	101837	207	220	+	7.98266	0.00052	0.812	TTGAATTTGAATTT
							chr15	122640	122921	175	188	+	8.23699	0.000357	0.789	TTCGAAGTGGATTT
							chr15	198374	198731	145	158	+	12.1965	7.93e-05	0.708	CTTATTTTGACTTT
							chr15	258935	259317	244	257	+	8.71676	0.000183	0.735	CGATTTGTGATTTT
							chr15	269977	270331	15	28	-	7.92486	0.000613	0.816	TGACGTTAGAATTT
							chr15	304778	305044	104	117	+	8.73988	0.000166	0.735	CGATCTTAGGATTT
							chr15	309836	310119	91	104	+	7.6474	0.000829	0.833	TGAATTGATAATTT
							chr15	318664	318934	112	125	+	8.50289	0.000229	0.764	TGGTTTTTGGATTT
							chr15	353801	354117	116	129	-	9.03468	0.00012	0.708	TCGTGATTGGCTTT
							chr15	356074	356455	238	251	+	7.55491	0.000885	0.852	ACATGTTAGGCTAT
							chr15	356921	357297	79	92	-	9.31792	0.000106	0.708	GGAAGTGAGGGTTT
							chr15	431433	431699	193	206	-	8.46821	0.000256	0.77	AGAAGAGAGCGTTT
							chr15	454873	455130	85	98	-	12.9942	6.84e-06	0.534	CTCAGTTTGGCTTT
							chr15	465985	466367	82	95	+	8.43931	0.000303	0.77	AGTTGAGAGTGTTT
							chr15	465985	466367	25	38	+	7.96532	0.000549	0.815	CGCAAGTTAAATTT
							chr15	478011	478379	50	63	+	7.9711	0.000538	0.815	TTAAGGGTAGATTT
							chr15	478011	478379	304	317	+	7.79191	0.000715	0.823	TCCTGATTGGGTTG
							chr15	561784	562108	95	108	+	7.49711	0.000967	0.872	CGCTTTGAAGATCT
							chr16	34327	34632	214	227	+	8.22543	0.000376	0.789	TGAGTTGTGAGTTT
							chr16	34327	34632	207	220	+	7.53757	0.000927	0.86	CGTTAAGTGAGTTG
							chr16	34940	35201	19	32	+	12.4855	2.86e-05	0.708	ATAAGATAGGCTTT
							chr16	71782	72080	269	282	+	12.4798	3.54e-05	0.708	CGTAGATAAGATTT
							chr16	107949	108244	30	43	-	8.19653	0.000408	0.789	CGAATCGTGAATTT
							chr16	108526	108864	278	291	+	7.9422	0.000566	0.815	TCAAACGAGAATTT
							chr16	118407	118761	126	139	+	8.50867	0.000223	0.763	GCCAGTTTAAATTT
							chr16	118941	119220	110	123	+	7.64162	0.000837	0.833	TTTAATGATACTTT
							chr16	165825	166177	45	58	-	7.93642	0.000573	0.815	ACAATCGTGAATTT
							chr16	165825	166177	72	85	-	7.80925	0.000705	0.822	CGATGTTTGGGATT
							chr16	176219	176517	175	188	+	7.91329	0.000653	0.816	CTACGTTTAACTTT
							chr16	250940	251239	244	257	+	8.18497	0.000451	0.789	TGTTATGCAGCTTT
							chr16	253124	253431	239	252	+	7.88439	0.000684	0.816	CTTTGTTTTAGTTT
							chr16	256813	257139	228	241	+	7.83815	0.000684	0.816	AGAAGAGAGGCATT
							chr16	259145	259514	306	319	-	8.50867	0.000223	0.763	TCAAAAGGGGGTTT
							chr16	259145	259514	119	132	-	8.2659	0.00032	0.776	CATAATTTGAATTT
							chr16	259145	259514	291	304	-	7.95376	0.000562	0.815	TTTGTATTGGGTTT
							chr16	259145	259514	354	367	-	7.76301	0.000724	0.826	CTTAGAGTGGGCTT
							chr16	261823	262131	9	22	-	7.54335	0.000914	0.86	CTCTTTGTGACTTA
							chr16	261823	262131	247	260	+	7.54335	0.000914	0.86	CTCTGTGTAAGATT
							chr16	272642	272920	52	65	+	7.96532	0.000549	0.815	CGAGTATAAAGTTT
							chr16	273151	273504	11	24	-	7.79769	0.000713	0.823	ACCTGTGTGACTTG
							chr16	281124	281386	141	154	+	8.76879	0.000155	0.726	TTGAGTTTGGGTTT
							chr16	281124	281386	99	112	+	8.24277	0.000347	0.789	TTGATTTTGGATTT
							chr16	346435	346821	303	316	+	12.7514	9.44e-06	0.534	CCAAATGAAGGTTT
							chr16	346435	346821	120	133	-	7.64162	0.000837	0.833	ACTTAATATAGTTT
							chr16	355061	355382	61	74	-	8.06358	0.000496	0.806	TGCTGAGTGGCTGT
							chr16	361495	361767	206	219	+	8.17919	0.000465	0.792	TCTTGATCGACTTT
							chr16	362761	363098	197	210	+	8.17919	0.000465	0.792	CTTAGTTTAATTTT
							chr16	440160	440424	160	173	-	11.9364	9.66e-05	0.708	TTATTATTAGCTTT
							chr16	453928	454208	117	130	-	12.1908	7.96e-05	0.708	TTTTTTTTGGGTTT
							chr16	457089	457455	298	311	+	7.66474	0.000786	0.833	ATAAATTCAGGTTT
							chr16	485211	485597	37	50	-	7.90173	0.000674	0.816	CTTATTGATACTTT
							chr16	485211	485597	63	76	+	7.54913	0.000901	0.86	TCCTGATTGGAATT
							chr16	551450	551835	98	111	-	8.74566	0.000163	0.731	CCATCAGTAGATTT
							chr17	10242	10568	290	303	+	8.19653	0.000408	0.789	CGAATCGTGAATTT
							chr17	60016	60402	98	111	-	8.17919	0.000465	0.792	CGTTTCGTAAGTTT
							chr17	112373	112695	31	44	+	7.93642	0.000573	0.815	ACAATCGTGAATTT
							chr17	120139	120448	241	254	-	8.45087	0.000291	0.77	TGACTTGTGGCTTT
							chr17	120139	120448	91	104	-	8.16185	0.000488	0.806	TCATGATTTGGTTT
							chr17	120139	120448	75	88	-	7.95376	0.000562	0.815	TTTGGTTTGGATTT
							chr17	134404	134786	52	65	-	8.23121	0.000367	0.789	TCATAGTAGGGTTT
							chr17	134404	134786	180	193	+	7.92486	0.000613	0.816	ATTAATTTGATTTT
							chr17	173637	173895	182	195	-	7.71676	0.000741	0.83	TGAATTATGAATTT
							chr17	175723	175999	181	194	-	8.23121	0.000367	0.789	CGAATTTGGGATTT
							chr17	175723	175999	188	201	-	7.92486	0.000613	0.816	CGAATTTCGAATTT
							chr17	191990	192258	139	152	+	7.90173	0.000674	0.816	CCTAAATTATCTTT
							chr17	212878	213238	27	40	-	7.50867	0.000946	0.863	AGATGAGTGGATTC
							chr17	221587	221825	107	120	-	8.22543	0.000376	0.789	TTTTGGGAAGGTTT
							chr17	221587	221825	61	74	-	8.18497	0.000451	0.789	TTTATTGTGATTTT
							chr17	229313	229589	151	164	+	7.89595	0.000681	0.816	CCATATTTTAGTTT
							chr17	232697	232968	95	108	+	8.47399	0.000251	0.77	TCATCAGTAAGTTT
							chr17	233508	233812	271	284	+	7.80925	0.000705	0.822	CCCAATGAAGGTGT
							chr17	260310	260580	159	172	+	8.52023	0.000208	0.755	ATGAATGTGAGTTT
							chr17	260310	260580	33	46	+	8.43931	0.000303	0.77	CGTTGTTAGCCTTT
							chr17	313101	313399	63	76	+	8.19075	0.000429	0.789	AGCTATTCGGATTT
							chr17	332887	333266	365	378	+	12.7341	2.15e-05	0.69	CTTTGTGAGAGTTT
							chr17	346001	346297	263	276	+	8.19075	0.000429	0.789	TCTCATGTGGATTT
							chr17	350850	351118	162	175	+	12.2023	7.74e-05	0.708	TTTAGATTGAGTTT
							chr17	387711	387982	69	82	-	8.76879	0.000155	0.726	GCTTTTGTGACTTT
							chr17	436078	436338	77	90	-	8.45665	0.000278	0.77	ACTCGAGTGACTTT
							chr17	460971	461314	58	71	+	9.00578	0.000123	0.715	CGAACTTAGGCTTT
							chr17	460971	461314	68	81	+	8.72254	0.000178	0.735	CTTTCTTTGGCTTT
							chr17	469718	469999	248	261	-	7.98266	0.00052	0.812	TCTTAAAAAGCTTT
							chr17	506282	506669	202	215	+	7.6185	0.000851	0.833	TTTTTTTTGTCTTT
							chr17	510600	510920	110	123	-	7.95954	0.000558	0.815	CCTTATTGGAATTT
							chr17	512237	512622	277	290	-	8.42197	0.00031	0.772	TGCAGTTTTGGTTT
							chr17	512237	512622	146	159	+	8.19075	0.000429	0.789	TGAATTGAGCCTTT
							chr17	512623	512847	178	191	+	8.20809	0.000387	0.789	AGACGAGAGAATTT
							chr17	512623	512847	85	98	+	8.18497	0.000451	0.789	ACACGTTTAGGTTT
							chr17	515539	515856	154	167	+	8.51445	0.000215	0.763	CCGAATTTGAATTT
							chr17	518498	518884	365	378	+	11.6647	0.000104	0.708	TTTATTTTAACTTT
							chr17	554617	554956	27	40	+	8.17341	0.000475	0.801	ACCAATTAGTGTTT
							chr17	555724	556102	204	217	-	9.58382	0.000105	0.708	CGGAGAGAGGGTTT
							chr17	556480	556868	10	23	-	8.20231	0.000393	0.789	TGAAACGAGACTTT
							chr17	556480	556868	295	308	-	7.63584	0.000845	0.833	ACTTGATTATATTT
							chr17	557927	558196	106	119	+	7.51445	0.000941	0.86	CCAAAAGAAGGTCT
							chr17	559180	559454	106	119	-	7.56647	0.000858	0.839	CGAATAGAGAGATT
							chr18	23864	24135	172	185	+	11.9422	9.38e-05	0.708	ATTATTTTGGATTT
							chr18	23864	24135	168	181	-	7.91329	0.000653	0.816	CCAAAATAATGTTT
							chr18	33268	33573	84	97	-	12.2139	6.47e-05	0.708	ATAATTGTGACTTT
							chr18	48400	48663	143	156	-	8.24277	0.000347	0.789	TTGAGTTTGAATTT
							chr18	146484	146752	163	176	-	12.4682	4.83e-05	0.708	CCATTATTGAGTTT
							chr18	187090	187401	53	66	-	8.54913	0.00019	0.735	AAAAAAGTGAGTTT
							chr18	197506	197891	240	253	-	7.71676	0.000741	0.83	CTATAAATAACTTT
							chr18	243648	244009	34	47	-	8.43931	0.000303	0.77	CCTTGCTTGACTTT
							chr18	244239	244514	65	78	+	7.53757	0.000927	0.86	TGTAGAGTAGGTTG
							chr18	244726	245032	164	177	+	8.49711	0.000236	0.764	CTGTTTTTAGCTTT
							chr18	248439	248784	144	157	-	7.92486	0.000613	0.816	CGAAGTCTAAATTT
							chr18	277579	277910	154	167	+	7.92486	0.000613	0.816	CTTTGACAAGATTT
							chr18	301717	302095	242	255	-	8.53179	0.000198	0.745	AACATTTAAGCTTT
							chr18	319777	320043	206	219	-	12.2023	7.74e-05	0.708	TCAATTTTGAGTTT
							chr18	342904	343245	248	261	-	7.96532	0.000549	0.815	CGAATGTTGAATTT
							chr18	343807	344081	146	159	+	7.63006	0.000849	0.833	TTTTATGTATGTTT
							chr18	372365	372632	239	252	-	9.30058	0.000108	0.708	CCGTTTGTGGGTTT
							chr18	423189	423554	161	174	+	12.4682	4.83e-05	0.708	TTCTGAGTAACTTT
							chr18	435218	435504	42	55	-	8.17919	0.000465	0.792	CCTTGACTAAGTTT
							chr18	463645	463955	219	232	+	12.2023	7.74e-05	0.708	ACTTGATTAAGTTT
							chr18	477213	477506	130	143	+	8.49711	0.000236	0.764	CGCAAATGAGCTTT
							chr18	477213	477506	72	85	-	8.45665	0.000278	0.77	CGCTACGAAAGTTT
							chr18	477213	477506	45	58	+	8.45087	0.000291	0.77	ACCTTCGTGACTTT
							chr18	487053	487421	346	359	+	8.18497	0.000451	0.789	CCCTTTCAGAATTT
							chr18	491388	491659	155	168	+	12.7572	7.5e-06	0.534	ACAAGAGAAGCTTT
							chr18	491388	491659	112	125	-	7.71098	0.000747	0.83	AGATTTATAAGTTT
							chr18	495157	495429	44	57	+	8.19075	0.000429	0.789	CGTAGAGTACATTT
							chr18	495157	495429	239	252	+	7.49711	0.000967	0.872	ACCTTTGAAGCCTT
							chr18	496370	496687	171	184	-	7.91908	0.000636	0.816	TTTTGAGCAACTTT
							chr18	496370	496687	143	156	+	7.72254	0.000736	0.83	CTTAAAAAAAGTTT
							chr18	512394	512687	233	246	-	12.7341	2.15e-05	0.69	TCTTTTGAGGCTTT
							chr18	513065	513365	202	215	-	8.22543	0.000376	0.789	CGATGTTGGAATTT
							chr18	523832	524184	231	244	+	8.44509	0.000299	0.77	CGCTATTCGACTTT
							chr18	523832	524184	70	83	-	7.91908	0.000636	0.816	TGCAATTCAACTTT
							chr19	16754	17049	10	23	-	7.83815	0.000684	0.816	CGAAAAGAGGGTAT
							chr19	16754	17049	43	56	+	7.63006	0.000849	0.833	TGTAGTTTATATTT
							chr19	54240	54507	101	114	-	8.45087	0.000291	0.77	CGACTTGTGACTTT
							chr19	82550	82845	20	33	+	12.4682	4.83e-05	0.708	CTTTGTGTGAATTT
							chr19	85945	86204	212	225	-	7.95376	0.000562	0.815	TGTGATTTGAGTTT
							chr19	85945	86204	93	106	-	7.63584	0.000845	0.833	TTTTTTTTGCGTTT
							chr19	85945	86204	245	258	+	7.55491	0.000885	0.852	TCCAGAGTAAGTTA
							chr19	147802	148188	308	321	+	7.89017	0.000683	0.816	TCTTGTTTTGATTT
							chr19	147802	148188	305	318	-	7.6763	0.000769	0.833	TCAAAACAAGATTT
							chr19	147802	148188	89	102	+	7.52601	0.000939	0.86	CGCTGATTAAGTTG
							chr19	148720	148981	44	57	+	7.91908	0.000636	0.816	CTATGTCAAAGTTT
							chr19	156244	156580	216	229	-	8.17919	0.000465	0.792	TGCTTTCAAGCTTT
							chr19	161158	161521	157	170	+	7.91329	0.000653	0.816	CTCCTATTAAGTTT
							chr19	169217	169603	9	22	-	8.18497	0.000451	0.789	TGTAGATCGACTTT
							chr19	173911	174219	287	300	-	9.04624	0.000117	0.708	GCCTGTGAGAATTT
							chr19	173911	174219	107	120	+	7.95954	0.000558	0.815	CTTATATGGACTTT
							chr19	188238	188624	276	289	-	7.63006	0.000849	0.833	CTTATTTATACTTT
							chr19	204929	205242	17	30	-	8.68786	0.000189	0.735	CGCTGATTTGCTTT
							chr19	204929	205242	43	56	+	8.2948	0.000311	0.772	CGCAGTGAGGGTCT
							chr19	283256	283559	129	142	+	8.77457	0.000152	0.726	CTGAGTGTAACTTT
							chr19	287278	287642	187	200	-	7.91329	0.000653	0.816	CCATTTTCAACTTT
							chr19	303479	303866	292	305	+	8.44509	0.000299	0.77	AGATGAGATGGTTT
							chr19	342149	342534	130	143	-	8.23699	0.000357	0.789	GTCTTTTAAAGTTT
							chr19	342149	342534	100	113	+	7.92486	0.000613	0.816	CTTAGACTGAATTT
							chr19	352135	352494	255	268	-	8.78613	0.000143	0.726	CACTGTTAAACTTT
							chr19	357219	357493	7	20	+	12.4624	5.04e-05	0.708	TGTTGTGTAACTTT
							chr19	357219	357493	16	29	+	8.44509	0.000299	0.77	ACTTTTTTGGTTTT
							chr19	365924	366292	222	235	-	7.65318	0.000818	0.833	CTATTTGTCAATTT
							chr19	366831	367218	195	208	-	12.2139	6.47e-05	0.708	ATTTGTGAAGATTT
							chr19	394260	394642	170	183	+	12.7225	2.32e-05	0.69	TTCTGTTTGGCTTT
							chr19	394260	394642	187	200	+	8.22543	0.000376	0.789	AGATTTTGGGCTTT
							chr19	394260	394642	149	162	+	7.66474	0.000786	0.833	CTAAAATAACGTTT
							chr19	406674	406935	142	155	-	7.92486	0.000613	0.816	CGAAATCTAAGTTT
							chr19	406674	406935	140	153	+	7.66474	0.000786	0.833	TCAAACTTAGATTT
							chr19	414916	415303	101	114	+	9.31214	0.000107	0.708	ACGAGTGTGGCTTT
							chr19	415422	415762	103	116	+	7.96532	0.000549	0.815	CCAAAGTTAACTTT
							chr19	415422	415762	105	118	-	7.96532	0.000549	0.815	CCAAAGTTAACTTT
							chr19	415422	415762	241	254	-	7.54913	0.000901	0.86	TCCAGATTGACATT
							chr19	423262	423524	32	45	-	8.76879	0.000155	0.726	GTTTGTGTGACTTT
							chr19	424807	425185	272	285	-	8.52601	0.000203	0.751	CATATTTTGGATTT
							chr19	435793	436174	294	307	+	8.18497	0.000451	0.789	ATCCGATTGAGTTT
							chr19	435793	436174	6	19	+	8.17341	0.000475	0.801	TGTTGTGTACGTTT
							chr19	436450	436689	127	140	+	8.24277	0.000347	0.789	ATATAAGGGGGTTT
							chr19	442639	443011	174	187	+	8.45087	0.000291	0.77	CGACTTGTGAGTTT
							chr19	442639	443011	141	154	-	8.21387	0.000384	0.789	TTTGGTTTGGGTTT
							chr19	459763	460041	27	40	+	8.46243	0.000265	0.77	CGAATACAGGCTTT
							chr19	459763	460041	136	149	+	7.95954	0.000558	0.815	ACTGATTTGACTTT
							chr19	465841	466108	146	159	+	8.21965	0.000382	0.789	TTTGGATTGGGTTT
							chr19	510587	510962	299	312	+	8.54335	0.000192	0.74	CAAAATGTGAATTT
							chr19	520176	520485	178	191	+	7.49133	0.000975	0.872	CCAAGTTTGAGCTT
							chr19	526968	527300	144	157	-	8.01156	0.000501	0.806	AATAAATAAAGTTT
							chr19	526968	527300	296	309	+	7.93642	0.000573	0.815	ACAATCGTGAATTT
							chr19	526968	527300	137	150	+	7.44509	0.000986	0.872	TTTTTAAAAACTTT
							chr20	27587	27889	283	296	-	8.22543	0.000376	0.789	TTTTGAGGGAGTTT
							chr20	43966	44255	126	139	-	12.4624	5.04e-05	0.708	CGTTTATTGAGTTT
							chr20	68092	68375	260	273	-	7.95954	0.000558	0.815	CGTGATTTGAATTT
							chr20	68092	68375	133	146	-	7.54335	0.000914	0.86	CCTATTTTGGGTAT
							chr20	69014	69322	14	27	+	8.79769	0.000135	0.726	AACAGTTTGGATTT
							chr20	69014	69322	152	165	-	7.69942	0.000759	0.83	TGATATTGGAATTT
							chr20	73236	73513	14	27	-	7.55491	0.000885	0.852	CGAAGAGAAGATGT
							chr20	73236	73513	215	228	+	7.49711	0.000967	0.872	CGCTATGTAGATCT
							chr20	96217	96494	115	128	+	7.92486	0.000613	0.816	CGTTATCAAGATTT
							chr20	136440	136818	146	159	+	8.79769	0.000135	0.726	CATTTAGAAGCTTT
							chr20	145591	145977	301	314	+	8.24855	0.000338	0.789	GCAATTTTAGATTT
							chr20	145591	145977	14	27	-	7.65318	0.000818	0.833	TGAATCTTAACTTT
							chr20	147690	148004	9	22	-	7.95376	0.000562	0.815	TCCATGTTAACTTT
							chr20	167138	167518	188	201	+	12.474	4.29e-05	0.708	CGATGATAAACTTT
							chr20	167138	167518	333	346	-	7.43353	0.00099	0.872	AGTTTATGAAATTT
							chr20	168590	168968	64	77	-	8.50867	0.000223	0.763	CTGAATTTGAGTTT
							chr20	168590	168968	205	218	+	7.96532	0.000549	0.815	CTTGGATAGAATTT
							chr20	169365	169614	117	130	+	12.7341	2.15e-05	0.69	CCTTTTGAGAGTTT
							chr20	169365	169614	128	141	+	11.6705	0.000104	0.708	TTTATTTTAGATTT
							chr20	169365	169614	94	107	+	8.80925	0.000131	0.726	AAAATTGAGGGTTT
							chr20	222554	222820	70	83	-	7.91329	0.000653	0.816	TTCTTCGTAACTTT
							chr20	264820	265148	225	238	+	7.68786	0.000766	0.832	TTCTAGTTAAGTTT
							chr20	264820	265148	210	223	+	7.42775	0.000992	0.872	TTAGATTTAACTTT
							chr20	285142	285513	309	322	-	12.4798	3.54e-05	0.708	ATTTGAGTGGATTT
							chr20	285142	285513	115	128	-	12.1965	7.93e-05	0.708	TTTATTTTGGGTTT
							chr20	312859	313140	165	178	+	8.75723	0.00016	0.726	CGCTGATGGGATTT
							chr20	330247	330521	150	163	-	7.96532	0.000549	0.815	TGAAAGTTAGGTTT
							chr20	330247	330521	190	203	-	7.93642	0.000573	0.815	ACAATCGTGAATTT
							chr20	330247	330521	113	126	+	7.89595	0.000681	0.816	CCATTTTTGTATTT
							chr20	385204	385499	25	38	-	8.99422	0.000126	0.725	TGCTCTTAGGCTTT
							chr20	391294	391578	127	140	+	8.43353	0.000307	0.77	CGAAGTGTTACTTT
							chr20	403068	403359	195	208	-	8.18497	0.000451	0.789	CTTCGTGAAAGTTT
							chr20	403068	403359	49	62	-	7.9711	0.000538	0.815	AGAATGTAAGGTTT
							chr20	403068	403359	188	201	+	7.6474	0.000829	0.833	TTTTGTCAAACTTT
							chr20	451263	451517	37	50	+	9.04624	0.000117	0.708	CTGTGAGTGGATTT
							chr20	481557	481818	200	213	-	7.53757	0.000927	0.86	ACTTTTGAGGGTGT
							chr20	486003	486316	192	205	-	8.7052	0.000187	0.735	CGCTTTCTGGCTTT
							chr20	486003	486316	181	194	-	8.21965	0.000382	0.789	TTTGGTTAGGGTTT
							chr20	502391	502690	16	29	+	7.55491	0.000885	0.852	CGCAGTTAGAAATT
							chr20	507692	507979	206	219	-	7.92486	0.000613	0.816	AGCTAACTAACTTT
							chr20	517978	518260	137	150	+	7.91908	0.000636	0.816	CTAATTTTAATTTT
							chr20	517978	518260	143	156	+	7.65318	0.000818	0.833	TTAATTTTAATTTT
							chr20	517978	518260	149	162	+	7.65318	0.000818	0.833	TTAATTTTAATTTT
							chr20	517978	518260	155	168	+	7.65318	0.000818	0.833	TTAATTTTAATTTT
							chr20	517978	518260	161	174	+	7.65318	0.000818	0.833	TTAATTTTAATTTT
							chr20	517978	518260	167	180	+	7.65318	0.000818	0.833	TTAATTTTAATTTT
							chr20	517978	518260	173	186	+	7.65318	0.000818	0.833	TTAATTTTAATTTT
							chr20	517978	518260	136	149	+	7.63584	0.000845	0.833	CCTAATTTTAATTT
							chr21	5403	5680	100	113	-	7.91329	0.000653	0.816	TCCAATTTACGTTT
							chr21	31982	32293	236	249	+	8.43353	0.000307	0.77	CCCTATGTTGATTT
							chr21	47346	47619	66	79	+	7.92486	0.000613	0.816	TGACTTGTGAATTT
							chr21	47346	47619	144	157	-	7.69942	0.000759	0.83	ACTGTATAAACTTT
							chr21	51759	52145	241	254	-	8.27168	0.000316	0.772	AATTGAGTAAATTT
							chr21	69641	69920	11	24	+	7.89595	0.000681	0.816	TTTTGTGAATCTTT
							chr21	76040	76305	31	44	+	8.18497	0.000451	0.789	ACCCTTGTAACTTT
							chr21	91077	91463	229	242	+	12.4624	5.04e-05	0.708	TTCATTTTGGGTTT
							chr21	105555	105847	84	97	+	7.95376	0.000562	0.815	ATTTGTTGGAGTTT
							chr21	107051	107363	59	72	+	8.18497	0.000451	0.789	ACATGCTTGACTTT
							chr21	144805	145192	297	310	-	7.48555	0.000979	0.872	CGCTATTTGACCTT
							chr21	147451	147722	62	75	+	8.23121	0.000367	0.789	TCAAGGTAGACTTT
							chr21	147451	147722	228	241	+	7.90173	0.000674	0.816	ATCTTTGTGTATTT
							chr21	168135	168521	283	296	+	12.4798	3.54e-05	0.708	AGAATTGTGAGTTT
							chr21	193657	193943	171	184	+	7.65896	0.000803	0.833	AGATTTTCAGATTT
							chr21	236837	237138	87	100	+	9.33526	0.000105	0.708	CACAGAGTGGATTT
							chr21	264604	264863	178	191	+	12.4566	5.08e-05	0.708	TGTTTTTTGGGTTT
							chr21	290135	290442	159	172	+	8.44509	0.000299	0.77	ACTTGTTTGATTTT
							chr21	290135	290442	166	179	+	8.17919	0.000465	0.792	TGATTTTTGATTTT
							chr21	361008	361298	103	116	-	7.90751	0.000664	0.816	TTCTTTTACGCTTT
							chr21	373931	374213	229	242	+	7.81503	0.0007	0.82	CGATAAGAGGCTGT
							chr21	379694	379985	62	75	+	7.52023	0.00094	0.86	TCTTGTTTGGCTTG
							chr21	445559	445844	203	216	-	7.69942	0.000759	0.83	CCTAAGTTAAATTT
							chr22	22399	22787	365	378	-	8.18497	0.000451	0.789	CGAAAAGTTGATTT
							chr22	22399	22787	362	375	+	7.65896	0.000803	0.833	CTTAAATCAACTTT
							chr22	29062	29337	133	146	-	8.45665	0.000278	0.77	ACATTTGTGATTTT
							chr22	63856	64136	165	178	+	7.53757	0.000927	0.86	ACCAGTGTAACTTG
							chr22	63856	64136	68	81	-	7.43353	0.00099	0.872	ATTGATTTGAATTT
							chr22	65129	65412	74	87	+	7.98266	0.00052	0.812	ACAAAGGTGAATTT
							chr22	74169	74539	268	281	-	8.43353	0.000307	0.77	AGTTGTGAGTGTTT
							chr22	143042	143426	245	258	-	8.19653	0.000408	0.789	CCAATCGTGAATTT
							chr22	143042	143426	40	53	+	7.7052	0.000753	0.83	AGAATGTTAGATTT
							chr22	161035	161392	33	46	+	8.78613	0.000143	0.726	GCCTAAGAAAGTTT
							chr22	250884	251160	111	124	+	8.18497	0.000451	0.789	CCCATTTACGATTT
							chr22	251977	252259	176	189	-	7.69364	0.000764	0.832	TTTGATTTGGATTT
							chr22	258856	259113	26	39	-	7.88439	0.000684	0.816	TGTTTTTTTGCTTT
							chr22	281680	281910	197	210	-	12.4798	3.54e-05	0.708	TGAAATTAGGGTTT
							chr22	282159	282497	156	169	+	7.91329	0.000653	0.816	TGATTCTTGACTTT
							chr22	282633	282902	68	81	+	8.18497	0.000451	0.789	AGCTTTCAAGGTTT
							chr22	283132	283391	27	40	-	12.4682	4.83e-05	0.708	TGAATTTTGGGTTT
							chr22	283132	283391	34	47	-	7.69942	0.000759	0.83	TGAATGTTGAATTT
							chr22	312856	313185	44	57	+	8.19653	0.000408	0.789	AGAAATGTGCCTTT
							chr22	385152	385508	27	40	-	8.71676	0.000183	0.735	AGCCGTGTGACTTT
							chr22	397724	397986	101	114	-	11.9364	9.66e-05	0.708	TTATTTTTGGATTT
							chr22	397724	397986	75	88	+	7.80925	0.000705	0.822	CCAAGATAGGCTTG
							chr23	41047	41324	181	194	+	7.53179	0.000935	0.86	TTCAGTTAGGCTTG
							chr23	48740	49006	170	183	-	8.25434	0.000329	0.789	TTGAATGTGAATTT
							chr23	54695	55080	5	18	-	11.6647	0.000104	0.708	TTTTTTTAAAGTTT
							chr23	58216	58498	157	170	-	7.82081	0.000695	0.82	CGTATAGTGGCTTA
							chr23	78630	78911	129	142	+	8.43931	0.000303	0.77	CGTTTCTTGGCTTT
							chr23	85959	86224	112	125	+	8.22543	0.000376	0.789	CGATTGGTAAGTTT
							chr23	143179	143498	235	248	-	8.19075	0.000429	0.789	ACTTAACTGGGTTT
							chr23	143179	143498	192	205	+	8.18497	0.000451	0.789	ACTTGATACGCTTT
							chr23	163292	163592	155	168	-	9.05202	0.000114	0.708	GCCAGAGAAACTTT
							chr23	163292	163592	47	60	+	8.97688	0.000129	0.726	CCCTGATCGGCTTT
							chr23	163292	163592	31	44	-	8.48555	0.000245	0.769	TCCTGGTAGAGTTT
							chr23	203393	203780	89	102	-	12.474	4.29e-05	0.708	CGCAATTTGAATTT
							chr23	232982	233288	32	45	-	8.18497	0.000451	0.789	TCTCTTGTGGATTT
							chr23	233563	233833	234	247	-	7.65318	0.000818	0.833	CTACTTTTGAATTT
							chr23	235226	235549	146	159	-	7.45087	0.000984	0.872	TGATTAATAAATTT
							chr23	236226	236485	92	105	-	7.67052	0.000774	0.833	AGAATCGTAAATTT
							chr23	284051	284344	141	154	-	11.9422	9.38e-05	0.708	TTCAATTTGAATTT
